# Supplementary material for: Design and operation of a molten salt electrochemical cell
Source: MethodsX. 2022 Feb 1;9:101626. doi: 10.1016/j.mex.2022.101626 (PMC8892162; doi:10.1016/j.mex.2022.101626)
Supplement: Supplementary file 1 [file mmc1.zip]

Archive with 21 entries (21 files):
- #4 Hex Nut.step
- #4 Washer.step
- 07EG_002 Electrochem Cell Assembly.step
- 07EG_003 Electrode Connector.step
- 2-56 Set Screw.step
- 4-40 Threaded Rod.step
- Alumina Tube.step
- BN Sleeve.step
- Cell Body.step
- Centering Ring.step
- Crucible Base.step
- Crucible.step
- Electrode Rod.step
- Furnace Base.step
- Furnace.step
- Heat Shield.step
- Pt Electrode.step
- QF63-SWK Flange.step
- SS-400-1-4WBT Tube Fitting.step
- Thermowell.step
- Top Lid.step
