# Supplementary material for: Design and operation of a molten salt electrochemical cell
Source: MethodsX. 2022 Feb 1;9:101626. doi: 10.1016/j.mex.2022.101626 (PMC8892162; doi:10.1016/j.mex.2022.101626)
Supplement: Supplementary file 1 [file mmc1.zip › #4 Hex Nut.step]

ISO-10303-21
HEADER
FILE_DESCRIPTION( ( '' ), ' ' )
FILE_NAME( '/vol/tmp/translate-9969177201832464610/5ec2fd0f71fdb5118a57353e.step', '2020-05-18T21:24:31', ( '' ), ( '' ), ' ', ' ', ' ' )
FILE_SCHEMA( ( 'AUTOMOTIVE_DESIGN { 1 0 10303 214 1 1 1 1 }' ) )
ENDSEC
DATA
#1 = MECHANICAL_DESIGN_GEOMETRIC_PRESENTATION_REPRESENTATION( ' ', ( #10, #11, #12, #13, #14, #15, #16, #17, #18, #19, #20, #21, #22, #23, #24, #25, #26, #27, #28, #29, #30, #31, #32, #33, #34, #35 ), #6 )
#2 = PRODUCT_DEFINITION_CONTEXT( '', #36, 'design' )
#3 = APPLICATION_PROTOCOL_DEFINITION( 'international standard', 'automotive_design', 2001, #36 )
#4 = PRODUCT_CATEGORY_RELATIONSHIP( 'NONE', 'NONE', #37, #38 )
#5 = SHAPE_DEFINITION_REPRESENTATION( #39, #40 )
#6 = ( GEOMETRIC_REPRESENTATION_CONTEXT( 3 )GLOBAL_UNCERTAINTY_ASSIGNED_CONTEXT( ( #43 ) )GLOBAL_UNIT_ASSIGNED_CONTEXT( ( #45, #46, #47 ) )REPRESENTATION_CONTEXT( 'NONE', 'WORKSPACE' ) )
#10 = STYLED_ITEM( '', ( #49 ), #50 )
#11 = STYLED_ITEM( '', ( #51 ), #52 )
#12 = STYLED_ITEM( '', ( #53 ), #54 )
#13 = STYLED_ITEM( '', ( #55 ), #56 )
#14 = STYLED_ITEM( '', ( #57 ), #58 )
#15 = STYLED_ITEM( '', ( #59 ), #60 )
#16 = STYLED_ITEM( '', ( #61 ), #62 )
#17 = STYLED_ITEM( '', ( #63 ), #64 )
#18 = STYLED_ITEM( '', ( #65 ), #66 )
#19 = STYLED_ITEM( '', ( #67 ), #68 )
#20 = STYLED_ITEM( '', ( #69 ), #70 )
#21 = STYLED_ITEM( '', ( #71 ), #72 )
#22 = STYLED_ITEM( '', ( #73 ), #74 )
#23 = STYLED_ITEM( '', ( #75 ), #76 )
#24 = STYLED_ITEM( '', ( #77 ), #78 )
#25 = STYLED_ITEM( '', ( #79 ), #80 )
#26 = STYLED_ITEM( '', ( #81 ), #82 )
#27 = STYLED_ITEM( '', ( #83 ), #84 )
#28 = STYLED_ITEM( '', ( #85 ), #86 )
#29 = STYLED_ITEM( '', ( #87 ), #88 )
#30 = STYLED_ITEM( '', ( #89 ), #90 )
#31 = STYLED_ITEM( '', ( #91 ), #92 )
#32 = STYLED_ITEM( '', ( #93 ), #94 )
#33 = STYLED_ITEM( '', ( #95 ), #96 )
#34 = STYLED_ITEM( '', ( #97 ), #98 )
#35 = STYLED_ITEM( '', ( #99 ), #100 )
#36 = APPLICATION_CONTEXT( 'core data for automotive mechanical design processes' )
#37 = PRODUCT_CATEGORY( 'part', 'NONE' )
#38 = PRODUCT_RELATED_PRODUCT_CATEGORY( 'detail', ' ', ( #101 ) )
#39 = PRODUCT_DEFINITION_SHAPE( 'NONE', 'NONE', #102 )
#40 = ADVANCED_BREP_SHAPE_REPRESENTATION( 'Hex Nut', ( #103, #104 ), #6 )
#43 = UNCERTAINTY_MEASURE_WITH_UNIT( LENGTH_MEASURE( 1.00000000000000E-06 ), #45, '', '' )
#45 = ( CONVERSION_BASED_UNIT( 'METRE', #107 )LENGTH_UNIT( )NAMED_UNIT( #110 ) )
#46 = ( NAMED_UNIT( #112 )PLANE_ANGLE_UNIT( )SI_UNIT( $, .RADIAN. ) )
#47 = ( NAMED_UNIT( #112 )SI_UNIT( $, .STERADIAN. )SOLID_ANGLE_UNIT( ) )
#49 = PRESENTATION_STYLE_ASSIGNMENT( ( #118 ) )
#50 = ADVANCED_FACE( '', ( #119 ), #120, .T. )
#51 = PRESENTATION_STYLE_ASSIGNMENT( ( #121 ) )
#52 = ADVANCED_FACE( '', ( #122 ), #123, .T. )
#53 = PRESENTATION_STYLE_ASSIGNMENT( ( #124 ) )
#54 = ADVANCED_FACE( '', ( #125 ), #126, .F. )
#55 = PRESENTATION_STYLE_ASSIGNMENT( ( #127 ) )
#56 = ADVANCED_FACE( '', ( #128 ), #129, .F. )
#57 = PRESENTATION_STYLE_ASSIGNMENT( ( #130 ) )
#58 = ADVANCED_FACE( '', ( #131 ), #132, .T. )
#59 = PRESENTATION_STYLE_ASSIGNMENT( ( #133 ) )
#60 = ADVANCED_FACE( '', ( #134 ), #135, .T. )
#61 = PRESENTATION_STYLE_ASSIGNMENT( ( #136 ) )
#62 = ADVANCED_FACE( '', ( #137, #138 ), #139, .F. )
#63 = PRESENTATION_STYLE_ASSIGNMENT( ( #140 ) )
#64 = ADVANCED_FACE( '', ( #141 ), #142, .F. )
#65 = PRESENTATION_STYLE_ASSIGNMENT( ( #143 ) )
#66 = ADVANCED_FACE( '', ( #144 ), #145, .T. )
#67 = PRESENTATION_STYLE_ASSIGNMENT( ( #146 ) )
#68 = ADVANCED_FACE( '', ( #147 ), #148, .F. )
#69 = PRESENTATION_STYLE_ASSIGNMENT( ( #149 ) )
#70 = ADVANCED_FACE( '', ( #150 ), #151, .F. )
#71 = PRESENTATION_STYLE_ASSIGNMENT( ( #152 ) )
#72 = ADVANCED_FACE( '', ( #153 ), #154, .T. )
#73 = PRESENTATION_STYLE_ASSIGNMENT( ( #155 ) )
#74 = ADVANCED_FACE( '', ( #156 ), #157, .F. )
#75 = PRESENTATION_STYLE_ASSIGNMENT( ( #158 ) )
#76 = ADVANCED_FACE( '', ( #159 ), #160, .F. )
#77 = PRESENTATION_STYLE_ASSIGNMENT( ( #161 ) )
#78 = ADVANCED_FACE( '', ( #162 ), #163, .F. )
#79 = PRESENTATION_STYLE_ASSIGNMENT( ( #164 ) )
#80 = ADVANCED_FACE( '', ( #165 ), #166, .T. )
#81 = PRESENTATION_STYLE_ASSIGNMENT( ( #167 ) )
#82 = ADVANCED_FACE( '', ( #168 ), #169, .F. )
#83 = PRESENTATION_STYLE_ASSIGNMENT( ( #170 ) )
#84 = ADVANCED_FACE( '', ( #171 ), #172, .T. )
#85 = PRESENTATION_STYLE_ASSIGNMENT( ( #173 ) )
#86 = ADVANCED_FACE( '', ( #174 ), #175, .T. )
#87 = PRESENTATION_STYLE_ASSIGNMENT( ( #176 ) )
#88 = ADVANCED_FACE( '', ( #177 ), #178, .T. )
#89 = PRESENTATION_STYLE_ASSIGNMENT( ( #179 ) )
#90 = ADVANCED_FACE( '', ( #180 ), #181, .T. )
#91 = PRESENTATION_STYLE_ASSIGNMENT( ( #182 ) )
#92 = ADVANCED_FACE( '', ( #183 ), #184, .F. )
#93 = PRESENTATION_STYLE_ASSIGNMENT( ( #185 ) )
#94 = ADVANCED_FACE( '', ( #186 ), #187, .T. )
#95 = PRESENTATION_STYLE_ASSIGNMENT( ( #188 ) )
#96 = ADVANCED_FACE( '', ( #189 ), #190, .T. )
#97 = PRESENTATION_STYLE_ASSIGNMENT( ( #191 ) )
#98 = ADVANCED_FACE( '', ( #192, #193 ), #194, .T. )
#99 = PRESENTATION_STYLE_ASSIGNMENT( ( #195 ) )
#100 = ADVANCED_FACE( '', ( #196 ), #197, .T. )
#101 = PRODUCT( 'Hex Nut', 'Hex Nut', 'PART-Hex Nut-DESC', ( #198 ) )
#102 = PRODUCT_DEFINITION( 'NONE', 'NONE', #199, #2 )
#103 = MANIFOLD_SOLID_BREP( 'Hex Nut', #200 )
#104 = AXIS2_PLACEMENT_3D( '', #201, #202, #203 )
#107 = LENGTH_MEASURE_WITH_UNIT( LENGTH_MEASURE( 1.00000000000000 ), #204 )
#110 = DIMENSIONAL_EXPONENTS( 1.00000000000000, 0.00000000000000, 0.00000000000000, 0.00000000000000, 0.00000000000000, 0.00000000000000, 0.00000000000000 )
#112 = DIMENSIONAL_EXPONENTS( 0.00000000000000, 0.00000000000000, 0.00000000000000, 0.00000000000000, 0.00000000000000, 0.00000000000000, 0.00000000000000 )
#118 = SURFACE_STYLE_USAGE( .BOTH., #205 )
#119 = FACE_OUTER_BOUND( '', #206, .T. )
#120 = CONICAL_SURFACE( '', #207, 0.00317500000000000, 1.04719755120000 )
#121 = SURFACE_STYLE_USAGE( .BOTH., #208 )
#122 = FACE_OUTER_BOUND( '', #209, .T. )
#123 = CONICAL_SURFACE( '', #210, 0.00317500000000000, 1.04719755120000 )
#124 = SURFACE_STYLE_USAGE( .BOTH., #211 )
#125 = FACE_OUTER_BOUND( '', #212, .T. )
#126 = PLANE( '', #213 )
#127 = SURFACE_STYLE_USAGE( .BOTH., #214 )
#128 = FACE_OUTER_BOUND( '', #215, .T. )
#129 = CYLINDRICAL_SURFACE( '', #216, 0.00142240000000000 )
#130 = SURFACE_STYLE_USAGE( .BOTH., #217 )
#131 = FACE_OUTER_BOUND( '', #218, .T. )
#132 = CONICAL_SURFACE( '', #219, 0.00317500000000000, 1.04719755120000 )
#133 = SURFACE_STYLE_USAGE( .BOTH., #220 )
#134 = FACE_OUTER_BOUND( '', #221, .T. )
#135 = CONICAL_SURFACE( '', #222, 0.00317500000000000, 1.04719755120000 )
#136 = SURFACE_STYLE_USAGE( .BOTH., #223 )
#137 = FACE_OUTER_BOUND( '', #224, .T. )
#138 = FACE_BOUND( '', #225, .T. )
#139 = PLANE( '', #226 )
#140 = SURFACE_STYLE_USAGE( .BOTH., #227 )
#141 = FACE_OUTER_BOUND( '', #228, .T. )
#142 = CONICAL_SURFACE( '', #229, 0.00142240000000000, 0.785398163400000 )
#143 = SURFACE_STYLE_USAGE( .BOTH., #230 )
#144 = FACE_OUTER_BOUND( '', #231, .T. )
#145 = CONICAL_SURFACE( '', #232, 0.00317500000000000, 1.04719755120000 )
#146 = SURFACE_STYLE_USAGE( .BOTH., #233 )
#147 = FACE_OUTER_BOUND( '', #234, .T. )
#148 = PLANE( '', #235 )
#149 = SURFACE_STYLE_USAGE( .BOTH., #236 )
#150 = FACE_OUTER_BOUND( '', #237, .T. )
#151 = CYLINDRICAL_SURFACE( '', #238, 0.00100995590000000 )
#152 = SURFACE_STYLE_USAGE( .BOTH., #239 )
#153 = FACE_OUTER_BOUND( '', #240, .T. )
#154 = CONICAL_SURFACE( '', #241, 0.00317500000000000, 1.04719755120000 )
#155 = SURFACE_STYLE_USAGE( .BOTH., #242 )
#156 = FACE_OUTER_BOUND( '', #243, .T. )
#157 = PLANE( '', #244 )
#158 = SURFACE_STYLE_USAGE( .BOTH., #245 )
#159 = FACE_OUTER_BOUND( '', #246, .T. )
#160 = PLANE( '', #247 )
#161 = SURFACE_STYLE_USAGE( .BOTH., #248 )
#162 = FACE_OUTER_BOUND( '', #249, .T. )
#163 = CONICAL_SURFACE( '', #250, 0.00142240000000000, 0.785398163400000 )
#164 = SURFACE_STYLE_USAGE( .BOTH., #251 )
#165 = FACE_OUTER_BOUND( '', #252, .T. )
#166 = CONICAL_SURFACE( '', #253, 0.00317500000000000, 1.04719755120000 )
#167 = SURFACE_STYLE_USAGE( .BOTH., #254 )
#168 = FACE_OUTER_BOUND( '', #255, .T. )
#169 = PLANE( '', #256 )
#170 = SURFACE_STYLE_USAGE( .BOTH., #257 )
#171 = FACE_OUTER_BOUND( '', #258, .T. )
#172 = CONICAL_SURFACE( '', #259, 0.00317500000000000, 1.04719755120000 )
#173 = SURFACE_STYLE_USAGE( .BOTH., #260 )
#174 = FACE_OUTER_BOUND( '', #261, .T. )
#175 = CONICAL_SURFACE( '', #262, 0.00317500000000000, 1.04719755120000 )
#176 = SURFACE_STYLE_USAGE( .BOTH., #263 )
#177 = FACE_OUTER_BOUND( '', #264, .T. )
#178 = CONICAL_SURFACE( '', #265, 0.00317500000000000, 1.04719755120000 )
#179 = SURFACE_STYLE_USAGE( .BOTH., #266 )
#180 = FACE_OUTER_BOUND( '', #267, .T. )
#181 = CONICAL_SURFACE( '', #268, 0.00317500000000000, 1.04719755120000 )
#182 = SURFACE_STYLE_USAGE( .BOTH., #269 )
#183 = FACE_OUTER_BOUND( '', #270, .T. )
#184 = PLANE( '', #271 )
#185 = SURFACE_STYLE_USAGE( .BOTH., #272 )
#186 = FACE_OUTER_BOUND( '', #273, .T. )
#187 = ( BOUNDED_SURFACE( )B_SPLINE_SURFACE( 1, 2, ( ( #276, #277, #278, #279, #280, #281, #282, #283, #284, #285, #286, #287, #288, #289, #290, #291, #292, #293, #294, #295, #296, #297, #298, #299, #300, #301, #302, #303, #304, #305, #306, #307, #308, #309, #310, #311, #312, #313, #314, #315, #316, #317, #318, #319, #320, #321, #322 ), ( #323, #324, #325, #326, #327, #328, #329, #330, #331, #332…
#188 = SURFACE_STYLE_USAGE( .BOTH., #469 )
#189 = FACE_OUTER_BOUND( '', #470, .T. )
#190 = CONICAL_SURFACE( '', #471, 0.00317500000000000, 1.04719755120000 )
#191 = SURFACE_STYLE_USAGE( .BOTH., #472 )
#192 = FACE_BOUND( '', #473, .T. )
#193 = FACE_OUTER_BOUND( '', #474, .T. )
#194 = PLANE( '', #475 )
#195 = SURFACE_STYLE_USAGE( .BOTH., #476 )
#196 = FACE_OUTER_BOUND( '', #477, .T. )
#197 = ( BOUNDED_SURFACE( )B_SPLINE_SURFACE( 1, 2, ( ( #480, #481, #482, #483, #484, #485, #486, #487, #488, #489, #490, #491, #492, #493, #494, #495, #496, #497, #498, #499, #500, #501, #502, #503, #504, #505, #506, #507, #508, #509, #510, #511, #512, #513, #514, #515, #516, #517, #518, #519, #520, #521, #522, #523, #524, #525, #526 ), ( #527, #528, #529, #530, #531, #532, #533, #534, #535, #536…
#198 = PRODUCT_CONTEXT( '', #36, 'mechanical' )
#199 = PRODUCT_DEFINITION_FORMATION_WITH_SPECIFIED_SOURCE( ' ', 'NONE', #101, .NOT_KNOWN. )
#200 = CLOSED_SHELL( '', ( #50, #92, #90, #74, #82, #96, #52, #94, #98, #78, #100, #62, #66, #76, #84, #86, #68, #72, #54, #70, #64, #56, #80, #60, #88, #58 ) )
#201 = CARTESIAN_POINT( '', ( 0.00000000000000, 0.00000000000000, 0.00000000000000 ) )
#202 = DIRECTION( '', ( 0.00000000000000, 0.00000000000000, 1.00000000000000 ) )
#203 = DIRECTION( '', ( 1.00000000000000, 0.00000000000000, 0.00000000000000 ) )
#204 = ( LENGTH_UNIT( )NAMED_UNIT( #110 )SI_UNIT( $, .METRE. ) )
#205 = SURFACE_SIDE_STYLE( '', ( #674 ) )
#206 = EDGE_LOOP( '', ( #675, #676, #677 ) )
#207 = AXIS2_PLACEMENT_3D( '', #678, #679, #680 )
#208 = SURFACE_SIDE_STYLE( '', ( #681 ) )
#209 = EDGE_LOOP( '', ( #682, #683, #684 ) )
#210 = AXIS2_PLACEMENT_3D( '', #685, #686, #687 )
#211 = SURFACE_SIDE_STYLE( '', ( #688 ) )
#212 = EDGE_LOOP( '', ( #689, #690, #691, #692, #693, #694 ) )
#213 = AXIS2_PLACEMENT_3D( '', #695, #696, #697 )
#214 = SURFACE_SIDE_STYLE( '', ( #698 ) )
#215 = EDGE_LOOP( '', ( #699, #700, #701, #702 ) )
#216 = AXIS2_PLACEMENT_3D( '', #703, #704, #705 )
#217 = SURFACE_SIDE_STYLE( '', ( #706 ) )
#218 = EDGE_LOOP( '', ( #707, #708, #709 ) )
#219 = AXIS2_PLACEMENT_3D( '', #710, #711, #712 )
#220 = SURFACE_SIDE_STYLE( '', ( #713 ) )
#221 = EDGE_LOOP( '', ( #714, #715, #716 ) )
#222 = AXIS2_PLACEMENT_3D( '', #717, #718, #719 )
#223 = SURFACE_SIDE_STYLE( '', ( #720 ) )
#224 = EDGE_LOOP( '', ( #721, #722, #723, #724, #725, #726 ) )
#225 = EDGE_LOOP( '', ( #727, #728 ) )
#226 = AXIS2_PLACEMENT_3D( '', #729, #730, #731 )
#227 = SURFACE_SIDE_STYLE( '', ( #732 ) )
#228 = EDGE_LOOP( '', ( #733, #734, #735, #736 ) )
#229 = AXIS2_PLACEMENT_3D( '', #737, #738, #739 )
#230 = SURFACE_SIDE_STYLE( '', ( #740 ) )
#231 = EDGE_LOOP( '', ( #741, #742, #743 ) )
#232 = AXIS2_PLACEMENT_3D( '', #744, #745, #746 )
#233 = SURFACE_SIDE_STYLE( '', ( #747 ) )
#234 = EDGE_LOOP( '', ( #748, #749, #750, #751, #752, #753 ) )
#235 = AXIS2_PLACEMENT_3D( '', #754, #755, #756 )
#236 = SURFACE_SIDE_STYLE( '', ( #757 ) )
#237 = EDGE_LOOP( '', ( #758, #759, #760, #761 ) )
#238 = AXIS2_PLACEMENT_3D( '', #762, #763, #764 )
#239 = SURFACE_SIDE_STYLE( '', ( #765 ) )
#240 = EDGE_LOOP( '', ( #766, #767, #768 ) )
#241 = AXIS2_PLACEMENT_3D( '', #769, #770, #771 )
#242 = SURFACE_SIDE_STYLE( '', ( #772 ) )
#243 = EDGE_LOOP( '', ( #773, #774, #775, #776, #777, #778 ) )
#244 = AXIS2_PLACEMENT_3D( '', #779, #780, #781 )
#245 = SURFACE_SIDE_STYLE( '', ( #782 ) )
#246 = EDGE_LOOP( '', ( #783, #784, #785, #786, #787, #788 ) )
#247 = AXIS2_PLACEMENT_3D( '', #789, #790, #791 )
#248 = SURFACE_SIDE_STYLE( '', ( #792 ) )
#249 = EDGE_LOOP( '', ( #793, #794, #795, #796 ) )
#250 = AXIS2_PLACEMENT_3D( '', #797, #798, #799 )
#251 = SURFACE_SIDE_STYLE( '', ( #800 ) )
#252 = EDGE_LOOP( '', ( #801, #802, #803 ) )
#253 = AXIS2_PLACEMENT_3D( '', #804, #805, #806 )
#254 = SURFACE_SIDE_STYLE( '', ( #807 ) )
#255 = EDGE_LOOP( '', ( #808, #809, #810, #811, #812, #813 ) )
#256 = AXIS2_PLACEMENT_3D( '', #814, #815, #816 )
#257 = SURFACE_SIDE_STYLE( '', ( #817 ) )
#258 = EDGE_LOOP( '', ( #818, #819, #820 ) )
#259 = AXIS2_PLACEMENT_3D( '', #821, #822, #823 )
#260 = SURFACE_SIDE_STYLE( '', ( #824 ) )
#261 = EDGE_LOOP( '', ( #825, #826, #827 ) )
#262 = AXIS2_PLACEMENT_3D( '', #828, #829, #830 )
#263 = SURFACE_SIDE_STYLE( '', ( #831 ) )
#264 = EDGE_LOOP( '', ( #832, #833, #834 ) )
#265 = AXIS2_PLACEMENT_3D( '', #835, #836, #837 )
#266 = SURFACE_SIDE_STYLE( '', ( #838 ) )
#267 = EDGE_LOOP( '', ( #839, #840, #841 ) )
#268 = AXIS2_PLACEMENT_3D( '', #842, #843, #844 )
#269 = SURFACE_SIDE_STYLE( '', ( #845 ) )
#270 = EDGE_LOOP( '', ( #846, #847, #848, #849, #850, #851 ) )
#271 = AXIS2_PLACEMENT_3D( '', #852, #853, #854 )
#272 = SURFACE_SIDE_STYLE( '', ( #855 ) )
#273 = EDGE_LOOP( '', ( #856, #857, #858, #859 ) )
#276 = CARTESIAN_POINT( '', ( 0.00000000000000, 0.00100583095546214, 0.00143113125000000 ) )
#277 = CARTESIAN_POINT( '', ( 0.000580716772895321, 0.00100583095546213, 0.00137821458333333 ) )
#278 = CARTESIAN_POINT( '', ( 0.000871099758792016, 0.000502872870235503, 0.00132529343351445 ) )
#279 = CARTESIAN_POINT( '', ( 0.00116140074745150, 0.00000000000000, 0.00127237527263251 ) )
#280 = CARTESIAN_POINT( '', ( 0.000871050559893949, -0.000502958085226632, 0.00121946010018111 ) )
#281 = CARTESIAN_POINT( '', ( 0.000580651176217037, -0.00100583095546213, 0.00116654193929918 ) )
#282 = CARTESIAN_POINT( '', ( 0.00000000000000, -0.00100583095546213, 0.00111362676684778 ) )
#283 = CARTESIAN_POINT( '', ( -0.000580749571234465, -0.00100577414707234, 0.00106070860596584 ) )
#284 = CARTESIAN_POINT( '', ( -0.000871099758792016, -0.000502872870235503, 0.00100779343351445 ) )
#285 = CARTESIAN_POINT( '', ( -0.00116140074745150, 0.00000000000000, 0.000954875272632510 ) )
#286 = CARTESIAN_POINT( '', ( -0.000871050559893949, 0.000502958085226631, 0.000901960100181114 ) )
#287 = CARTESIAN_POINT( '', ( -0.000580651176217037, 0.00100583095546213, 0.000849041939299176 ) )
#288 = CARTESIAN_POINT( '', ( 0.00000000000000, 0.00100583095546213, 0.000796126766847780 ) )
#289 = CARTESIAN_POINT( '', ( 0.000580749571234465, 0.00100577414707234, 0.000743208605965843 ) )
#290 = CARTESIAN_POINT( '', ( 0.000871099758792016, 0.000502872870235503, 0.000690293433514447 ) )
#291 = CARTESIAN_POINT( '', ( 0.00116140074745150, 0.00000000000000, 0.000637375272632510 ) )
#292 = CARTESIAN_POINT( '', ( 0.000871050559893949, -0.000502958085226632, 0.000584460100181113 ) )
#293 = CARTESIAN_POINT( '', ( 0.000580651176217037, -0.00100583095546213, 0.000531541939299176 ) )
#294 = CARTESIAN_POINT( '', ( 0.00000000000000, -0.00100583095546213, 0.000478626766847780 ) )
#295 = CARTESIAN_POINT( '', ( -0.000580749571234465, -0.00100577414707234, 0.000425708605965844 ) )
#296 = CARTESIAN_POINT( '', ( -0.000871099758792016, -0.000502872870235504, 0.000372793433514448 ) )
#297 = CARTESIAN_POINT( '', ( -0.00116140074745150, 0.00000000000000, 0.000319875272632510 ) )
#298 = CARTESIAN_POINT( '', ( -0.000871050559893950, 0.000502958085226631, 0.000266960100181114 ) )
#299 = CARTESIAN_POINT( '', ( -0.000580651176217038, 0.00100583095546213, 0.000214041939299177 ) )
#300 = CARTESIAN_POINT( '', ( 0.00000000000000, 0.00100583095546213, 0.000161126766847781 ) )
#301 = CARTESIAN_POINT( '', ( 0.000580749571234464, 0.00100577414707234, 0.000108208605965844 ) )
#302 = CARTESIAN_POINT( '', ( 0.000871099758792016, 0.000502872870235503, 5.52934335144475E-05 ) )
#303 = CARTESIAN_POINT( '', ( 0.00116140074745150, 0.00000000000000, 2.37527263251023E-06 ) )
#304 = CARTESIAN_POINT( '', ( 0.000871050559893949, -0.000502958085226631, -5.05398998188859E-05 ) )
#305 = CARTESIAN_POINT( '', ( 0.000580651176217038, -0.00100583095546213, -0.000103458060700823 ) )
#306 = CARTESIAN_POINT( '', ( 0.00000000000000, -0.00100583095546213, -0.000156373233152219 ) )
#307 = CARTESIAN_POINT( '', ( -0.000580749571234464, -0.00100577414707234, -0.000209291394034157 ) )
#308 = CARTESIAN_POINT( '', ( -0.000871099758792016, -0.000502872870235504, -0.000262206566485553 ) )
#309 = CARTESIAN_POINT( '', ( -0.00116140074745150, 0.00000000000000, -0.000315124727367489 ) )
#310 = CARTESIAN_POINT( '', ( -0.000871050559893950, 0.000502958085226631, -0.000368039899818886 ) )
#311 = CARTESIAN_POINT( '', ( -0.000580651176217038, 0.00100583095546213, -0.000420958060700823 ) )
#312 = CARTESIAN_POINT( '', ( 0.00000000000000, 0.00100583095546213, -0.000473873233152220 ) )
#313 = CARTESIAN_POINT( '', ( 0.000580749571234464, 0.00100577414707234, -0.000526791394034156 ) )
#314 = CARTESIAN_POINT( '', ( 0.000871099758792016, 0.000502872870235503, -0.000579706566485553 ) )
#315 = CARTESIAN_POINT( '', ( 0.00116140074745150, 0.00000000000000, -0.000632624727367490 ) )
#316 = CARTESIAN_POINT( '', ( 0.000871050559893949, -0.000502958085226632, -0.000685539899818886 ) )
#317 = CARTESIAN_POINT( '', ( 0.000580651176217037, -0.00100583095546213, -0.000738458060700824 ) )
#318 = CARTESIAN_POINT( '', ( 0.00000000000000, -0.00100583095546213, -0.000791373233152219 ) )
#319 = CARTESIAN_POINT( '', ( -0.000580749571234465, -0.00100577414707234, -0.000844291394034158 ) )
#320 = CARTESIAN_POINT( '', ( -0.000871099758792017, -0.000502872870235503, -0.000897206566485553 ) )
#321 = CARTESIAN_POINT( '', ( -0.00100583095546213, -0.000269458861709390, -0.000921766342096817 ) )
#322 = CARTESIAN_POINT( '', ( -0.00100583095546213, -7.37699243236965E-18, -0.000950118749999999 ) )
#323 = CARTESIAN_POINT( '', ( 0.00000000000000, 0.00100995540144766, 0.00142875000000000 ) )
#324 = CARTESIAN_POINT( '', ( 0.000583098022895322, 0.00100995540144766, 0.00137583333333333 ) )
#325 = CARTESIAN_POINT( '', ( 0.000874671734662941, 0.000504934918514697, 0.00132291218351445 ) )
#326 = CARTESIAN_POINT( '', ( 0.00116616311296073, 0.00000000000000, 0.00126999402263251 ) )
#327 = CARTESIAN_POINT( '', ( 0.000874622334023024, -0.000505020482932961, 0.00121707885018111 ) )
#328 = CARTESIAN_POINT( '', ( 0.000583032157235500, -0.00100995540144766, 0.00116416068929918 ) )
#329 = CARTESIAN_POINT( '', ( 0.00000000000000, -0.00100995540144766, 0.00111124551684778 ) )
#330 = CARTESIAN_POINT( '', ( -0.000583130955725233, -0.00100989836011302, 0.00105832735596584 ) )
#331 = CARTESIAN_POINT( '', ( -0.000874671734662941, -0.000504934918514697, 0.00100541218351445 ) )
#332 = CARTESIAN_POINT( '', ( -0.00116616311296073, 0.00000000000000, 0.000952494022632510 ) )
#333 = CARTESIAN_POINT( '', ( -0.000874622334023024, 0.000505020482932960, 0.000899578850181114 ) )
#334 = CARTESIAN_POINT( '', ( -0.000583032157235500, 0.00100995540144766, 0.000846660689299176 ) )
#335 = CARTESIAN_POINT( '', ( 0.00000000000000, 0.00100995540144766, 0.000793745516847781 ) )
#336 = CARTESIAN_POINT( '', ( 0.000583130955725233, 0.00100989836011302, 0.000740827355965844 ) )
#337 = CARTESIAN_POINT( '', ( 0.000874671734662941, 0.000504934918514697, 0.000687912183514447 ) )
#338 = CARTESIAN_POINT( '', ( 0.00116616311296073, 0.00000000000000, 0.000634994022632510 ) )
#339 = CARTESIAN_POINT( '', ( 0.000874622334023024, -0.000505020482932961, 0.000582078850181113 ) )
#340 = CARTESIAN_POINT( '', ( 0.000583032157235500, -0.00100995540144766, 0.000529160689299176 ) )
#341 = CARTESIAN_POINT( '', ( 0.00000000000000, -0.00100995540144766, 0.000476245516847780 ) )
#342 = CARTESIAN_POINT( '', ( -0.000583130955725233, -0.00100989836011302, 0.000423327355965844 ) )
#343 = CARTESIAN_POINT( '', ( -0.000874671734662941, -0.000504934918514698, 0.000370412183514448 ) )
#344 = CARTESIAN_POINT( '', ( -0.00116616311296073, 0.00000000000000, 0.000317494022632510 ) )
#345 = CARTESIAN_POINT( '', ( -0.000874622334023025, 0.000505020482932960, 0.000264578850181114 ) )
#346 = CARTESIAN_POINT( '', ( -0.000583032157235501, 0.00100995540144766, 0.000211660689299177 ) )
#347 = CARTESIAN_POINT( '', ( 0.00000000000000, 0.00100995540144766, 0.000158745516847781 ) )
#348 = CARTESIAN_POINT( '', ( 0.000583130955725232, 0.00100989836011302, 0.000105827355965844 ) )
#349 = CARTESIAN_POINT( '', ( 0.000874671734662941, 0.000504934918514697, 5.29121835144474E-05 ) )
#350 = CARTESIAN_POINT( '', ( 0.00116616311296073, 0.00000000000000, 0.00000000000000 ) )
#351 = CARTESIAN_POINT( '', ( 0.000874622334023024, -0.000505020482932960, -5.29211498188860E-05 ) )
#352 = CARTESIAN_POINT( '', ( 0.000583032157235501, -0.00100995540144766, -0.000105839310700823 ) )
#353 = CARTESIAN_POINT( '', ( 0.00000000000000, -0.00100995540144766, -0.000158754483152219 ) )
#354 = CARTESIAN_POINT( '', ( -0.000583130955725232, -0.00100989836011302, -0.000211672644034157 ) )
#355 = CARTESIAN_POINT( '', ( -0.000874671734662941, -0.000504934918514698, -0.000264587816485552 ) )
#356 = CARTESIAN_POINT( '', ( -0.00116616311296073, 0.00000000000000, -0.000317505977367489 ) )
#357 = CARTESIAN_POINT( '', ( -0.000874622334023025, 0.000505020482932960, -0.000370421149818886 ) )
#358 = CARTESIAN_POINT( '', ( -0.000583032157235501, 0.00100995540144766, -0.000423339310700823 ) )
#359 = CARTESIAN_POINT( '', ( 0.00000000000000, 0.00100995540144766, -0.000476254483152219 ) )
#360 = CARTESIAN_POINT( '', ( 0.000583130955725232, 0.00100989836011302, -0.000529172644034156 ) )
#361 = CARTESIAN_POINT( '', ( 0.000874671734662941, 0.000504934918514697, -0.000582087816485553 ) )
#362 = CARTESIAN_POINT( '', ( 0.00116616311296073, 0.00000000000000, -0.000635005977367490 ) )
#363 = CARTESIAN_POINT( '', ( 0.000874622334023024, -0.000505020482932961, -0.000687921149818886 ) )
#364 = CARTESIAN_POINT( '', ( 0.000583032157235500, -0.00100995540144766, -0.000740839310700823 ) )
#365 = CARTESIAN_POINT( '', ( 0.00000000000000, -0.00100995540144766, -0.000793754483152219 ) )
#366 = CARTESIAN_POINT( '', ( -0.000583130955725233, -0.00100989836011302, -0.000846672644034157 ) )
#367 = CARTESIAN_POINT( '', ( -0.000874671734662942, -0.000504934918514698, -0.000899587816485553 ) )
#368 = CARTESIAN_POINT( '', ( -0.00100995540144766, -0.000270563787457008, -0.000924147592096818 ) )
#369 = CARTESIAN_POINT( '', ( -0.00100995540144766, -7.40733573538206E-18, -0.000952499999999999 ) )
#370 = CARTESIAN_POINT( '', ( 0.00000000000000, 0.00142240000000000, 0.00119062500000000 ) )
#371 = CARTESIAN_POINT( '', ( 0.000821223022895323, 0.00142240000000000, 0.00113770833333333 ) )
#372 = CARTESIAN_POINT( '', ( 0.00123186932175544, 0.000711139746434168, 0.00108478718351444 ) )
#373 = CARTESIAN_POINT( '', ( 0.00164239966388389, 0.00000000000000, 0.00103186902263251 ) )
#374 = CARTESIAN_POINT( '', ( 0.00123179974693054, -0.000711260253565832, 0.000978953850181113 ) )
#375 = CARTESIAN_POINT( '', ( 0.000821130259081797, -0.00142240000000000, 0.000926035689299176 ) )
#376 = CARTESIAN_POINT( '', ( 0.00000000000000, -0.00142240000000000, 0.000873120516847780 ) )
#377 = CARTESIAN_POINT( '', ( -0.000821269404802087, -0.00142231966418094, 0.000820202355965843 ) )
#378 = CARTESIAN_POINT( '', ( -0.00123186932175544, -0.000711139746434168, 0.000767287183514446 ) )
#379 = CARTESIAN_POINT( '', ( -0.00164239966388389, 0.00000000000000, 0.000714369022632510 ) )
#380 = CARTESIAN_POINT( '', ( -0.00123179974693054, 0.000711260253565831, 0.000661453850181113 ) )
#381 = CARTESIAN_POINT( '', ( -0.000821130259081797, 0.00142240000000000, 0.000608535689299176 ) )
#382 = CARTESIAN_POINT( '', ( 0.00000000000000, 0.00142240000000000, 0.000555620516847779 ) )
#383 = CARTESIAN_POINT( '', ( 0.000821269404802087, 0.00142231966418094, 0.000502702355965843 ) )
#384 = CARTESIAN_POINT( '', ( 0.00123186932175544, 0.000711139746434167, 0.000449787183514447 ) )
#385 = CARTESIAN_POINT( '', ( 0.00164239966388389, 0.00000000000000, 0.000396869022632510 ) )
#386 = CARTESIAN_POINT( '', ( 0.00123179974693054, -0.000711260253565832, 0.000343953850181113 ) )
#387 = CARTESIAN_POINT( '', ( 0.000821130259081797, -0.00142240000000000, 0.000291035689299176 ) )
#388 = CARTESIAN_POINT( '', ( 0.00000000000000, -0.00142240000000000, 0.000238120516847780 ) )
#389 = CARTESIAN_POINT( '', ( -0.000821269404802087, -0.00142231966418094, 0.000185202355965843 ) )
#390 = CARTESIAN_POINT( '', ( -0.00123186932175544, -0.000711139746434169, 0.000132287183514446 ) )
#391 = CARTESIAN_POINT( '', ( -0.00164239966388389, 0.00000000000000, 7.93690226325098E-05 ) )
#392 = CARTESIAN_POINT( '', ( -0.00123179974693054, 0.000711260253565831, 2.64538501811136E-05 ) )
#393 = CARTESIAN_POINT( '', ( -0.000821130259081798, 0.00142240000000000, -2.64643107008234E-05 ) )
#394 = CARTESIAN_POINT( '', ( 0.00000000000000, 0.00142240000000000, -7.93794831522198E-05 ) )
#395 = CARTESIAN_POINT( '', ( 0.000821269404802087, 0.00142231966418094, -0.000132297644034157 ) )
#396 = CARTESIAN_POINT( '', ( 0.00123186932175544, 0.000711139746434168, -0.000185212816485553 ) )
#397 = CARTESIAN_POINT( '', ( 0.00164239966388389, 0.00000000000000, -0.000238130977367491 ) )
#398 = CARTESIAN_POINT( '', ( 0.00123179974693054, -0.000711260253565831, -0.000291046149818886 ) )
#399 = CARTESIAN_POINT( '', ( 0.000821130259081797, -0.00142240000000000, -0.000343964310700823 ) )
#400 = CARTESIAN_POINT( '', ( 0.00000000000000, -0.00142240000000000, -0.000396879483152220 ) )
#401 = CARTESIAN_POINT( '', ( -0.000821269404802086, -0.00142231966418094, -0.000449797644034157 ) )
#402 = CARTESIAN_POINT( '', ( -0.00123186932175544, -0.000711139746434169, -0.000502712816485553 ) )
#403 = CARTESIAN_POINT( '', ( -0.00164239966388389, 0.00000000000000, -0.000555630977367490 ) )
#404 = CARTESIAN_POINT( '', ( -0.00123179974693054, 0.000711260253565831, -0.000608546149818887 ) )
#405 = CARTESIAN_POINT( '', ( -0.000821130259081798, 0.00142240000000000, -0.000661464310700824 ) )
#406 = CARTESIAN_POINT( '', ( 0.00000000000000, 0.00142240000000000, -0.000714379483152219 ) )
#407 = CARTESIAN_POINT( '', ( 0.000821269404802087, 0.00142231966418094, -0.000767297644034158 ) )
#408 = CARTESIAN_POINT( '', ( 0.00123186932175544, 0.000711139746434168, -0.000820212816485553 ) )
#409 = CARTESIAN_POINT( '', ( 0.00164239966388389, 0.00000000000000, -0.000873130977367490 ) )
#410 = CARTESIAN_POINT( '', ( 0.00123179974693054, -0.000711260253565833, -0.000926046149818886 ) )
#411 = CARTESIAN_POINT( '', ( 0.000821130259081796, -0.00142240000000000, -0.000978964310700824 ) )
#412 = CARTESIAN_POINT( '', ( 0.00000000000000, -0.00142240000000000, -0.00103187948315222 ) )
#413 = CARTESIAN_POINT( '', ( -0.000821269404802087, -0.00142231966418094, -0.00108479764403416 ) )
#414 = CARTESIAN_POINT( '', ( -0.00123186932175544, -0.000711139746434168, -0.00113771281648555 ) )
#415 = CARTESIAN_POINT( '', ( -0.00142240000000000, -0.000381056362218776, -0.00116227259209682 ) )
#416 = CARTESIAN_POINT( '', ( -0.00142240000000000, -1.04416660366229E-17, -0.00119062500000000 ) )
#417 = CARTESIAN_POINT( '', ( 0.00000000000000, 0.00142652444598552, 0.00118824375000000 ) )
#418 = CARTESIAN_POINT( '', ( 0.000823604272895324, 0.00142652444598553, 0.00113532708333333 ) )
#419 = CARTESIAN_POINT( '', ( 0.00123544129762636, 0.000713201794713363, 0.00108240593351444 ) )
#420 = CARTESIAN_POINT( '', ( 0.00164716202939312, 0.00000000000000, 0.00102948777263251 ) )
#421 = CARTESIAN_POINT( '', ( 0.00123537152105961, -0.000713322651272160, 0.000976572600181114 ) )
#422 = CARTESIAN_POINT( '', ( 0.000823511240100260, -0.00142652444598552, 0.000923654439299177 ) )
#423 = CARTESIAN_POINT( '', ( 0.00000000000000, -0.00142652444598553, 0.000870739266847780 ) )
#424 = CARTESIAN_POINT( '', ( -0.000823650789292855, -0.00142644387722162, 0.000817821105965843 ) )
#425 = CARTESIAN_POINT( '', ( -0.00123544129762636, -0.000713201794713363, 0.000764905933514447 ) )
#426 = CARTESIAN_POINT( '', ( -0.00164716202939312, 0.00000000000000, 0.000711987772632510 ) )
#427 = CARTESIAN_POINT( '', ( -0.00123537152105961, 0.000713322651272159, 0.000659072600181113 ) )
#428 = CARTESIAN_POINT( '', ( -0.000823511240100260, 0.00142652444598552, 0.000606154439299177 ) )
#429 = CARTESIAN_POINT( '', ( 0.00000000000000, 0.00142652444598553, 0.000553239266847780 ) )
#430 = CARTESIAN_POINT( '', ( 0.000823650789292855, 0.00142644387722162, 0.000500321105965843 ) )
#431 = CARTESIAN_POINT( '', ( 0.00123544129762636, 0.000713201794713362, 0.000447405933514447 ) )
#432 = CARTESIAN_POINT( '', ( 0.00164716202939312, 0.00000000000000, 0.000394487772632510 ) )
#433 = CARTESIAN_POINT( '', ( 0.00123537152105961, -0.000713322651272160, 0.000341572600181114 ) )
#434 = CARTESIAN_POINT( '', ( 0.000823511240100260, -0.00142652444598552, 0.000288654439299176 ) )
#435 = CARTESIAN_POINT( '', ( 0.00000000000000, -0.00142652444598553, 0.000235739266847780 ) )
#436 = CARTESIAN_POINT( '', ( -0.000823650789292855, -0.00142644387722162, 0.000182821105965843 ) )
#437 = CARTESIAN_POINT( '', ( -0.00123544129762636, -0.000713201794713364, 0.000129905933514447 ) )
#438 = CARTESIAN_POINT( '', ( -0.00164716202939312, 0.00000000000000, 7.69877726325098E-05 ) )
#439 = CARTESIAN_POINT( '', ( -0.00123537152105961, 0.000713322651272159, 2.40726001811136E-05 ) )
#440 = CARTESIAN_POINT( '', ( -0.000823511240100261, 0.00142652444598552, -2.88455607008234E-05 ) )
#441 = CARTESIAN_POINT( '', ( 0.00000000000000, 0.00142652444598553, -8.17607331522198E-05 ) )
#442 = CARTESIAN_POINT( '', ( 0.000823650789292855, 0.00142644387722162, -0.000134678894034157 ) )
#443 = CARTESIAN_POINT( '', ( 0.00123544129762636, 0.000713201794713363, -0.000187594066485553 ) )
#444 = CARTESIAN_POINT( '', ( 0.00164716202939312, 0.00000000000000, -0.000240512227367491 ) )
#445 = CARTESIAN_POINT( '', ( 0.00123537152105961, -0.000713322651272159, -0.000293427399818887 ) )
#446 = CARTESIAN_POINT( '', ( 0.000823511240100260, -0.00142652444598552, -0.000346345560700823 ) )
#447 = CARTESIAN_POINT( '', ( 0.00000000000000, -0.00142652444598553, -0.000399260733152220 ) )
#448 = CARTESIAN_POINT( '', ( -0.000823650789292854, -0.00142644387722162, -0.000452178894034157 ) )
#449 = CARTESIAN_POINT( '', ( -0.00123544129762636, -0.000713201794713364, -0.000505094066485553 ) )
#450 = CARTESIAN_POINT( '', ( -0.00164716202939312, 0.00000000000000, -0.000558012227367490 ) )
#451 = CARTESIAN_POINT( '', ( -0.00123537152105961, 0.000713322651272159, -0.000610927399818887 ) )
#452 = CARTESIAN_POINT( '', ( -0.000823511240100261, 0.00142652444598552, -0.000663845560700823 ) )
#453 = CARTESIAN_POINT( '', ( 0.00000000000000, 0.00142652444598553, -0.000716760733152219 ) )
#454 = CARTESIAN_POINT( '', ( 0.000823650789292855, 0.00142644387722162, -0.000769678894034158 ) )
#455 = CARTESIAN_POINT( '', ( 0.00123544129762636, 0.000713201794713363, -0.000822594066485553 ) )
#456 = CARTESIAN_POINT( '', ( 0.00164716202939312, 0.00000000000000, -0.000875512227367489 ) )
#457 = CARTESIAN_POINT( '', ( 0.00123537152105961, -0.000713322651272161, -0.000928427399818886 ) )
#458 = CARTESIAN_POINT( '', ( 0.000823511240100259, -0.00142652444598552, -0.000981345560700823 ) )
#459 = CARTESIAN_POINT( '', ( 0.00000000000000, -0.00142652444598553, -0.00103426073315222 ) )
#460 = CARTESIAN_POINT( '', ( -0.000823650789292855, -0.00142644387722162, -0.00108717889403416 ) )
#461 = CARTESIAN_POINT( '', ( -0.00123544129762636, -0.000713201794713363, -0.00114009406648555 ) )
#462 = CARTESIAN_POINT( '', ( -0.00142652444598552, -0.000382161287966394, -0.00116465384209682 ) )
#463 = CARTESIAN_POINT( '', ( -0.00142652444598552, -1.04720093396353E-17, -0.00119300625000000 ) )
#469 = SURFACE_SIDE_STYLE( '', ( #860 ) )
#470 = EDGE_LOOP( '', ( #861, #862, #863 ) )
#471 = AXIS2_PLACEMENT_3D( '', #864, #865, #866 )
#472 = SURFACE_SIDE_STYLE( '', ( #867 ) )
#473 = EDGE_LOOP( '', ( #868, #869 ) )
#474 = EDGE_LOOP( '', ( #870, #871, #872, #873, #874, #875 ) )
#475 = AXIS2_PLACEMENT_3D( '', #876, #877, #878 )
#476 = SURFACE_SIDE_STYLE( '', ( #879 ) )
#477 = EDGE_LOOP( '', ( #880, #881, #882, #883 ) )
#480 = CARTESIAN_POINT( '', ( -0.000999464780117669, 0.00101786155654816, 0.00119300624999995 ) )
#481 = CARTESIAN_POINT( '', ( -0.000583279784887311, 0.00142652444598553, 0.00115110704142807 ) )
#482 = CARTESIAN_POINT( '', ( 0.00000000000000, 0.00142652444598552, 0.00111362677202188 ) )
#483 = CARTESIAN_POINT( '', ( 0.000823650735608794, 0.00142644397020514, 0.00106070861286426 ) )
#484 = CARTESIAN_POINT( '', ( 0.00123544125736104, 0.000713201864454941, 0.00100779343868855 ) )
#485 = CARTESIAN_POINT( '', ( 0.00164716208307717, 0.00000000000000, 0.000954875279530926 ) )
#486 = CARTESIAN_POINT( '', ( 0.00123537156132493, -0.000713322581530582, 0.000901960105355219 ) )
#487 = CARTESIAN_POINT( '', ( 0.000823511347468385, -0.00142652444598552, 0.000849041946197594 ) )
#488 = CARTESIAN_POINT( '', ( 0.00000000000000, -0.00142652444598552, 0.000796126772021886 ) )
#489 = CARTESIAN_POINT( '', ( -0.000823650735608793, -0.00142644397020514, 0.000743208612864260 ) )
#490 = CARTESIAN_POINT( '', ( -0.00123544125736104, -0.000713201864454942, 0.000690293438688552 ) )
#491 = CARTESIAN_POINT( '', ( -0.00164716208307717, 0.00000000000000, 0.000637375279530927 ) )
#492 = CARTESIAN_POINT( '', ( -0.00123537156132493, 0.000713322581530582, 0.000584460105355218 ) )
#493 = CARTESIAN_POINT( '', ( -0.000823511347468385, 0.00142652444598552, 0.000531541946197593 ) )
#494 = CARTESIAN_POINT( '', ( 0.00000000000000, 0.00142652444598552, 0.000478626772021886 ) )
#495 = CARTESIAN_POINT( '', ( 0.000823650735608793, 0.00142644397020514, 0.000425708612864260 ) )
#496 = CARTESIAN_POINT( '', ( 0.00123544125736104, 0.000713201864454941, 0.000372793438688552 ) )
#497 = CARTESIAN_POINT( '', ( 0.00164716208307717, 0.00000000000000, 0.000319875279530926 ) )
#498 = CARTESIAN_POINT( '', ( 0.00123537156132493, -0.000713322581530583, 0.000266960105355218 ) )
#499 = CARTESIAN_POINT( '', ( 0.000823511347468382, -0.00142652444598552, 0.000214041946197593 ) )
#500 = CARTESIAN_POINT( '', ( 0.00000000000000, -0.00142652444598552, 0.000161126772021885 ) )
#501 = CARTESIAN_POINT( '', ( -0.000823650735608794, -0.00142644397020514, 0.000108208612864259 ) )
#502 = CARTESIAN_POINT( '', ( -0.00123544125736104, -0.000713201864454941, 5.52934386885517E-05 ) )
#503 = CARTESIAN_POINT( '', ( -0.00164716208307717, 0.00000000000000, 2.37527953092604E-06 ) )
#504 = CARTESIAN_POINT( '', ( -0.00123537156132493, 0.000713322581530582, -5.05398946447818E-05 ) )
#505 = CARTESIAN_POINT( '', ( -0.000823511347468383, 0.00142652444598552, -0.000103458053802407 ) )
#506 = CARTESIAN_POINT( '', ( 0.00000000000000, 0.00142652444598552, -0.000156373227978115 ) )
#507 = CARTESIAN_POINT( '', ( 0.000823650735608794, 0.00142644397020514, -0.000209291387135741 ) )
#508 = CARTESIAN_POINT( '', ( 0.00123544125736104, 0.000713201864454940, -0.000262206561311449 ) )
#509 = CARTESIAN_POINT( '', ( 0.00164716208307717, 0.00000000000000, -0.000315124720469075 ) )
#510 = CARTESIAN_POINT( '', ( 0.00123537156132493, -0.000713322581530583, -0.000368039894644782 ) )
#511 = CARTESIAN_POINT( '', ( 0.000823511347468382, -0.00142652444598552, -0.000420958053802407 ) )
#512 = CARTESIAN_POINT( '', ( 0.00000000000000, -0.00142652444598552, -0.000473873227978115 ) )
#513 = CARTESIAN_POINT( '', ( -0.000823650735608794, -0.00142644397020514, -0.000526791387135741 ) )
#514 = CARTESIAN_POINT( '', ( -0.00123544125736104, -0.000713201864454941, -0.000579706561311448 ) )
#515 = CARTESIAN_POINT( '', ( -0.00164716208307717, 0.00000000000000, -0.000632624720469075 ) )
#516 = CARTESIAN_POINT( '', ( -0.00123537156132493, 0.000713322581530582, -0.000685539894644782 ) )
#517 = CARTESIAN_POINT( '', ( -0.000823511347468383, 0.00142652444598552, -0.000738458053802407 ) )
#518 = CARTESIAN_POINT( '', ( 0.00000000000000, 0.00142652444598552, -0.000791373227978115 ) )
#519 = CARTESIAN_POINT( '', ( 0.000823650735608794, 0.00142644397020514, -0.000844291387135741 ) )
#520 = CARTESIAN_POINT( '', ( 0.00123544125736104, 0.000713201864454940, -0.000897206561311448 ) )
#521 = CARTESIAN_POINT( '', ( 0.00164716208307717, 0.00000000000000, -0.000950124720469075 ) )
#522 = CARTESIAN_POINT( '', ( 0.00123537156132493, -0.000713322581530583, -0.00100303989464478 ) )
#523 = CARTESIAN_POINT( '', ( 0.000823511347468382, -0.00142652444598552, -0.00105595805380241 ) )
#524 = CARTESIAN_POINT( '', ( 0.00000000000000, -0.00142652444598552, -0.00110887322797811 ) )
#525 = CARTESIAN_POINT( '', ( -0.000583337827695435, -0.00142646745225229, -0.00114635038485721 ) )
#526 = CARTESIAN_POINT( '', ( -0.000999464780132878, -0.00101786155653323, -0.00118824375000148 ) )
#527 = CARTESIAN_POINT( '', ( -0.000996575072540887, 0.00101491865919891, 0.00119062499999995 ) )
#528 = CARTESIAN_POINT( '', ( -0.000581593374273049, 0.00142240000000000, 0.00114872579142807 ) )
#529 = CARTESIAN_POINT( '', ( 0.00000000000000, 0.00142240000000000, 0.00111124552202188 ) )
#530 = CARTESIAN_POINT( '', ( 0.000821269351273240, 0.00142231975689562, 0.00105832736286426 ) )
#531 = CARTESIAN_POINT( '', ( 0.00123186928160654, 0.000711139815974106, 0.00100541218868855 ) )
#532 = CARTESIAN_POINT( '', ( 0.00164239971741273, 0.00000000000000, 0.000952494029530926 ) )
#533 = CARTESIAN_POINT( '', ( 0.00123179978707944, -0.000711260184025893, 0.000899578855355219 ) )
#534 = CARTESIAN_POINT( '', ( 0.000821130366139493, -0.00142240000000000, 0.000846660696197593 ) )
#535 = CARTESIAN_POINT( '', ( 0.00000000000000, -0.00142240000000000, 0.000793745522021885 ) )
#536 = CARTESIAN_POINT( '', ( -0.000821269351273239, -0.00142231975689562, 0.000740827362864260 ) )
#537 = CARTESIAN_POINT( '', ( -0.00123186928160654, -0.000711139815974107, 0.000687912188688552 ) )
#538 = CARTESIAN_POINT( '', ( -0.00164239971741273, 0.00000000000000, 0.000634994029530927 ) )
#539 = CARTESIAN_POINT( '', ( -0.00123179978707944, 0.000711260184025893, 0.000582078855355218 ) )
#540 = CARTESIAN_POINT( '', ( -0.000821130366139493, 0.00142240000000000, 0.000529160696197593 ) )
#541 = CARTESIAN_POINT( '', ( 0.00000000000000, 0.00142240000000000, 0.000476245522021886 ) )
#542 = CARTESIAN_POINT( '', ( 0.000821269351273239, 0.00142231975689562, 0.000423327362864259 ) )
#543 = CARTESIAN_POINT( '', ( 0.00123186928160654, 0.000711139815974106, 0.000370412188688552 ) )
#544 = CARTESIAN_POINT( '', ( 0.00164239971741273, 0.00000000000000, 0.000317494029530926 ) )
#545 = CARTESIAN_POINT( '', ( 0.00123179978707944, -0.000711260184025894, 0.000264578855355218 ) )
#546 = CARTESIAN_POINT( '', ( 0.000821130366139491, -0.00142240000000000, 0.000211660696197593 ) )
#547 = CARTESIAN_POINT( '', ( 0.00000000000000, -0.00142240000000000, 0.000158745522021885 ) )
#548 = CARTESIAN_POINT( '', ( -0.000821269351273240, -0.00142231975689562, 0.000105827362864259 ) )
#549 = CARTESIAN_POINT( '', ( -0.00123186928160654, -0.000711139815974106, 5.29121886885516E-05 ) )
#550 = CARTESIAN_POINT( '', ( -0.00164239971741273, 0.00000000000000, 0.00000000000000 ) )
#551 = CARTESIAN_POINT( '', ( -0.00123179978707944, 0.000711260184025893, -5.29211446447819E-05 ) )
#552 = CARTESIAN_POINT( '', ( -0.000821130366139492, 0.00142240000000000, -0.000105839303802407 ) )
#553 = CARTESIAN_POINT( '', ( 0.00000000000000, 0.00142240000000000, -0.000158754477978115 ) )
#554 = CARTESIAN_POINT( '', ( 0.000821269351273240, 0.00142231975689562, -0.000211672637135741 ) )
#555 = CARTESIAN_POINT( '', ( 0.00123186928160654, 0.000711139815974105, -0.000264587811311449 ) )
#556 = CARTESIAN_POINT( '', ( 0.00164239971741273, 0.00000000000000, -0.000317505970469075 ) )
#557 = CARTESIAN_POINT( '', ( 0.00123179978707944, -0.000711260184025894, -0.000370421144644782 ) )
#558 = CARTESIAN_POINT( '', ( 0.000821130366139491, -0.00142240000000000, -0.000423339303802407 ) )
#559 = CARTESIAN_POINT( '', ( 0.00000000000000, -0.00142240000000000, -0.000476254477978115 ) )
#560 = CARTESIAN_POINT( '', ( -0.000821269351273240, -0.00142231975689562, -0.000529172637135741 ) )
#561 = CARTESIAN_POINT( '', ( -0.00123186928160654, -0.000711139815974106, -0.000582087811311448 ) )
#562 = CARTESIAN_POINT( '', ( -0.00164239971741273, 0.00000000000000, -0.000635005970469075 ) )
#563 = CARTESIAN_POINT( '', ( -0.00123179978707944, 0.000711260184025893, -0.000687921144644782 ) )
#564 = CARTESIAN_POINT( '', ( -0.000821130366139492, 0.00142240000000000, -0.000740839303802407 ) )
#565 = CARTESIAN_POINT( '', ( 0.00000000000000, 0.00142240000000000, -0.000793754477978116 ) )
#566 = CARTESIAN_POINT( '', ( 0.000821269351273240, 0.00142231975689562, -0.000846672637135741 ) )
#567 = CARTESIAN_POINT( '', ( 0.00123186928160654, 0.000711139815974105, -0.000899587811311448 ) )
#568 = CARTESIAN_POINT( '', ( 0.00164239971741273, 0.00000000000000, -0.000952505970469075 ) )
#569 = CARTESIAN_POINT( '', ( 0.00123179978707944, -0.000711260184025894, -0.00100542114464478 ) )
#570 = CARTESIAN_POINT( '', ( 0.000821130366139491, -0.00142240000000000, -0.00105833930380241 ) )
#571 = CARTESIAN_POINT( '', ( 0.00000000000000, -0.00142240000000000, -0.00111125447797811 ) )
#572 = CARTESIAN_POINT( '', ( -0.000581651249264612, -0.00142234317105018, -0.00114873163485721 ) )
#573 = CARTESIAN_POINT( '', ( -0.000996575072556052, -0.00101491865918403, -0.00119062500000148 ) )
#574 = CARTESIAN_POINT( '', ( -0.000707604314862740, 0.000720628924274437, 0.000952499999999945 ) )
#575 = CARTESIAN_POINT( '', ( -0.000412952312846762, 0.00100995540144766, 0.000910600791428063 ) )
#576 = CARTESIAN_POINT( '', ( 0.00000000000000, 0.00100995540144766, 0.000873120522021883 ) )
#577 = CARTESIAN_POINT( '', ( 0.000583130917717817, 0.00100989842594379, 0.000820202362864257 ) )
#578 = CARTESIAN_POINT( '', ( 0.000874671706155770, 0.000504934967890567, 0.000767287188688550 ) )
#579 = CARTESIAN_POINT( '', ( 0.00116616315096815, 0.00000000000000, 0.000714369029530925 ) )
#580 = CARTESIAN_POINT( '', ( 0.000874622362530196, -0.000505020433557091, 0.000661453855355216 ) )
#581 = CARTESIAN_POINT( '', ( 0.000583032233250333, -0.00100995540144766, 0.000608535696197591 ) )
#582 = CARTESIAN_POINT( '', ( 0.00000000000000, -0.00100995540144766, 0.000555620522021883 ) )
#583 = CARTESIAN_POINT( '', ( -0.000583130917717816, -0.00100989842594379, 0.000502702362864257 ) )
#584 = CARTESIAN_POINT( '', ( -0.000874671706155770, -0.000504934967890567, 0.000449787188688549 ) )
#585 = CARTESIAN_POINT( '', ( -0.00116616315096815, 0.00000000000000, 0.000396869029530924 ) )
#586 = CARTESIAN_POINT( '', ( -0.000874622362530197, 0.000505020433557091, 0.000343953855355217 ) )
#587 = CARTESIAN_POINT( '', ( -0.000583032233250334, 0.00100995540144766, 0.000291035696197591 ) )
#588 = CARTESIAN_POINT( '', ( 0.00000000000000, 0.00100995540144766, 0.000238120522021883 ) )
#589 = CARTESIAN_POINT( '', ( 0.000583130917717816, 0.00100989842594379, 0.000185202362864257 ) )
#590 = CARTESIAN_POINT( '', ( 0.000874671706155770, 0.000504934967890567, 0.000132287188688549 ) )
#591 = CARTESIAN_POINT( '', ( 0.00116616315096815, 0.00000000000000, 7.93690295309237E-05 ) )
#592 = CARTESIAN_POINT( '', ( 0.000874622362530196, -0.000505020433557092, 2.64538553552160E-05 ) )
#593 = CARTESIAN_POINT( '', ( 0.000583032233250333, -0.00100995540144766, -2.64643038024096E-05 ) )
#594 = CARTESIAN_POINT( '', ( 0.00000000000000, -0.00100995540144766, -7.93794779781172E-05 ) )
#595 = CARTESIAN_POINT( '', ( -0.000583130917717817, -0.00100989842594379, -0.000132297637135743 ) )
#596 = CARTESIAN_POINT( '', ( -0.000874671706155770, -0.000504934967890567, -0.000185212811311450 ) )
#597 = CARTESIAN_POINT( '', ( -0.00116616315096815, 0.00000000000000, -0.000238130970469076 ) )
#598 = CARTESIAN_POINT( '', ( -0.000874622362530196, 0.000505020433557091, -0.000291046144644784 ) )
#599 = CARTESIAN_POINT( '', ( -0.000583032233250333, 0.00100995540144766, -0.000343964303802410 ) )
#600 = CARTESIAN_POINT( '', ( 0.00000000000000, 0.00100995540144766, -0.000396879477978118 ) )
#601 = CARTESIAN_POINT( '', ( 0.000583130917717817, 0.00100989842594379, -0.000449797637135743 ) )
#602 = CARTESIAN_POINT( '', ( 0.000874671706155770, 0.000504934967890566, -0.000502712811311450 ) )
#603 = CARTESIAN_POINT( '', ( 0.00116616315096815, 0.00000000000000, -0.000555630970469076 ) )
#604 = CARTESIAN_POINT( '', ( 0.000874622362530196, -0.000505020433557092, -0.000608546144644784 ) )
#605 = CARTESIAN_POINT( '', ( 0.000583032233250333, -0.00100995540144766, -0.000661464303802410 ) )
#606 = CARTESIAN_POINT( '', ( 0.00000000000000, -0.00100995540144766, -0.000714379477978117 ) )
#607 = CARTESIAN_POINT( '', ( -0.000583130917717817, -0.00100989842594379, -0.000767297637135743 ) )
#608 = CARTESIAN_POINT( '', ( -0.000874671706155770, -0.000504934967890567, -0.000820212811311451 ) )
#609 = CARTESIAN_POINT( '', ( -0.00116616315096815, 0.00000000000000, -0.000873130970469077 ) )
#610 = CARTESIAN_POINT( '', ( -0.000874622362530196, 0.000505020433557091, -0.000926046144644783 ) )
#611 = CARTESIAN_POINT( '', ( -0.000583032233250333, 0.00100995540144766, -0.000978964303802410 ) )
#612 = CARTESIAN_POINT( '', ( 0.00000000000000, 0.00100995540144766, -0.00103187947797812 ) )
#613 = CARTESIAN_POINT( '', ( 0.000583130917717817, 0.00100989842594379, -0.00108479763713574 ) )
#614 = CARTESIAN_POINT( '', ( 0.000874671706155770, 0.000504934967890566, -0.00113771281131145 ) )
#615 = CARTESIAN_POINT( '', ( 0.00116616315096815, 0.00000000000000, -0.00119063097046908 ) )
#616 = CARTESIAN_POINT( '', ( 0.000874622362530196, -0.000505020433557092, -0.00124354614464479 ) )
#617 = CARTESIAN_POINT( '', ( 0.000583032233250333, -0.00100995540144766, -0.00129646430380241 ) )
#618 = CARTESIAN_POINT( '', ( 0.00000000000000, -0.00100995540144766, -0.00134937947797812 ) )
#619 = CARTESIAN_POINT( '', ( -0.000412993406182208, -0.00100991505083965, -0.00138685663485722 ) )
#620 = CARTESIAN_POINT( '', ( -0.000707604314873508, -0.000720628924263865, -0.00142875000000147 ) )
#621 = CARTESIAN_POINT( '', ( -0.000704714607285958, 0.000717686026925192, 0.000950118749999945 ) )
#622 = CARTESIAN_POINT( '', ( -0.000411265902232499, 0.00100583095546213, 0.000908219541428063 ) )
#623 = CARTESIAN_POINT( '', ( 0.00000000000000, 0.00100583095546214, 0.000870739272021883 ) )
#624 = CARTESIAN_POINT( '', ( 0.000580749533382263, 0.00100577421263427, 0.000817821112864257 ) )
#625 = CARTESIAN_POINT( '', ( 0.000871099730401263, 0.000502872919409732, 0.000764905938688550 ) )
#626 = CARTESIAN_POINT( '', ( 0.00116140078530371, 0.00000000000000, 0.000711987779530924 ) )
#627 = CARTESIAN_POINT( '', ( 0.000871050588284703, -0.000502958036052403, 0.000659072605355216 ) )
#628 = CARTESIAN_POINT( '', ( 0.000580651251921442, -0.00100583095546213, 0.000606154446197591 ) )
#629 = CARTESIAN_POINT( '', ( 0.00000000000000, -0.00100583095546214, 0.000553239272021883 ) )
#630 = CARTESIAN_POINT( '', ( -0.000580749533382262, -0.00100577421263427, 0.000500321112864257 ) )
#631 = CARTESIAN_POINT( '', ( -0.000871099730401263, -0.000502872919409732, 0.000447405938688549 ) )
#632 = CARTESIAN_POINT( '', ( -0.00116140078530371, 0.00000000000000, 0.000394487779530924 ) )
#633 = CARTESIAN_POINT( '', ( -0.000871050588284704, 0.000502958036052403, 0.000341572605355217 ) )
#634 = CARTESIAN_POINT( '', ( -0.000580651251921443, 0.00100583095546213, 0.000288654446197591 ) )
#635 = CARTESIAN_POINT( '', ( 0.00000000000000, 0.00100583095546214, 0.000235739272021883 ) )
#636 = CARTESIAN_POINT( '', ( 0.000580749533382262, 0.00100577421263427, 0.000182821112864257 ) )
#637 = CARTESIAN_POINT( '', ( 0.000871099730401263, 0.000502872919409732, 0.000129905938688549 ) )
#638 = CARTESIAN_POINT( '', ( 0.00116140078530371, 0.00000000000000, 7.69877795309237E-05 ) )
#639 = CARTESIAN_POINT( '', ( 0.000871050588284703, -0.000502958036052404, 2.40726053552160E-05 ) )
#640 = CARTESIAN_POINT( '', ( 0.000580651251921442, -0.00100583095546213, -2.88455538024096E-05 ) )
#641 = CARTESIAN_POINT( '', ( 0.00000000000000, -0.00100583095546214, -8.17607279781172E-05 ) )
#642 = CARTESIAN_POINT( '', ( -0.000580749533382263, -0.00100577421263427, -0.000134678887135743 ) )
#643 = CARTESIAN_POINT( '', ( -0.000871099730401263, -0.000502872919409732, -0.000187594061311450 ) )
#644 = CARTESIAN_POINT( '', ( -0.00116140078530371, 0.00000000000000, -0.000240512220469076 ) )
#645 = CARTESIAN_POINT( '', ( -0.000871050588284703, 0.000502958036052403, -0.000293427394644784 ) )
#646 = CARTESIAN_POINT( '', ( -0.000580651251921442, 0.00100583095546213, -0.000346345553802410 ) )
#647 = CARTESIAN_POINT( '', ( 0.00000000000000, 0.00100583095546214, -0.000399260727978118 ) )
#648 = CARTESIAN_POINT( '', ( 0.000580749533382263, 0.00100577421263427, -0.000452178887135744 ) )
#649 = CARTESIAN_POINT( '', ( 0.000871099730401263, 0.000502872919409731, -0.000505094061311450 ) )
#650 = CARTESIAN_POINT( '', ( 0.00116140078530371, 0.00000000000000, -0.000558012220469076 ) )
#651 = CARTESIAN_POINT( '', ( 0.000871050588284703, -0.000502958036052404, -0.000610927394644784 ) )
#652 = CARTESIAN_POINT( '', ( 0.000580651251921442, -0.00100583095546213, -0.000663845553802410 ) )
#653 = CARTESIAN_POINT( '', ( 0.00000000000000, -0.00100583095546214, -0.000716760727978117 ) )
#654 = CARTESIAN_POINT( '', ( -0.000580749533382263, -0.00100577421263427, -0.000769678887135744 ) )
#655 = CARTESIAN_POINT( '', ( -0.000871099730401263, -0.000502872919409732, -0.000822594061311451 ) )
#656 = CARTESIAN_POINT( '', ( -0.00116140078530371, 0.00000000000000, -0.000875512220469078 ) )
#657 = CARTESIAN_POINT( '', ( -0.000871050588284703, 0.000502958036052403, -0.000928427394644784 ) )
#658 = CARTESIAN_POINT( '', ( -0.000580651251921442, 0.00100583095546213, -0.000981345553802410 ) )
#659 = CARTESIAN_POINT( '', ( 0.00000000000000, 0.00100583095546214, -0.00103426072797812 ) )
#660 = CARTESIAN_POINT( '', ( 0.000580749533382263, 0.00100577421263427, -0.00108717888713574 ) )
#661 = CARTESIAN_POINT( '', ( 0.000871099730401263, 0.000502872919409731, -0.00114009406131145 ) )
#662 = CARTESIAN_POINT( '', ( 0.00116140078530371, 0.00000000000000, -0.00119301222046908 ) )
#663 = CARTESIAN_POINT( '', ( 0.000871050588284703, -0.000502958036052404, -0.00124592739464479 ) )
#664 = CARTESIAN_POINT( '', ( 0.000580651251921442, -0.00100583095546213, -0.00129884555380240 ) )
#665 = CARTESIAN_POINT( '', ( 0.00000000000000, -0.00100583095546214, -0.00135176072797812 ) )
#666 = CARTESIAN_POINT( '', ( -0.000411306827751384, -0.00100579076963754, -0.00138923788485722 ) )
#667 = CARTESIAN_POINT( '', ( -0.000704714607296682, -0.000717686026914663, -0.00143113125000147 ) )
#674 = SURFACE_STYLE_FILL_AREA( #884 )
#675 = ORIENTED_EDGE( '', *, *, #885, .T. )
#676 = ORIENTED_EDGE( '', *, *, #886, .T. )
#677 = ORIENTED_EDGE( '', *, *, #887, .F. )
#678 = CARTESIAN_POINT( '', ( 0.00000000000000, 0.00000000000000, 0.00119062500000000 ) )
#679 = DIRECTION( '', ( 0.00000000000000, -0.00000000000000, -1.00000000000000 ) )
#680 = DIRECTION( '', ( 0.866025403784439, 0.500000000000000, 0.00000000000000 ) )
#681 = SURFACE_STYLE_FILL_AREA( #888 )
#682 = ORIENTED_EDGE( '', *, *, #889, .T. )
#683 = ORIENTED_EDGE( '', *, *, #890, .T. )
#684 = ORIENTED_EDGE( '', *, *, #891, .F. )
#685 = CARTESIAN_POINT( '', ( 0.00000000000000, 0.00000000000000, 0.00119062500000000 ) )
#686 = DIRECTION( '', ( 0.00000000000000, -0.00000000000000, -1.00000000000000 ) )
#687 = DIRECTION( '', ( 0.866025403784439, 0.500000000000000, 0.00000000000000 ) )
#688 = SURFACE_STYLE_FILL_AREA( #892 )
#689 = ORIENTED_EDGE( '', *, *, #893, .T. )
#690 = ORIENTED_EDGE( '', *, *, #894, .T. )
#691 = ORIENTED_EDGE( '', *, *, #895, .T. )
#692 = ORIENTED_EDGE( '', *, *, #896, .F. )
#693 = ORIENTED_EDGE( '', *, *, #885, .F. )
#694 = ORIENTED_EDGE( '', *, *, #897, .F. )
#695 = CARTESIAN_POINT( '', ( -0.00317500000000000, 0.00183308710467707, 0.00119062500000000 ) )
#696 = DIRECTION( '', ( 1.00000000000000, 0.00000000000000, 0.00000000000000 ) )
#697 = DIRECTION( '', ( 0.00000000000000, 1.00000000000000, 0.00000000000000 ) )
#698 = SURFACE_STYLE_FILL_AREA( #898 )
#699 = ORIENTED_EDGE( '', *, *, #899, .T. )
#700 = ORIENTED_EDGE( '', *, *, #900, .F. )
#701 = ORIENTED_EDGE( '', *, *, #901, .F. )
#702 = ORIENTED_EDGE( '', *, *, #902, .F. )
#703 = CARTESIAN_POINT( '', ( 0.00000000000000, 0.00000000000000, 0.00119062500000000 ) )
#704 = DIRECTION( '', ( -0.00000000000000, -0.00000000000000, 1.00000000000000 ) )
#705 = DIRECTION( '', ( -0.707106781186546, 0.707106781186549, 0.00000000000000 ) )
#706 = SURFACE_STYLE_FILL_AREA( #903 )
#707 = ORIENTED_EDGE( '', *, *, #904, .F. )
#708 = ORIENTED_EDGE( '', *, *, #905, .F. )
#709 = ORIENTED_EDGE( '', *, *, #906, .F. )
#710 = CARTESIAN_POINT( '', ( 0.00000000000000, 0.00000000000000, -0.00119062500000000 ) )
#711 = DIRECTION( '', ( -0.00000000000000, -0.00000000000000, 1.00000000000000 ) )
#712 = DIRECTION( '', ( 0.866025403784439, 0.499999999999999, 0.00000000000000 ) )
#713 = SURFACE_STYLE_FILL_AREA( #907 )
#714 = ORIENTED_EDGE( '', *, *, #908, .F. )
#715 = ORIENTED_EDGE( '', *, *, #909, .F. )
#716 = ORIENTED_EDGE( '', *, *, #910, .F. )
#717 = CARTESIAN_POINT( '', ( 0.00000000000000, 0.00000000000000, -0.00119062500000000 ) )
#718 = DIRECTION( '', ( -0.00000000000000, -0.00000000000000, 1.00000000000000 ) )
#719 = DIRECTION( '', ( 0.866025403784439, 0.499999999999999, 0.00000000000000 ) )
#720 = SURFACE_STYLE_FILL_AREA( #911 )
#721 = ORIENTED_EDGE( '', *, *, #904, .T. )
#722 = ORIENTED_EDGE( '', *, *, #912, .T. )
#723 = ORIENTED_EDGE( '', *, *, #913, .T. )
#724 = ORIENTED_EDGE( '', *, *, #909, .T. )
#725 = ORIENTED_EDGE( '', *, *, #914, .T. )
#726 = ORIENTED_EDGE( '', *, *, #915, .F. )
#727 = ORIENTED_EDGE( '', *, *, #901, .T. )
#728 = ORIENTED_EDGE( '', *, *, #916, .T. )
#729 = CARTESIAN_POINT( '', ( -0.00317500000000000, 0.00183308710467707, -0.00119062500000000 ) )
#730 = DIRECTION( '', ( 0.00000000000000, 0.00000000000000, 1.00000000000000 ) )
#731 = DIRECTION( '', ( 0.00000000000000, -1.00000000000000, 0.00000000000000 ) )
#732 = SURFACE_STYLE_FILL_AREA( #917 )
#733 = ORIENTED_EDGE( '', *, *, #918, .F. )
#734 = ORIENTED_EDGE( '', *, *, #919, .F. )
#735 = ORIENTED_EDGE( '', *, *, #916, .F. )
#736 = ORIENTED_EDGE( '', *, *, #920, .F. )
#737 = CARTESIAN_POINT( '', ( 0.00000000000000, 0.00000000000000, -0.00119062500000000 ) )
#738 = DIRECTION( '', ( 0.00000000000000, -0.00000000000000, -1.00000000000000 ) )
#739 = DIRECTION( '', ( 0.00000000000000, -1.00000000000000, 0.00000000000000 ) )
#740 = SURFACE_STYLE_FILL_AREA( #921 )
#741 = ORIENTED_EDGE( '', *, *, #912, .F. )
#742 = ORIENTED_EDGE( '', *, *, #922, .F. )
#743 = ORIENTED_EDGE( '', *, *, #895, .F. )
#744 = CARTESIAN_POINT( '', ( 0.00000000000000, 0.00000000000000, -0.00119062500000000 ) )
#745 = DIRECTION( '', ( -0.00000000000000, -0.00000000000000, 1.00000000000000 ) )
#746 = DIRECTION( '', ( 0.866025403784439, 0.499999999999999, 0.00000000000000 ) )
#747 = SURFACE_STYLE_FILL_AREA( #923 )
#748 = ORIENTED_EDGE( '', *, *, #924, .T. )
#749 = ORIENTED_EDGE( '', *, *, #925, .T. )
#750 = ORIENTED_EDGE( '', *, *, #926, .T. )
#751 = ORIENTED_EDGE( '', *, *, #927, .F. )
#752 = ORIENTED_EDGE( '', *, *, #889, .F. )
#753 = ORIENTED_EDGE( '', *, *, #928, .F. )
#754 = CARTESIAN_POINT( '', ( 0.00317500000000000, -0.00183308710467706, 0.00119062500000000 ) )
#755 = DIRECTION( '', ( -1.00000000000000, -4.73169952358160E-16, 0.00000000000000 ) )
#756 = DIRECTION( '', ( 4.73169952358160E-16, -1.00000000000000, 0.00000000000000 ) )
#757 = SURFACE_STYLE_FILL_AREA( #929 )
#758 = ORIENTED_EDGE( '', *, *, #930, .T. )
#759 = ORIENTED_EDGE( '', *, *, #918, .T. )
#760 = ORIENTED_EDGE( '', *, *, #931, .F. )
#761 = ORIENTED_EDGE( '', *, *, #932, .F. )
#762 = CARTESIAN_POINT( '', ( 0.00000000000000, 0.00000000000000, 0.000515003161947303 ) )
#763 = DIRECTION( '', ( 0.00000000000000, 0.00000000000000, 0.999999999999780 ) )
#764 = DIRECTION( '', ( -3.86603778864900E-29, 0.999999999999784, 0.00000000000000 ) )
#765 = SURFACE_STYLE_FILL_AREA( #933 )
#766 = ORIENTED_EDGE( '', *, *, #934, .T. )
#767 = ORIENTED_EDGE( '', *, *, #897, .T. )
#768 = ORIENTED_EDGE( '', *, *, #935, .F. )
#769 = CARTESIAN_POINT( '', ( 0.00000000000000, 0.00000000000000, 0.00119062500000000 ) )
#770 = DIRECTION( '', ( 0.00000000000000, -0.00000000000000, -1.00000000000000 ) )
#771 = DIRECTION( '', ( 0.866025403784439, 0.500000000000000, 0.00000000000000 ) )
#772 = SURFACE_STYLE_FILL_AREA( #936 )
#773 = ORIENTED_EDGE( '', *, *, #937, .T. )
#774 = ORIENTED_EDGE( '', *, *, #910, .T. )
#775 = ORIENTED_EDGE( '', *, *, #938, .T. )
#776 = ORIENTED_EDGE( '', *, *, #893, .F. )
#777 = ORIENTED_EDGE( '', *, *, #934, .F. )
#778 = ORIENTED_EDGE( '', *, *, #939, .F. )
#779 = CARTESIAN_POINT( '', ( 3.66190674276296E-18, 0.00366617420935413, 0.00119062500000000 ) )
#780 = DIRECTION( '', ( 0.500000000000000, -0.866025403784439, 0.00000000000000 ) )
#781 = DIRECTION( '', ( 0.866025403784439, 0.500000000000000, 0.00000000000000 ) )
#782 = SURFACE_STYLE_FILL_AREA( #940 )
#783 = ORIENTED_EDGE( '', *, *, #896, .T. )
#784 = ORIENTED_EDGE( '', *, *, #922, .T. )
#785 = ORIENTED_EDGE( '', *, *, #906, .T. )
#786 = ORIENTED_EDGE( '', *, *, #941, .F. )
#787 = ORIENTED_EDGE( '', *, *, #942, .F. )
#788 = ORIENTED_EDGE( '', *, *, #886, .F. )
#789 = CARTESIAN_POINT( '', ( -0.00317500000000000, -0.00183308710467706, 0.00119062500000000 ) )
#790 = DIRECTION( '', ( 0.500000000000000, 0.866025403784438, 0.00000000000000 ) )
#791 = DIRECTION( '', ( -0.866025403784438, 0.500000000000000, 0.00000000000000 ) )
#792 = SURFACE_STYLE_FILL_AREA( #943 )
#793 = ORIENTED_EDGE( '', *, *, #944, .T. )
#794 = ORIENTED_EDGE( '', *, *, #932, .T. )
#795 = ORIENTED_EDGE( '', *, *, #945, .T. )
#796 = ORIENTED_EDGE( '', *, *, #946, .T. )
#797 = CARTESIAN_POINT( '', ( 0.00000000000000, 0.00000000000000, 0.00119062500000000 ) )
#798 = DIRECTION( '', ( -0.00000000000000, 0.00000000000000, 1.00000000000000 ) )
#799 = DIRECTION( '', ( -1.00000000000000, -6.12323399573677E-17, 0.00000000000000 ) )
#800 = SURFACE_STYLE_FILL_AREA( #947 )
#801 = ORIENTED_EDGE( '', *, *, #914, .F. )
#802 = ORIENTED_EDGE( '', *, *, #948, .F. )
#803 = ORIENTED_EDGE( '', *, *, #926, .F. )
#804 = CARTESIAN_POINT( '', ( 0.00000000000000, 0.00000000000000, -0.00119062500000000 ) )
#805 = DIRECTION( '', ( -0.00000000000000, -0.00000000000000, 1.00000000000000 ) )
#806 = DIRECTION( '', ( 0.866025403784439, 0.499999999999999, 0.00000000000000 ) )
#807 = SURFACE_STYLE_FILL_AREA( #949 )
#808 = ORIENTED_EDGE( '', *, *, #927, .T. )
#809 = ORIENTED_EDGE( '', *, *, #948, .T. )
#810 = ORIENTED_EDGE( '', *, *, #908, .T. )
#811 = ORIENTED_EDGE( '', *, *, #937, .F. )
#812 = ORIENTED_EDGE( '', *, *, #950, .F. )
#813 = ORIENTED_EDGE( '', *, *, #890, .F. )
#814 = CARTESIAN_POINT( '', ( 0.00317500000000000, 0.00183308710467707, 0.00119062500000000 ) )
#815 = DIRECTION( '', ( -0.500000000000000, -0.866025403784439, 0.00000000000000 ) )
#816 = DIRECTION( '', ( 0.866025403784439, -0.500000000000000, 0.00000000000000 ) )
#817 = SURFACE_STYLE_FILL_AREA( #951 )
#818 = ORIENTED_EDGE( '', *, *, #942, .T. )
#819 = ORIENTED_EDGE( '', *, *, #952, .T. )
#820 = ORIENTED_EDGE( '', *, *, #953, .F. )
#821 = CARTESIAN_POINT( '', ( 0.00000000000000, 0.00000000000000, 0.00119062500000000 ) )
#822 = DIRECTION( '', ( 0.00000000000000, -0.00000000000000, -1.00000000000000 ) )
#823 = DIRECTION( '', ( 0.866025403784439, 0.500000000000000, 0.00000000000000 ) )
#824 = SURFACE_STYLE_FILL_AREA( #954 )
#825 = ORIENTED_EDGE( '', *, *, #955, .T. )
#826 = ORIENTED_EDGE( '', *, *, #928, .T. )
#827 = ORIENTED_EDGE( '', *, *, #956, .F. )
#828 = CARTESIAN_POINT( '', ( 0.00000000000000, 0.00000000000000, 0.00119062500000000 ) )
#829 = DIRECTION( '', ( 0.00000000000000, -0.00000000000000, -1.00000000000000 ) )
#830 = DIRECTION( '', ( 0.866025403784439, 0.500000000000000, 0.00000000000000 ) )
#831 = SURFACE_STYLE_FILL_AREA( #957 )
#832 = ORIENTED_EDGE( '', *, *, #913, .F. )
#833 = ORIENTED_EDGE( '', *, *, #894, .F. )
#834 = ORIENTED_EDGE( '', *, *, #938, .F. )
#835 = CARTESIAN_POINT( '', ( 0.00000000000000, 0.00000000000000, -0.00119062500000000 ) )
#836 = DIRECTION( '', ( -0.00000000000000, -0.00000000000000, 1.00000000000000 ) )
#837 = DIRECTION( '', ( 0.866025403784439, 0.499999999999999, 0.00000000000000 ) )
#838 = SURFACE_STYLE_FILL_AREA( #958 )
#839 = ORIENTED_EDGE( '', *, *, #915, .T. )
#840 = ORIENTED_EDGE( '', *, *, #925, .F. )
#841 = ORIENTED_EDGE( '', *, *, #959, .F. )
#842 = CARTESIAN_POINT( '', ( 0.00000000000000, 0.00000000000000, -0.00119062500000000 ) )
#843 = DIRECTION( '', ( -0.00000000000000, -0.00000000000000, 1.00000000000000 ) )
#844 = DIRECTION( '', ( 0.866025403784439, 0.499999999999999, 0.00000000000000 ) )
#845 = SURFACE_STYLE_FILL_AREA( #960 )
#846 = ORIENTED_EDGE( '', *, *, #941, .T. )
#847 = ORIENTED_EDGE( '', *, *, #905, .T. )
#848 = ORIENTED_EDGE( '', *, *, #959, .T. )
#849 = ORIENTED_EDGE( '', *, *, #924, .F. )
#850 = ORIENTED_EDGE( '', *, *, #955, .F. )
#851 = ORIENTED_EDGE( '', *, *, #952, .F. )
#852 = CARTESIAN_POINT( '', ( -1.92718326678615E-18, -0.00366617420935412, 0.00119062500000000 ) )
#853 = DIRECTION( '', ( -0.500000000000000, 0.866025403784438, 0.00000000000000 ) )
#854 = DIRECTION( '', ( -0.866025403784438, -0.500000000000000, 0.00000000000000 ) )
#855 = SURFACE_STYLE_FILL_AREA( #961 )
#856 = ORIENTED_EDGE( '', *, *, #944, .F. )
#857 = ORIENTED_EDGE( '', *, *, #902, .T. )
#858 = ORIENTED_EDGE( '', *, *, #919, .T. )
#859 = ORIENTED_EDGE( '', *, *, #930, .F. )
#860 = SURFACE_STYLE_FILL_AREA( #962 )
#861 = ORIENTED_EDGE( '', *, *, #939, .T. )
#862 = ORIENTED_EDGE( '', *, *, #963, .F. )
#863 = ORIENTED_EDGE( '', *, *, #950, .T. )
#864 = CARTESIAN_POINT( '', ( 0.00000000000000, 0.00000000000000, 0.00119062500000000 ) )
#865 = DIRECTION( '', ( 0.00000000000000, -0.00000000000000, -1.00000000000000 ) )
#866 = DIRECTION( '', ( 0.866025403784439, 0.500000000000000, 0.00000000000000 ) )
#867 = SURFACE_STYLE_FILL_AREA( #964 )
#868 = ORIENTED_EDGE( '', *, *, #899, .F. )
#869 = ORIENTED_EDGE( '', *, *, #946, .F. )
#870 = ORIENTED_EDGE( '', *, *, #953, .T. )
#871 = ORIENTED_EDGE( '', *, *, #956, .T. )
#872 = ORIENTED_EDGE( '', *, *, #891, .T. )
#873 = ORIENTED_EDGE( '', *, *, #963, .T. )
#874 = ORIENTED_EDGE( '', *, *, #935, .T. )
#875 = ORIENTED_EDGE( '', *, *, #887, .T. )
#876 = CARTESIAN_POINT( '', ( -0.00317500000000000, 0.00183308710467707, 0.00119062500000000 ) )
#877 = DIRECTION( '', ( 0.00000000000000, 0.00000000000000, 1.00000000000000 ) )
#878 = DIRECTION( '', ( 0.00000000000000, -1.00000000000000, 0.00000000000000 ) )
#879 = SURFACE_STYLE_FILL_AREA( #965 )
#880 = ORIENTED_EDGE( '', *, *, #931, .T. )
#881 = ORIENTED_EDGE( '', *, *, #920, .T. )
#882 = ORIENTED_EDGE( '', *, *, #900, .T. )
#883 = ORIENTED_EDGE( '', *, *, #945, .F. )
#884 = FILL_AREA_STYLE( '', ( #966 ) )
#885 = EDGE_CURVE( '', #967, #968, #969, .T. )
#886 = EDGE_CURVE( '', #968, #970, #971, .T. )
#887 = EDGE_CURVE( '', #967, #970, #972, .T. )
#888 = FILL_AREA_STYLE( '', ( #973 ) )
#889 = EDGE_CURVE( '', #974, #975, #976, .T. )
#890 = EDGE_CURVE( '', #975, #977, #978, .T. )
#891 = EDGE_CURVE( '', #974, #977, #979, .T. )
#892 = FILL_AREA_STYLE( '', ( #980 ) )
#893 = EDGE_CURVE( '', #981, #982, #983, .T. )
#894 = EDGE_CURVE( '', #982, #984, #985, .T. )
#895 = EDGE_CURVE( '', #984, #986, #987, .T. )
#896 = EDGE_CURVE( '', #968, #986, #988, .T. )
#897 = EDGE_CURVE( '', #981, #967, #989, .T. )
#898 = FILL_AREA_STYLE( '', ( #990 ) )
#899 = EDGE_CURVE( '', #991, #992, #993, .T. )
#900 = EDGE_CURVE( '', #994, #992, #995, .T. )
#901 = EDGE_CURVE( '', #996, #994, #997, .T. )
#902 = EDGE_CURVE( '', #991, #996, #998, .T. )
#903 = FILL_AREA_STYLE( '', ( #999 ) )
#904 = EDGE_CURVE( '', #1000, #1001, #1002, .T. )
#905 = EDGE_CURVE( '', #1003, #1000, #1004, .T. )
#906 = EDGE_CURVE( '', #1001, #1003, #1005, .T. )
#907 = FILL_AREA_STYLE( '', ( #1006 ) )
#908 = EDGE_CURVE( '', #1007, #1008, #1009, .T. )
#909 = EDGE_CURVE( '', #1010, #1007, #1011, .T. )
#910 = EDGE_CURVE( '', #1008, #1010, #1012, .T. )
#911 = FILL_AREA_STYLE( '', ( #1013 ) )
#912 = EDGE_CURVE( '', #1001, #984, #1014, .T. )
#913 = EDGE_CURVE( '', #984, #1010, #1015, .T. )
#914 = EDGE_CURVE( '', #1007, #1016, #1017, .T. )
#915 = EDGE_CURVE( '', #1000, #1016, #1018, .T. )
#916 = EDGE_CURVE( '', #994, #996, #1019, .T. )
#917 = FILL_AREA_STYLE( '', ( #1020 ) )
#918 = EDGE_CURVE( '', #1021, #1022, #1023, .T. )
#919 = EDGE_CURVE( '', #996, #1021, #1024, .T. )
#920 = EDGE_CURVE( '', #1022, #994, #1025, .T. )
#921 = FILL_AREA_STYLE( '', ( #1026 ) )
#922 = EDGE_CURVE( '', #986, #1001, #1027, .T. )
#923 = FILL_AREA_STYLE( '', ( #1028 ) )
#924 = EDGE_CURVE( '', #1029, #1030, #1031, .T. )
#925 = EDGE_CURVE( '', #1030, #1016, #1032, .T. )
#926 = EDGE_CURVE( '', #1016, #1033, #1034, .T. )
#927 = EDGE_CURVE( '', #975, #1033, #1035, .T. )
#928 = EDGE_CURVE( '', #1029, #974, #1036, .T. )
#929 = FILL_AREA_STYLE( '', ( #1037 ) )
#930 = EDGE_CURVE( '', #1038, #1021, #1039, .T. )
#931 = EDGE_CURVE( '', #1040, #1022, #1041, .T. )
#932 = EDGE_CURVE( '', #1038, #1040, #1042, .F. )
#933 = FILL_AREA_STYLE( '', ( #1043 ) )
#934 = EDGE_CURVE( '', #1044, #981, #1045, .T. )
#935 = EDGE_CURVE( '', #1044, #967, #1046, .T. )
#936 = FILL_AREA_STYLE( '', ( #1047 ) )
#937 = EDGE_CURVE( '', #1048, #1008, #1049, .T. )
#938 = EDGE_CURVE( '', #1010, #982, #1050, .T. )
#939 = EDGE_CURVE( '', #1048, #1044, #1051, .T. )
#940 = FILL_AREA_STYLE( '', ( #1052 ) )
#941 = EDGE_CURVE( '', #1053, #1003, #1054, .T. )
#942 = EDGE_CURVE( '', #970, #1053, #1055, .T. )
#943 = FILL_AREA_STYLE( '', ( #1056 ) )
#944 = EDGE_CURVE( '', #991, #1038, #1057, .T. )
#945 = EDGE_CURVE( '', #1040, #992, #1058, .T. )
#946 = EDGE_CURVE( '', #992, #991, #1059, .T. )
#947 = FILL_AREA_STYLE( '', ( #1060 ) )
#948 = EDGE_CURVE( '', #1033, #1007, #1061, .T. )
#949 = FILL_AREA_STYLE( '', ( #1062 ) )
#950 = EDGE_CURVE( '', #977, #1048, #1063, .T. )
#951 = FILL_AREA_STYLE( '', ( #1064 ) )
#952 = EDGE_CURVE( '', #1053, #1065, #1066, .T. )
#953 = EDGE_CURVE( '', #970, #1065, #1067, .T. )
#954 = FILL_AREA_STYLE( '', ( #1068 ) )
#955 = EDGE_CURVE( '', #1065, #1029, #1069, .T. )
#956 = EDGE_CURVE( '', #1065, #974, #1070, .T. )
#957 = FILL_AREA_STYLE( '', ( #1071 ) )
#958 = FILL_AREA_STYLE( '', ( #1072 ) )
#959 = EDGE_CURVE( '', #1000, #1030, #1073, .T. )
#960 = FILL_AREA_STYLE( '', ( #1074 ) )
#961 = FILL_AREA_STYLE( '', ( #1075 ) )
#962 = FILL_AREA_STYLE( '', ( #1076 ) )
#963 = EDGE_CURVE( '', #977, #1044, #1077, .T. )
#964 = FILL_AREA_STYLE( '', ( #1078 ) )
#965 = FILL_AREA_STYLE( '', ( #1079 ) )
#966 = FILL_AREA_STYLE_COLOUR( '', #1080 )
#967 = VERTEX_POINT( '', #1081 )
#968 = VERTEX_POINT( '', #1082 )
#969 = B_SPLINE_CURVE_WITH_KNOTS( '', 3, ( #1083, #1084, #1085, #1086 ), .UNSPECIFIED., .F., .F., ( 4, 4 ), ( 2.84803039629264E-19, 0.00185489236919869 ), .UNSPECIFIED. )
#970 = VERTEX_POINT( '', #1087 )
#971 = B_SPLINE_CURVE_WITH_KNOTS( '', 3, ( #1088, #1089, #1090, #1091 ), .UNSPECIFIED., .F., .F., ( 4, 4 ), ( 0.00000000000000, 0.00185489235130110 ), .UNSPECIFIED. )
#972 = CIRCLE( '', #1092, 0.00317500000000000 )
#973 = FILL_AREA_STYLE_COLOUR( '', #1093 )
#974 = VERTEX_POINT( '', #1094 )
#975 = VERTEX_POINT( '', #1095 )
#976 = B_SPLINE_CURVE_WITH_KNOTS( '', 3, ( #1096, #1097, #1098, #1099 ), .UNSPECIFIED., .F., .F., ( 4, 4 ), ( 0.00000000000000, 0.00185489236919870 ), .UNSPECIFIED. )
#977 = VERTEX_POINT( '', #1100 )
#978 = B_SPLINE_CURVE_WITH_KNOTS( '', 3, ( #1101, #1102, #1103, #1104 ), .UNSPECIFIED., .F., .F., ( 4, 4 ), ( 0.00000000000000, 0.00185489235130110 ), .UNSPECIFIED. )
#979 = CIRCLE( '', #1105, 0.00317500000000000 )
#980 = FILL_AREA_STYLE_COLOUR( '', #1106 )
#981 = VERTEX_POINT( '', #1107 )
#982 = VERTEX_POINT( '', #1108 )
#983 = LINE( '', #1109, #1110 )
#984 = VERTEX_POINT( '', #1111 )
#985 = B_SPLINE_CURVE_WITH_KNOTS( '', 3, ( #1112, #1113, #1114, #1115 ), .UNSPECIFIED., .F., .F., ( 4, 4 ), ( 0.00000000000000, 0.00185489236919879 ), .UNSPECIFIED. )
#986 = VERTEX_POINT( '', #1116 )
#987 = B_SPLINE_CURVE_WITH_KNOTS( '', 3, ( #1117, #1118, #1119, #1120 ), .UNSPECIFIED., .F., .F., ( 4, 4 ), ( 9.49343465430880E-20, 0.00185489236919869 ), .UNSPECIFIED. )
#988 = LINE( '', #1121, #1122 )
#989 = B_SPLINE_CURVE_WITH_KNOTS( '', 3, ( #1123, #1124, #1125, #1126 ), .UNSPECIFIED., .F., .F., ( 4, 4 ), ( 0.00000000000000, 0.00185489236919877 ), .UNSPECIFIED. )
#990 = FILL_AREA_STYLE_COLOUR( '', #1127 )
#991 = VERTEX_POINT( '', #1128 )
#992 = VERTEX_POINT( '', #1129 )
#993 = CIRCLE( '', #1130, 0.00142240000000000 )
#994 = VERTEX_POINT( '', #1131 )
#995 = B_SPLINE_CURVE_WITH_KNOTS( '', 3, ( #1132, #1133, #1134, #1135, #1136, #1137, #1138, #1139, #1140, #1141, #1142, #1143, #1144, #1145, #1146, #1147, #1148, #1149, #1150, #1151, #1152, #1153, #1154, #1155, #1156, #1157, #1158, #1159, #1160, #1161, #1162, #1163, #1164, #1165, #1166, #1167, #1168, #1169, #1170, #1171, #1172, #1173, #1174, #1175, #1176, #1177, #1178, #1179, #1180, #1181, #1182,…
#996 = VERTEX_POINT( '', #1280 )
#997 = CIRCLE( '', #1281, 0.00142240000000000 )
#998 = B_SPLINE_CURVE_WITH_KNOTS( '', 3, ( #1282, #1283, #1284, #1285, #1286, #1287, #1288, #1289, #1290, #1291, #1292, #1293, #1294, #1295, #1296, #1297, #1298, #1299, #1300, #1301, #1302, #1303, #1304, #1305, #1306, #1307, #1308, #1309, #1310, #1311, #1312, #1313, #1314, #1315, #1316, #1317, #1318, #1319, #1320, #1321, #1322, #1323, #1324, #1325, #1326, #1327, #1328, #1329, #1330, #1331, #1332,…
#999 = FILL_AREA_STYLE_COLOUR( '', #1432 )
#1000 = VERTEX_POINT( '', #1433 )
#1001 = VERTEX_POINT( '', #1434 )
#1002 = CIRCLE( '', #1435, 0.00317500000000000 )
#1003 = VERTEX_POINT( '', #1436 )
#1004 = B_SPLINE_CURVE_WITH_KNOTS( '', 3, ( #1437, #1438, #1439, #1440 ), .UNSPECIFIED., .F., .F., ( 4, 4 ), ( 8.28515148055745E-20, 0.00185489238709629 ), .UNSPECIFIED. )
#1005 = B_SPLINE_CURVE_WITH_KNOTS( '', 3, ( #1441, #1442, #1443, #1444 ), .UNSPECIFIED., .F., .F., ( 4, 4 ), ( 0.00000000000000, 0.00185489238709629 ), .UNSPECIFIED. )
#1006 = FILL_AREA_STYLE_COLOUR( '', #1445 )
#1007 = VERTEX_POINT( '', #1446 )
#1008 = VERTEX_POINT( '', #1447 )
#1009 = B_SPLINE_CURVE_WITH_KNOTS( '', 3, ( #1448, #1449, #1450, #1451 ), .UNSPECIFIED., .F., .F., ( 4, 4 ), ( 0.00000000000000, 0.00185489238709629 ), .UNSPECIFIED. )
#1010 = VERTEX_POINT( '', #1452 )
#1011 = CIRCLE( '', #1453, 0.00317500000000000 )
#1012 = B_SPLINE_CURVE_WITH_KNOTS( '', 3, ( #1454, #1455, #1456, #1457 ), .UNSPECIFIED., .F., .F., ( 4, 4 ), ( 2.42622986918002E-19, 0.00185489238709629 ), .UNSPECIFIED. )
#1013 = FILL_AREA_STYLE_COLOUR( '', #1458 )
#1014 = CIRCLE( '', #1459, 0.00317500000000000 )
#1015 = CIRCLE( '', #1460, 0.00317500000000000 )
#1016 = VERTEX_POINT( '', #1461 )
#1017 = CIRCLE( '', #1462, 0.00317500000000000 )
#1018 = CIRCLE( '', #1463, 0.00317500000000000 )
#1019 = CIRCLE( '', #1464, 0.00142240000000000 )
#1020 = FILL_AREA_STYLE_COLOUR( '', #1465 )
#1021 = VERTEX_POINT( '', #1466 )
#1022 = VERTEX_POINT( '', #1467 )
#1023 = CIRCLE( '', #1468, 0.00100995540000000 )
#1024 = B_SPLINE_CURVE_WITH_KNOTS( '', 3, ( #1469, #1470, #1471, #1472, #1473, #1474, #1475, #1476, #1477, #1478, #1479, #1480, #1481, #1482 ), .UNSPECIFIED., .F., .F., ( 4, 2, 2, 2, 2, 2, 4 ), ( -0.00202426273558803, -0.00147437757969631, -0.00119943500175045, -0.000924492423804587, -0.000374607267912866, -9.96646899670049E-05, 0.000175277887978856 ), .UNSPECIFIED. )
#1025 = B_SPLINE_CURVE_WITH_KNOTS( '', 3, ( #1483, #1484, #1485, #1486, #1487, #1488, #1489, #1490, #1491, #1492, #1493, #1494, #1495, #1496, #1497, #1498, #1499, #1500, #1501, #1502, #1503, #1504, #1505, #1506, #1507, #1508, #1509, #1510, #1511, #1512, #1513, #1514, #1515, #1516, #1517, #1518 ), .UNSPECIFIED., .F., .F., ( 4, 2, 2, 2, 2, 2, 2, 2, 2, 2, 2, 2, 2, 2, 2, 2, 2, 4 ), ( -0.0067097603567…
#1026 = FILL_AREA_STYLE_COLOUR( '', #1519 )
#1027 = B_SPLINE_CURVE_WITH_KNOTS( '', 3, ( #1520, #1521, #1522, #1523 ), .UNSPECIFIED., .F., .F., ( 4, 4 ), ( 0.00000000000000, 0.00185489235130110 ), .UNSPECIFIED. )
#1028 = FILL_AREA_STYLE_COLOUR( '', #1524 )
#1029 = VERTEX_POINT( '', #1525 )
#1030 = VERTEX_POINT( '', #1526 )
#1031 = LINE( '', #1527, #1528 )
#1032 = B_SPLINE_CURVE_WITH_KNOTS( '', 3, ( #1529, #1530, #1531, #1532 ), .UNSPECIFIED., .F., .F., ( 4, 4 ), ( 0.00000000000000, 0.00185489236919869 ), .UNSPECIFIED. )
#1033 = VERTEX_POINT( '', #1533 )
#1034 = B_SPLINE_CURVE_WITH_KNOTS( '', 3, ( #1534, #1535, #1536, #1537 ), .UNSPECIFIED., .F., .F., ( 4, 4 ), ( 0.00000000000000, 0.00185489236919870 ), .UNSPECIFIED. )
#1035 = LINE( '', #1538, #1539 )
#1036 = B_SPLINE_CURVE_WITH_KNOTS( '', 3, ( #1540, #1541, #1542, #1543 ), .UNSPECIFIED., .F., .F., ( 4, 4 ), ( 0.00000000000000, 0.00185489236919869 ), .UNSPECIFIED. )
#1037 = FILL_AREA_STYLE_COLOUR( '', #1544 )
#1038 = VERTEX_POINT( '', #1545 )
#1039 = ( BOUNDED_CURVE( )B_SPLINE_CURVE( 2, ( #1548, #1549, #1550, #1551, #1552, #1553, #1554, #1555, #1556, #1557, #1558, #1559, #1560, #1561, #1562, #1563, #1564, #1565, #1566, #1567, #1568, #1569, #1570, #1571, #1572, #1573, #1574, #1575, #1576, #1577, #1578 ), .UNSPECIFIED., .F., .F. )B_SPLINE_CURVE_WITH_KNOTS( ( 3, 1, 1, 1, 1, 1, 1, 1, 1, 1, 1, 1, 1, 1, 1, 1, 1, 1, 1, 1, 1, 1, 1, 1, 1, 1, 1…
#1040 = VERTEX_POINT( '', #1584 )
#1041 = B_SPLINE_CURVE_WITH_KNOTS( '', 3, ( #1585, #1586, #1587, #1588, #1589, #1590, #1591, #1592, #1593, #1594, #1595, #1596, #1597, #1598, #1599, #1600, #1601, #1602, #1603, #1604, #1605, #1606, #1607, #1608, #1609, #1610, #1611, #1612, #1613, #1614, #1615, #1616, #1617, #1618, #1619, #1620, #1621, #1622, #1623, #1624, #1625, #1626, #1627, #1628, #1629, #1630, #1631, #1632, #1633, #1634, #1635…
#1042 = CIRCLE( '', #1665, 0.00100995540000000 )
#1043 = FILL_AREA_STYLE_COLOUR( '', #1666 )
#1044 = VERTEX_POINT( '', #1667 )
#1045 = B_SPLINE_CURVE_WITH_KNOTS( '', 3, ( #1668, #1669, #1670, #1671 ), .UNSPECIFIED., .F., .F., ( 4, 4 ), ( 0.00000000000000, 0.00185489235130107 ), .UNSPECIFIED. )
#1046 = CIRCLE( '', #1672, 0.00317500000000000 )
#1047 = FILL_AREA_STYLE_COLOUR( '', #1673 )
#1048 = VERTEX_POINT( '', #1674 )
#1049 = LINE( '', #1675, #1676 )
#1050 = B_SPLINE_CURVE_WITH_KNOTS( '', 3, ( #1677, #1678, #1679, #1680 ), .UNSPECIFIED., .F., .F., ( 4, 4 ), ( 0.00000000000000, 0.00185489235130101 ), .UNSPECIFIED. )
#1051 = B_SPLINE_CURVE_WITH_KNOTS( '', 3, ( #1681, #1682, #1683, #1684 ), .UNSPECIFIED., .F., .F., ( 4, 4 ), ( 1.68181060940382E-20, 0.00185489238709629 ), .UNSPECIFIED. )
#1052 = FILL_AREA_STYLE_COLOUR( '', #1685 )
#1053 = VERTEX_POINT( '', #1686 )
#1054 = LINE( '', #1687, #1688 )
#1055 = B_SPLINE_CURVE_WITH_KNOTS( '', 3, ( #1689, #1690, #1691, #1692 ), .UNSPECIFIED., .F., .F., ( 4, 4 ), ( 0.00000000000000, 0.00185489238709629 ), .UNSPECIFIED. )
#1056 = FILL_AREA_STYLE_COLOUR( '', #1693 )
#1057 = B_SPLINE_CURVE_WITH_KNOTS( '', 3, ( #1694, #1695, #1696, #1697, #1698, #1699, #1700, #1701, #1702, #1703, #1704, #1705, #1706, #1707, #1708, #1709, #1710, #1711, #1712, #1713, #1714, #1715, #1716, #1717, #1718, #1719, #1720, #1721, #1722, #1723, #1724, #1725, #1726, #1727, #1728, #1729, #1730, #1731, #1732, #1733 ), .UNSPECIFIED., .F., .F., ( 4, 2, 2, 2, 2, 2, 2, 2, 2, 2, 2, 2, 2, 2, 2, 2…
#1058 = B_SPLINE_CURVE_WITH_KNOTS( '', 3, ( #1734, #1735, #1736, #1737, #1738, #1739, #1740, #1741, #1742, #1743, #1744, #1745 ), .UNSPECIFIED., .F., .F., ( 4, 2, 2, 2, 2, 4 ), ( 0.00000000000000, 0.000268337605596276, 0.000536675209596528, 0.00107335041759703, 0.00161002562559754, 0.00214670083359804 ), .UNSPECIFIED. )
#1059 = CIRCLE( '', #1746, 0.00142240000000000 )
#1060 = FILL_AREA_STYLE_COLOUR( '', #1747 )
#1061 = B_SPLINE_CURVE_WITH_KNOTS( '', 3, ( #1748, #1749, #1750, #1751 ), .UNSPECIFIED., .F., .F., ( 4, 4 ), ( 0.00000000000000, 0.00185489235130110 ), .UNSPECIFIED. )
#1062 = FILL_AREA_STYLE_COLOUR( '', #1752 )
#1063 = B_SPLINE_CURVE_WITH_KNOTS( '', 3, ( #1753, #1754, #1755, #1756 ), .UNSPECIFIED., .F., .F., ( 4, 4 ), ( 0.00000000000000, 0.00185489238709629 ), .UNSPECIFIED. )
#1064 = FILL_AREA_STYLE_COLOUR( '', #1757 )
#1065 = VERTEX_POINT( '', #1758 )
#1066 = B_SPLINE_CURVE_WITH_KNOTS( '', 3, ( #1759, #1760, #1761, #1762 ), .UNSPECIFIED., .F., .F., ( 4, 4 ), ( 1.06669530051926E-21, 0.00185489238709629 ), .UNSPECIFIED. )
#1067 = CIRCLE( '', #1763, 0.00317500000000000 )
#1068 = FILL_AREA_STYLE_COLOUR( '', #1764 )
#1069 = B_SPLINE_CURVE_WITH_KNOTS( '', 3, ( #1765, #1766, #1767, #1768 ), .UNSPECIFIED., .F., .F., ( 4, 4 ), ( 0.00000000000000, 0.00185489235130110 ), .UNSPECIFIED. )
#1070 = CIRCLE( '', #1769, 0.00317500000000000 )
#1071 = FILL_AREA_STYLE_COLOUR( '', #1770 )
#1072 = FILL_AREA_STYLE_COLOUR( '', #1771 )
#1073 = B_SPLINE_CURVE_WITH_KNOTS( '', 3, ( #1772, #1773, #1774, #1775 ), .UNSPECIFIED., .F., .F., ( 4, 4 ), ( 0.00000000000000, 0.00185489235130110 ), .UNSPECIFIED. )
#1074 = FILL_AREA_STYLE_COLOUR( '', #1776 )
#1075 = FILL_AREA_STYLE_COLOUR( '', #1777 )
#1076 = FILL_AREA_STYLE_COLOUR( '', #1778 )
#1077 = CIRCLE( '', #1779, 0.00317500000000000 )
#1078 = FILL_AREA_STYLE_COLOUR( '', #1780 )
#1079 = FILL_AREA_STYLE_COLOUR( '', #1781 )
#1080 = COLOUR_RGB( '', 0.752941191200000, 0.752941191200000, 0.752941191200000 )
#1081 = CARTESIAN_POINT( '', ( -0.00317500000000000, 2.91619019046964E-19, 0.00119062500000000 ) )
#1082 = CARTESIAN_POINT( '', ( -0.00317500000000000, -0.00183308710467706, 0.000907045438010397 ) )
#1083 = CARTESIAN_POINT( '', ( -0.00317500000000000, 0.00000000000000, 0.00119062500000000 ) )
#1084 = CARTESIAN_POINT( '', ( -0.00317500000000000, -0.000625652338530068, 0.00119062500000000 ) )
#1085 = CARTESIAN_POINT( '', ( -0.00317500000000000, -0.00123418084109192, 0.00107993478426051 ) )
#1086 = CARTESIAN_POINT( '', ( -0.00317500000000000, -0.00183308710467706, 0.000907045438010397 ) )
#1087 = CARTESIAN_POINT( '', ( -0.00158750001568415, -0.00274963064796034, 0.00119062500000000 ) )
#1088 = CARTESIAN_POINT( '', ( -0.00317500000000000, -0.00183308710467706, 0.000907045438010397 ) )
#1089 = CARTESIAN_POINT( '', ( -0.00265633196625421, -0.00213254023358025, 0.00107993478259233 ) )
#1090 = CARTESIAN_POINT( '', ( -0.00212933081387613, -0.00243680449076897, 0.00119062500000000 ) )
#1091 = CARTESIAN_POINT( '', ( -0.00158750000000000, -0.00274963065701559, 0.00119062500000000 ) )
#1092 = AXIS2_PLACEMENT_3D( '', #1782, #1783, #1784 )
#1093 = COLOUR_RGB( '', 0.752941191200000, 0.752941191200000, 0.752941191200000 )
#1094 = CARTESIAN_POINT( '', ( 0.00317500000000000, 6.53950959686259E-19, 0.00119062500000000 ) )
#1095 = CARTESIAN_POINT( '', ( 0.00317500000000000, 0.00183308710467707, 0.000907045438010395 ) )
#1096 = CARTESIAN_POINT( '', ( 0.00317500000000000, 6.53950959686259E-19, 0.00119062500000000 ) )
#1097 = CARTESIAN_POINT( '', ( 0.00317500000000000, 0.000625652338530072, 0.00119062500000000 ) )
#1098 = CARTESIAN_POINT( '', ( 0.00317500000000000, 0.00123418084109193, 0.00107993478426051 ) )
#1099 = CARTESIAN_POINT( '', ( 0.00317500000000000, 0.00183308710467707, 0.000907045438010395 ) )
#1100 = CARTESIAN_POINT( '', ( 0.00158750001568415, 0.00274963064796035, 0.00119062500000000 ) )
#1101 = CARTESIAN_POINT( '', ( 0.00317500000000000, 0.00183308710467707, 0.000907045438010394 ) )
#1102 = CARTESIAN_POINT( '', ( 0.00265633196635350, 0.00213254023352293, 0.00107993478255923 ) )
#1103 = CARTESIAN_POINT( '', ( 0.00212933082940935, 0.00243680448180087, 0.00119062499793957 ) )
#1104 = CARTESIAN_POINT( '', ( 0.00158750001568415, 0.00274963064796035, 0.00119062500000000 ) )
#1105 = AXIS2_PLACEMENT_3D( '', #1785, #1786, #1787 )
#1106 = COLOUR_RGB( '', 0.752941191200000, 0.752941191200000, 0.752941191200000 )
#1107 = CARTESIAN_POINT( '', ( -0.00317500000000000, 0.00183308710467713, 0.000907045438010376 ) )
#1108 = CARTESIAN_POINT( '', ( -0.00317499999999995, 0.00183308710467716, -0.000907045438010393 ) )
#1109 = CARTESIAN_POINT( '', ( -0.00317500000000000, 0.00183308710467707, 0.00119062500000000 ) )
#1110 = VECTOR( '', #1788, 1.00000000000000 )
#1111 = CARTESIAN_POINT( '', ( -0.00317500000000000, -9.72063396823210E-20, -0.00119062500000000 ) )
#1112 = CARTESIAN_POINT( '', ( -0.00317500000000000, 0.00183308710467716, -0.000907045438010393 ) )
#1113 = CARTESIAN_POINT( '', ( -0.00317500000000000, 0.00123418084109199, -0.00107993478426053 ) )
#1114 = CARTESIAN_POINT( '', ( -0.00317500000000000, 0.000625652338530101, -0.00119062500000000 ) )
#1115 = CARTESIAN_POINT( '', ( -0.00317500000000000, 1.27875045974668E-19, -0.00119062500000000 ) )
#1116 = CARTESIAN_POINT( '', ( -0.00317500000000000, -0.00183308710467706, -0.000907045438010397 ) )
#1117 = CARTESIAN_POINT( '', ( -0.00317500000000000, 0.00000000000000, -0.00119062500000000 ) )
#1118 = CARTESIAN_POINT( '', ( -0.00317500000000000, -0.000625652338530068, -0.00119062500000000 ) )
#1119 = CARTESIAN_POINT( '', ( -0.00317500000000000, -0.00123418084109192, -0.00107993478426051 ) )
#1120 = CARTESIAN_POINT( '', ( -0.00317500000000000, -0.00183308710467706, -0.000907045438010397 ) )
#1121 = CARTESIAN_POINT( '', ( -0.00317500000000000, -0.00183308710467706, 0.00119062500000000 ) )
#1122 = VECTOR( '', #1789, 1.00000000000000 )
#1123 = CARTESIAN_POINT( '', ( -0.00317500000000000, 0.00183308710467713, 0.000907045438010376 ) )
#1124 = CARTESIAN_POINT( '', ( -0.00317500000000000, 0.00123418084109197, 0.00107993478426050 ) )
#1125 = CARTESIAN_POINT( '', ( -0.00317500000000000, 0.000625652338530094, 0.00119062500000000 ) )
#1126 = CARTESIAN_POINT( '', ( -0.00317500000000000, 1.56766815711065E-19, 0.00119062500000000 ) )
#1127 = COLOUR_RGB( '', 0.752941191200000, 0.752941191200000, 0.752941191200000 )
#1128 = CARTESIAN_POINT( '', ( 8.70968803553600E-20, 0.00142240000000000, 0.00119062500000000 ) )
#1129 = CARTESIAN_POINT( '', ( -0.000996575065287217, 0.00101491866632149, 0.00119062499999997 ) )
#1130 = AXIS2_PLACEMENT_3D( '', #1790, #1791, #1792 )
#1131 = CARTESIAN_POINT( '', ( -0.000996575065287514, -0.00101491866632119, -0.00119062500000000 ) )
#1132 = CARTESIAN_POINT( '', ( -0.000996575072541445, -0.00101491865919837, -0.00119062500000000 ) )
#1133 = CARTESIAN_POINT( '', ( -0.000870973831847813, -0.00113824978965016, -0.00117794349476090 ) )
#1134 = CARTESIAN_POINT( '', ( -0.000725655872663796, -0.00123585588581167, -0.00116494854741268 ) )
#1135 = CARTESIAN_POINT( '', ( -0.000404073615905680, -0.00137500571960837, -0.00113905023486377 ) )
#1136 = CARTESIAN_POINT( '', ( -0.000232128742579896, -0.00141415766793442, -0.00112651417812913 ) )
#1137 = CARTESIAN_POINT( '', ( 2.96367270532284E-05, -0.00142476994639027, -0.00110925214793837 ) )
#1138 = CARTESIAN_POINT( '', ( 0.000116347281985007, -0.00142030171219514, -0.00110367498573877 ) )
#1139 = CARTESIAN_POINT( '', ( 0.000288608154514905, -0.00139552820710914, -0.00109165373251636 ) )
#1140 = CARTESIAN_POINT( '', ( 0.000374856554745768, -0.00137487469768614, -0.00108532799766094 ) )
#1141 = CARTESIAN_POINT( '', ( 0.000622117561544668, -0.00129092832624874, -0.00106627272925145 ) )
#1142 = CARTESIAN_POINT( '', ( 0.000777336812465763, -0.00120380814749636, -0.00105302988319858 ) )
#1143 = CARTESIAN_POINT( '', ( 0.00104423657061500, -0.000981313691223787, -0.00102755405930359 ) )
#1144 = CARTESIAN_POINT( '', ( 0.00115813949738921, -0.000843854568207121, -0.00101528675965519 ) )
#1145 = CARTESIAN_POINT( '', ( 0.00132714154775661, -0.000540437729914514, -0.000992711184467668 ) )
#1146 = CARTESIAN_POINT( '', ( 0.00138406732050574, -0.000371065102910068, -0.000980109509560922 ) )
#1147 = CARTESIAN_POINT( '', ( 0.00143268228938060, -2.74429587463750E-05, -0.000954542736393930 ) )
#1148 = CARTESIAN_POINT( '', ( 0.00142498772337869, 0.000150949232718117, -0.000941269404166688 ) )
#1149 = CARTESIAN_POINT( '', ( 0.00134682068624362, 0.000489336000866911, -0.000916091304709241 ) )
#1150 = CARTESIAN_POINT( '', ( 0.00127563750427854, 0.000652870601425187, -0.000904575721334792 ) )
#1151 = CARTESIAN_POINT( '', ( 0.00112941429745617, 0.000869029591460153, -0.000887112235170100 ) )
#1152 = CARTESIAN_POINT( '', ( 0.00107317884572491, 0.000937600457415763, -0.000880937784623906 ) )
#1153 = CARTESIAN_POINT( '', ( 0.000950768807754994, 0.00106153008758954, -0.000868439920493091 ) )
#1154 = CARTESIAN_POINT( '', ( 0.000884410276724012, 0.00111742420482546, -0.000862084738328628 ) )
#1155 = CARTESIAN_POINT( '', ( 0.000669840702034335, 0.00126685505023960, -0.000842699620127122 ) )
#1156 = CARTESIAN_POINT( '', ( 0.000508790571130706, 0.00133975834935214, -0.000829609747507250 ) )
#1157 = CARTESIAN_POINT( '', ( 0.000169017241514040, 0.00142311399824514, -0.000804614396066116 ) )
#1158 = CARTESIAN_POINT( '', ( -1.06607541449539E-05, 0.00143292873775298, -0.000793454660549112 ) )
#1159 = CARTESIAN_POINT( '', ( -0.000355204129501741, 0.00138824653629757, -0.000769591716693423 ) )
#1160 = CARTESIAN_POINT( '', ( -0.000525091869427782, 0.00133326974810912, -0.000756599849596670 ) )
#1161 = CARTESIAN_POINT( '', ( -0.000830210396746195, 0.00116793852136859, -0.000730788442341694 ) )
#1162 = CARTESIAN_POINT( '', ( -0.000969086874697675, 0.00105556793905597, -0.000717658992222049 ) )
#1163 = CARTESIAN_POINT( '', ( -0.00119449923625484, 0.000791533081595956, -0.000693310981738447 ) )
#1164 = CARTESIAN_POINT( '', ( -0.00128371813145215, 0.000636774742714754, -0.000682379062617635 ) )
#1165 = CARTESIAN_POINT( '', ( -0.00139925658255857, 0.000309023187066824, -0.000657993340105866 ) )
#1166 = CARTESIAN_POINT( '', ( -0.00142681130181495, 0.000133116134794327, -0.000644905290730131 ) )
#1167 = CARTESIAN_POINT( '', ( -0.00141931435647823, -0.000127830655858255, -0.000625489528354193 ) )
#1168 = CARTESIAN_POINT( '', ( -0.00140861589727300, -0.000215855219816126, -0.000618939986717065 ) )
#1169 = CARTESIAN_POINT( '', ( -0.00137180437444971, -0.000385933906534151, -0.000606285073241279 ) )
#1170 = CARTESIAN_POINT( '', ( -0.00134578556424027, -0.000468724293941876, -0.000600124920563539 ) )
#1171 = CARTESIAN_POINT( '', ( -0.00124466776109468, -0.000710282957057851, -0.000582151475180552 ) )
#1172 = CARTESIAN_POINT( '', ( -0.00114794796619102, -0.000857978258470319, -0.000571217595934484 ) )
#1173 = CARTESIAN_POINT( '', ( -0.000905461811653286, -0.00111087809084859, -0.000546184747260617 ) )
#1174 = CARTESIAN_POINT( '', ( -0.000763233052219790, -0.00121311843118379, -0.000533216624270775 ) )
#1175 = CARTESIAN_POINT( '', ( -0.000444622340669033, -0.00136253146541889, -0.000507127715470112 ) )
#1176 = CARTESIAN_POINT( '', ( -0.000275124265060460, -0.00140651028074682, -0.000494569346046841 ) )
#1177 = CARTESIAN_POINT( '', ( 7.46764800239925E-05, -0.00143121904487146, -0.000471109924887478 ) )
#1178 = CARTESIAN_POINT( '', ( 0.000249893141638367, -0.00141112187519015, -0.000459728473351053 ) )
#1179 = CARTESIAN_POINT( '', ( 0.000500313578144115, -0.00133436521452867, -0.000440737132598059 ) )
#1180 = CARTESIAN_POINT( '', ( 0.000580593239697699, -0.00130142174450011, -0.000434338715676603 ) )
#1181 = CARTESIAN_POINT( '', ( 0.000734836609010630, -0.00122098412155856, -0.000421407403283332 ) )
#1182 = CARTESIAN_POINT( '', ( 0.000809348930797815, -0.00117292515911398, -0.000414818143396841 ) )
#1183 = CARTESIAN_POINT( '', ( 0.00101482788747484, -0.00101175864783447, -0.000395581751703516 ) )
#1184 = CARTESIAN_POINT( '', ( 0.00113242200090446, -0.000878105322200274, -0.000383031765034441 ) )
#1185 = CARTESIAN_POINT( '', ( 0.00131058353610841, -0.000579499214745343, -0.000360442748766314 ) )
#1186 = CARTESIAN_POINT( '', ( 0.00137242877683419, -0.000412053241291615, -0.000348159143308659 ) )
#1187 = CARTESIAN_POINT( '', ( 0.00143124365655848, -6.99300843888661E-05, -0.000322703966410830 ) )
#1188 = CARTESIAN_POINT( '', ( 0.00142881840361888, 0.000108684166829068, -0.000309414168792281 ) )
#1189 = CARTESIAN_POINT( '', ( 0.00136078109453625, 0.000449009010368434, -0.000284091903003596 ) )
#1190 = CARTESIAN_POINT( '', ( 0.00129434481935993, 0.000614875571508667, -0.000272194685390482 ) )
#1191 = CARTESIAN_POINT( '', ( 0.00110831465418575, 0.000908316633756704, -0.000249291068040831 ) )
#1192 = CARTESIAN_POINT( '', ( 0.000986944364505011, 0.00103894152427483, -0.000236611288017833 ) )
#1193 = CARTESIAN_POINT( '', ( 0.000777435670901050, 0.00119430932550295, -0.000217331463446784 ) )
#1194 = CARTESIAN_POINT( '', ( 0.000701679853652255, 0.00124034362419506, -0.000210737455028751 ) )
#1195 = CARTESIAN_POINT( '', ( 0.000545114316055067, 0.00131668420873595, -0.000197808774046581 ) )
#1196 = CARTESIAN_POINT( '', ( 0.000463980141780335, 0.00134742014088567, -0.000191437213125479 ) )
#1197 = CARTESIAN_POINT( '', ( 0.000212003619235151, 0.00141727330376135, -0.000172601644123974 ) )
#1198 = CARTESIAN_POINT( '', ( 3.22095658951579E-05, 0.00143264249014830, -0.000161206401506775 ) )
#1199 = CARTESIAN_POINT( '', ( -0.000314101754223122, 0.00139815666100313, -0.000137608797532980 ) )
#1200 = CARTESIAN_POINT( '', ( -0.000485209031362851, 0.00134831327256862, -0.000124729358717338 ) )
#1201 = CARTESIAN_POINT( '', ( -0.000795336214852728, 0.00119198019716961, -9.89300473217504E-05 ) )
#1202 = CARTESIAN_POINT( '', ( -0.000937393623612004, 0.00108380687007465, -8.57518212961151E-05 ) )
#1203 = CARTESIAN_POINT( '', ( -0.00117049792476731, 0.000826606765835401, -6.11624197720050E-05 ) )
#1204 = CARTESIAN_POINT( '', ( -0.00126433303425893, 0.000674404214867635, -5.01788243499883E-05 ) )
#1205 = CARTESIAN_POINT( '', ( -0.00138942277907592, 0.000350518769161648, -2.60807280217731E-05 ) )
#1206 = CARTESIAN_POINT( '', ( -0.00142223394669612, 0.000175069725863238, -1.30268038823157E-05 ) )
#1207 = CARTESIAN_POINT( '', ( -0.00142256476368700, -0.000172360961835325, 1.28237154617378E-05 ) )
#1208 = CARTESIAN_POINT( '', ( -0.00139025167592034, -0.000347463087870918, 2.58524759858158E-05 ) )
#1209 = CARTESIAN_POINT( '', ( -0.00129662337560360, -0.000591241677993323, 4.39911325372655E-05 ) )
#1210 = CARTESIAN_POINT( '', ( -0.00125731480803503, -0.000670790805318052, 4.97715184377653E-05 ) )
#1211 = CARTESIAN_POINT( '', ( -0.00116612512541225, -0.000819117221700084, 6.11654788601122E-05 ) )
#1212 = CARTESIAN_POINT( '', ( -0.00111410252984041, -0.000888602801013228, 6.71025165520534E-05 ) )
#1213 = CARTESIAN_POINT( '', ( -0.000938604167585389, -0.00108291942288094, 8.56396169972345E-05 ) )
#1214 = CARTESIAN_POINT( '', ( -0.000798481163384933, -0.00119009595924727, 9.86556361480900E-05 ) )
#1215 = CARTESIAN_POINT( '', ( -0.000485909823491143, -0.00134825524435548, 0.000124680691992429 ) )
#1216 = CARTESIAN_POINT( '', ( -0.000317810780203102, -0.00139757083356072, 0.000137347433017654 ) )
#1217 = CARTESIAN_POINT( '', ( 3.24715664266013E-05, -0.00143288294155758, 0.000161232447136141 ) )
#1218 = CARTESIAN_POINT( '', ( 0.000207081263535322, -0.00141811972994492, 0.000172252627958871 ) )
#1219 = CARTESIAN_POINT( '', ( 0.000545170583499713, -0.00132541889719930, 0.000197486034819218 ) )
#1220 = CARTESIAN_POINT( '', ( 0.000703707782246910, -0.00124839949397261, 0.000210566788486378 ) )
#1221 = CARTESIAN_POINT( '', ( 0.000914486038844761, -0.00109295841164909, 0.000229931600921659 ) )
#1222 = CARTESIAN_POINT( '', ( 0.000979304343552847, -0.00103525522890056, 0.000236255090515929 ) )
#1223 = CARTESIAN_POINT( '', ( 0.00109817081209851, -0.000908191198879582, 0.000248641776489836 ) )
#1224 = CARTESIAN_POINT( '', ( 0.00115255252576234, -0.000838111323816872, 0.000254753215223288 ) )
#1225 = CARTESIAN_POINT( '', ( 0.00129302268034440, -0.000617785343885620, 0.000272001404386613 ) )
#1226 = CARTESIAN_POINT( '', ( 0.00135961106289958, -0.000452633153944386, 0.000283821599382212 ) )
#1227 = CARTESIAN_POINT( '', ( 0.00142859193594887, -0.000112000423885064, 0.000309165825975938 ) )
#1228 = CARTESIAN_POINT( '', ( 0.00143141130386443, 6.64115962050555E-05, 0.000322440518779603 ) )
#1229 = CARTESIAN_POINT( '', ( 0.00137343727956137, 0.000408679409870931, 0.000347907304536896 ) )
#1230 = CARTESIAN_POINT( '', ( 0.00131189394803932, 0.000576457444541358, 0.000360245211789135 ) )
#1231 = CARTESIAN_POINT( '', ( 0.00113470435404705, 0.000875108533369432, 0.000382773141189430 ) )
#1232 = CARTESIAN_POINT( '', ( 0.00101700684724869, 0.00100948934284990, 0.000395355976470946 ) )
#1233 = CARTESIAN_POINT( '', ( 0.000744296354851771, 0.00122449769164038, 0.000420926926274461 ) )
#1234 = CARTESIAN_POINT( '', ( 0.000586517008674921, 0.00130746431301529, 0.000434180314289923 ) )
#1235 = CARTESIAN_POINT( '', ( 0.000254241472337187, 0.00141025756690661, 0.000459415621911924 ) )
#1236 = CARTESIAN_POINT( '', ( 7.50516509491018E-05, 0.00143109273568981, 0.000471090660847519 ) )
#1237 = CARTESIAN_POINT( '', ( -0.000186008669600357, 0.00141288070513653, 0.000488589743941018 ) )
#1238 = CARTESIAN_POINT( '', ( -0.000271669658829553, 0.00139892826709979, 0.000494628338438674 ) )
#1239 = CARTESIAN_POINT( '', ( -0.000440287529431714, 0.00135534187253486, 0.000507114709118409 ) )
#1240 = CARTESIAN_POINT( '', ( -0.000523724503059754, 0.00132532938316909, 0.000513607503212597 ) )
#1241 = CARTESIAN_POINT( '', ( -0.000760068307116892, 0.00121481365011374, 0.000532947937222570 ) )
#1242 = CARTESIAN_POINT( '', ( -0.000904953773436694, 0.00111105647921113, 0.000546144053250749 ) )
#1243 = CARTESIAN_POINT( '', ( -0.00114571223076863, 0.000860657490713653, 0.000570973647263230 ) )
#1244 = CARTESIAN_POINT( '', ( -0.00124391811381923, 0.000711353969410277, 0.000582071973096628 ) )
#1245 = CARTESIAN_POINT( '', ( -0.00137849040087896, 0.000391306731820337, 0.000605884538834641 ) )
#1246 = CARTESIAN_POINT( '', ( -0.00141646482286464, 0.000216721947013572, 0.000618874116436386 ) )
#1247 = CARTESIAN_POINT( '', ( -0.00142701959990307, -0.000130215430048744, 0.000644687848064940 ) )
#1248 = CARTESIAN_POINT( '', ( -0.00139978749046577, -0.000306612610849777, 0.000657812928036412 ) )
#1249 = CARTESIAN_POINT( '', ( -0.00128480866467006, -0.000634573090183727, 0.000682215273847192 ) )
#1250 = CARTESIAN_POINT( '', ( -0.00119613693073745, -0.000789168547190740, 0.000693117525085739 ) )
#1251 = CARTESIAN_POINT( '', ( -0.00102690896156810, -0.000988057155678966, 0.000711420683883190 ) )
#1252 = CARTESIAN_POINT( '', ( -0.000963455596150636, -0.00105002206093774, 0.000717814479743388 ) )
#1253 = CARTESIAN_POINT( '', ( -0.000828283883275050, -0.00115962874357128, 0.000730601894726190 ) )
#1254 = CARTESIAN_POINT( '', ( -0.000756180368475893, -0.00120790214888632, 0.000737043828566294 ) )
#1255 = CARTESIAN_POINT( '', ( -0.000526200321638064, -0.00133296412004154, 0.000756515593297391 ) )
#1256 = CARTESIAN_POINT( '', ( -0.000358456551984995, -0.00138760024071047, 0.000769357351582260 ) )
#1257 = CARTESIAN_POINT( '', ( -1.09743128832258E-05, -0.00143311028610413, 0.000793441391675156 ) )
#1258 = CARTESIAN_POINT( '', ( 0.000164103724346855, -0.00142382061582563, 0.000804271300914706 ) )
#1259 = CARTESIAN_POINT( '', ( 0.000506179265038807, -0.00134088691918422, 0.000829398183808112 ) )
#1260 = CARTESIAN_POINT( '', ( 0.000665887277284957, -0.00126906657205625, 0.000842360907338179 ) )
#1261 = CARTESIAN_POINT( '', ( 0.000954019928471111, -0.00106947735199982, 0.000868352584518971 ) )
#1262 = CARTESIAN_POINT( '', ( 0.00107805854905970, -0.000944207418026200, 0.000881005932013216 ) )
#1263 = CARTESIAN_POINT( '', ( 0.00122538683145631, -0.000727514882430300, 0.000898560940992312 ) )
#1264 = CARTESIAN_POINT( '', ( 0.00126740784744450, -0.000651514716127046, 0.000904024200974006 ) )
#1265 = CARTESIAN_POINT( '', ( 0.00133737517276140, -0.000492160262897586, 0.000915880711953955 ) )
#1266 = CARTESIAN_POINT( '', ( 0.00136540488697957, -0.000408008976755632, 0.000922141803696438 ) )
#1267 = CARTESIAN_POINT( '', ( 0.00142475730520957, -0.000153651108864811, 0.000941066853662913 ) )
#1268 = CARTESIAN_POINT( '', ( 0.00143277086945705, 2.41490092970067E-05, 0.000954295960246734 ) )
#1269 = CARTESIAN_POINT( '', ( 0.00138482200890784, 0.000368352470684231, 0.000979906711936155 ) )
#1270 = CARTESIAN_POINT( '', ( 0.00132827483822459, 0.000537652672086951, 0.000992503875187170 ) )
#1271 = CARTESIAN_POINT( '', ( 0.00115988667453757, 0.000841455491332124, 0.00101510833344231 ) )
#1272 = CARTESIAN_POINT( '', ( 0.00104611079132209, 0.000979280234723864, 0.00102735685014637 ) )
#1273 = CARTESIAN_POINT( '', ( 0.000779976350001687, 0.00120207090443094, 0.00105279352120863 ) )
#1274 = CARTESIAN_POINT( '', ( 0.000624407324837483, 0.00128976385417894, 0.00106608025834006 ) )
#1275 = CARTESIAN_POINT( '', ( 0.000295782197617263, 0.00140210135098356, 0.00109143537821289 ) )
#1276 = CARTESIAN_POINT( '', ( 0.000117865717657044, 0.00142827813625840, 0.00110343655476473 ) )
#1277 = CARTESIAN_POINT( '', ( -0.000406917183921365, 0.00140720864589436, 0.00113803522970731 ) )
#1278 = CARTESIAN_POINT( '', ( -0.000745350466315622, 0.00126160264155435, 0.00116525975578678 ) )
#1279 = CARTESIAN_POINT( '', ( -0.000996575065336566, 0.00101491866627303, 0.00119062499927256 ) )
#1280 = CARTESIAN_POINT( '', ( -0.00142240000000000, -1.99522291058372E-17, -0.00119062500000000 ) )
#1281 = AXIS2_PLACEMENT_3D( '', #1793, #1794, #1795 )
#1282 = CARTESIAN_POINT( '', ( 4.35484401776800E-20, 0.00142240000000000, 0.00119062500000000 ) )
#1283 = CARTESIAN_POINT( '', ( 0.000176269992876634, 0.00142240000000000, 0.00117926679376815 ) )
#1284 = CARTESIAN_POINT( '', ( 0.000348562289269987, 0.00139013236787110, 0.00116696492210215 ) )
#1285 = CARTESIAN_POINT( '', ( 0.000675711338238974, 0.00126387414606018, 0.00114118789226859 ) )
#1286 = CARTESIAN_POINT( '', ( 0.000825904512145190, 0.00117116172137665, 0.00112806078296091 ) )
#1287 = CARTESIAN_POINT( '', ( 0.00102004133701780, 0.000995171593733896, 0.00110900367489556 ) )
#1288 = CARTESIAN_POINT( '', ( 0.00107876067548432, 0.000931173168273689, 0.00110283896356512 ) )
#1289 = CARTESIAN_POINT( '', ( 0.00118431412841118, 0.000792595804638097, 0.00109088184925026 ) )
#1290 = CARTESIAN_POINT( '', ( 0.00123138780452747, 0.000717286156995850, 0.00108524447140150 ) )
#1291 = CARTESIAN_POINT( '', ( 0.00134891214443633, 0.000483768716660756, 0.00106786986579163 ) )
#1292 = CARTESIAN_POINT( '', ( 0.00139847831604948, 0.000312583251807581, 0.00105513328548941 ) )
#1293 = CARTESIAN_POINT( '', ( 0.00143259556985235, -3.34637566721404E-05, 0.00102938598791049 ) )
#1294 = CARTESIAN_POINT( '', ( 0.00141728471019694, -0.000211426156139740, 0.00101614455604632 ) )
#1295 = CARTESIAN_POINT( '', ( 0.00132474814079664, -0.000546296011987905, 0.000991228102446800 ) )
#1296 = CARTESIAN_POINT( '', ( 0.00124633864162572, -0.000707138634487630, 0.000980043913281708 ) )
#1297 = CARTESIAN_POINT( '', ( 0.00103949627497138, -0.000986332881087869, 0.000956329490068075 ) )
#1298 = CARTESIAN_POINT( '', ( 0.000908641646452208, -0.00110805995331370, 0.000943369527390520 ) )
#1299 = CARTESIAN_POINT( '', ( 0.000615118070984635, -0.00129423964571986, 0.000917529686316618 ) )
#1300 = CARTESIAN_POINT( '', ( 0.000449608093910513, -0.00136065909116987, 0.000904393581560327 ) )
#1301 = CARTESIAN_POINT( '', ( 0.000193492172512688, -0.00141186481268554, 0.000885985014385436 ) )
#1302 = CARTESIAN_POINT( '', ( 0.000105204392670599, -0.00142118079651459, 0.000879949367819848 ) )
#1303 = CARTESIAN_POINT( '', ( -6.91497260743885E-05, -0.00142339071796991, 0.000868632368976525 ) )
#1304 = CARTESIAN_POINT( '', ( -0.000155755659037323, -0.00141653839614249, 0.000862870697312339 ) )
#1305 = CARTESIAN_POINT( '', ( -0.000413807372529392, -0.00137202827620741, 0.000844587296792626 ) )
#1306 = CARTESIAN_POINT( '', ( -0.000579655857491129, -0.00131068278949550, 0.000831618712489560 ) )
#1307 = CARTESIAN_POINT( '', ( -0.000880265625725133, -0.00113093886482436, 0.000805561527402430 ) )
#1308 = CARTESIAN_POINT( '', ( -0.00101206918987695, -0.00101483898713712, 0.000792749039778021 ) )
#1309 = CARTESIAN_POINT( '', ( -0.00122885555585531, -0.000737628794011738, 0.000768466754522196 ) )
#1310 = CARTESIAN_POINT( '', ( -0.00130973952807961, -0.000581929044156019, 0.000757673373469567 ) )
#1311 = CARTESIAN_POINT( '', ( -0.00141194315666505, -0.000245917803733814, 0.000732673108424003 ) )
#1312 = CARTESIAN_POINT( '', ( -0.00143135611108092, -7.08398532793334E-05, 0.000719646669633959 ) )
#1313 = CARTESIAN_POINT( '', ( -0.00141225971868464, 0.000190757587964681, 0.000700182406439078 ) )
#1314 = CARTESIAN_POINT( '', ( -0.00139799043420027, 0.000276438343132803, 0.000693807232426941 ) )
#1315 = CARTESIAN_POINT( '', ( -0.00135386258576031, 0.000444805025317708, 0.000681279681080939 ) )
#1316 = CARTESIAN_POINT( '', ( -0.00132355897124456, 0.000528221750080243, 0.000675072928213203 ) )
#1317 = CARTESIAN_POINT( '', ( -0.00124911966922805, 0.000685949429307573, 0.000663337073736465 ) )
#1318 = CARTESIAN_POINT( '', ( -0.00120499322950696, 0.000760806979045927, 0.000657883269564714 ) )
#1319 = CARTESIAN_POINT( '', ( -0.00110296176945793, 0.000902391975605308, 0.000646041637348749 ) )
#1320 = CARTESIAN_POINT( '', ( -0.00104466895707402, 0.000969255077544205, 0.000639798155553711 ) )
#1321 = CARTESIAN_POINT( '', ( -0.000855827745039286, 0.00114936857956807, 0.000620929648926418 ) )
#1322 = CARTESIAN_POINT( '', ( -0.000706268568086553, 0.00124683144522766, 0.000607666827998603 ) )
#1323 = CARTESIAN_POINT( '', ( -0.000385410089465105, 0.00138016774560704, 0.000582031073329386 ) )
#1324 = CARTESIAN_POINT( '', ( -0.000211174219817608, 0.00141759106053083, 0.000569411277586452 ) )
#1325 = CARTESIAN_POINT( '', ( 0.000140496706546698, 0.00142633083170141, 0.000546425607552792 ) )
#1326 = CARTESIAN_POINT( '', ( 0.000313384889070897, 0.00139856643672222, 0.000534545326656276 ) )
#1327 = CARTESIAN_POINT( '', ( 0.000644818578502530, 0.00128000279977891, 0.000508778519877698 ) )
#1328 = CARTESIAN_POINT( '', ( 0.000796371307893426, 0.00119151732298012, 0.000495721106092862 ) )
#1329 = CARTESIAN_POINT( '', ( 0.00106172032391807, 0.000962637390078374, 0.000470107620150087 ) )
#1330 = CARTESIAN_POINT( '', ( 0.00117211015611791, 0.000824557638897161, 0.000458225942580819 ) )
#1331 = CARTESIAN_POINT( '', ( 0.00129562739634515, 0.000593464699307805, 0.000441031652982313 ) )
#1332 = CARTESIAN_POINT( '', ( 0.00132936665704328, 0.000513416944310540, 0.000435075862653801 ) )
#1333 = CARTESIAN_POINT( '', ( 0.00138208989695416, 0.000347332958846184, 0.000422718707121082 ) )
#1334 = CARTESIAN_POINT( '', ( 0.00140102755247767, 0.000260621972926500, 0.000416267137231391 ) )
#1335 = CARTESIAN_POINT( '', ( 0.00143301808704179, 1.39445536455747E-06, 0.000396979608141763 ) )
#1336 = CARTESIAN_POINT( '', ( 0.00142206575785172, -0.000176555288813065, 0.000383739162039494 ) )
#1337 = CARTESIAN_POINT( '', ( 0.00133768686492441, -0.000513844958203311, 0.000358642675369770 ) )
#1338 = CARTESIAN_POINT( '', ( 0.00126327039946352, -0.000676431872337829, 0.000347277290816088 ) )
#1339 = CARTESIAN_POINT( '', ( 0.00106329384276367, -0.000960634365414880, 0.000323818891484522 ) )
#1340 = CARTESIAN_POINT( '', ( 0.000935361167184953, -0.00108558126522954, 0.000310927451523584 ) )
#1341 = CARTESIAN_POINT( '', ( 0.000646664228043797, -0.00127875430504201, 0.000285138520270154 ) )
#1342 = CARTESIAN_POINT( '', ( 0.000482527036835686, -0.00134930423998496, 0.000271937246652891 ) )
#1343 = CARTESIAN_POINT( '', ( 0.000143296062338048, -0.00142580521525110, 0.000247231856394592 ) )
#1344 = CARTESIAN_POINT( '', ( -3.49846508936660E-05, -0.00143260181015088, 0.000236250172251248 ) )
#1345 = CARTESIAN_POINT( '', ( -0.000293512800903875, -0.00139451049611216, 0.000218174842230383 ) )
#1346 = CARTESIAN_POINT( '', ( -0.000379765243794096, -0.00137353079562968, 0.000211836711627207 ) )
#1347 = CARTESIAN_POINT( '', ( -0.000544517891944050, -0.00131693156704891, 0.000199115245782547 ) )
#1348 = CARTESIAN_POINT( '', ( -0.000623725536420749, -0.00128133195035365, 0.000192687068267012 ) )
#1349 = CARTESIAN_POINT( '', ( -0.000851773507651433, -0.00115247432022799, 0.000173198665648549 ) )
#1350 = CARTESIAN_POINT( '', ( -0.000987135816503254, -0.00103899875228678, 0.000160254524800303 ) )
#1351 = CARTESIAN_POINT( '', ( -0.00120987484500668, -0.000768217668956584, 0.000135827813138664 ) )
#1352 = CARTESIAN_POINT( '', ( -0.00129481018422409, -0.000614571600754784, 0.000125102077817092 ) )
#1353 = CARTESIAN_POINT( '', ( -0.00140559181508103, -0.000280255802797957, 0.000100227961984966 ) )
#1354 = CARTESIAN_POINT( '', ( -0.00142920960864026, -0.000106565338226412, 8.73048027075089E-05 ) )
#1355 = CARTESIAN_POINT( '', ( -0.00141227450789546, 0.000243879050124427, 6.12299121693759E-05 ) )
#1356 = CARTESIAN_POINT( '', ( -0.00137155015511436, 0.000415499201085450, 4.84601751367599E-05 ) )
#1357 = CARTESIAN_POINT( '', ( -0.00126546265765603, 0.000655338031554988, 3.06147266495082E-05 ) )
#1358 = CARTESIAN_POINT( '', ( -0.00122314144093852, 0.000731253272001859, 2.51521243859620E-05 ) )
#1359 = CARTESIAN_POINT( '', ( -0.00112479453465119, 0.000875010621177472, 1.34670573107624E-05 ) )
#1360 = CARTESIAN_POINT( '', ( -0.00106813380715937, 0.000943348141772343, 7.27388607235488E-06 ) )
#1361 = CARTESIAN_POINT( '', ( -0.000760276284391925, 0.00125167979799341, -2.40333314204889E-05 ) )
#1362 = CARTESIAN_POINT( '', ( -0.000421157106317847, 0.00140328893194388, -5.15259295251927E-05 ) )
#1363 = CARTESIAN_POINT( '', ( 0.000105062130259206, 0.00142934479831318, -8.64032757037766E-05 ) )
#1364 = CARTESIAN_POINT( '', ( 0.000279169181487970, 0.00140575090314033, -9.79827244475585E-05 ) )
#1365 = CARTESIAN_POINT( '', ( 0.000612737275406237, 0.00129561725247090, -0.000123573405734105 ) )
#1366 = CARTESIAN_POINT( '', ( 0.000766364786390704, 0.00121112634479749, -0.000136615853968888 ) )
#1367 = CARTESIAN_POINT( '', ( 0.00103823217725594, 0.000988036413798905, -0.000162433919265232 ) )
#1368 = CARTESIAN_POINT( '', ( 0.00115132118146955, 0.000853449319372677, -0.000174624328351057 ) )
#1369 = CARTESIAN_POINT( '', ( 0.00132400803629974, 0.000548560774620121, -0.000197309442915044 ) )
#1370 = CARTESIAN_POINT( '', ( 0.00138143466760698, 0.000381195792197686, -0.000209761736915734 ) )
#1371 = CARTESIAN_POINT( '', ( 0.00141981794896207, 0.000122275529109687, -0.000229026361125281 ) )
#1372 = CARTESIAN_POINT( '', ( 0.00142462310078731, 3.55758135589907E-05, -0.000235477197267618 ) )
#1373 = CARTESIAN_POINT( '', ( 0.00141831053472170, -0.000138606799633698, -0.000248437275838023 ) )
#1374 = CARTESIAN_POINT( '', ( 0.00140692764168676, -0.000226609882814438, -0.000254985224067090 ) )
#1375 = CARTESIAN_POINT( '', ( 0.00134973808661955, -0.000481385011455917, -0.000273942087755744 ) )
#1376 = CARTESIAN_POINT( '', ( 0.00127939872011016, -0.000645440922258513, -0.000285530514571490 ) )
#1377 = CARTESIAN_POINT( '', ( 0.00108624828334168, -0.000934622777425571, -0.000308734388242620 ) )
#1378 = CARTESIAN_POINT( '', ( 0.000961418189884612, -0.00106257185727407, -0.000321537574628743 ) )
#1379 = CARTESIAN_POINT( '', ( 0.000677508903636797, -0.00126268189707651, -0.000347276014175334 ) )
#1380 = CARTESIAN_POINT( '', ( 0.000514995797253942, -0.00133722997612471, -0.000360521337572414 ) )
#1381 = CARTESIAN_POINT( '', ( 0.000177998273917926, -0.00142187246077767, -0.000385385695367991 ) )
#1382 = CARTESIAN_POINT( '', ( 0.00000000000000, -0.00143299796252392, -0.000396507493840581 ) )
#1383 = CARTESIAN_POINT( '', ( -0.000345745567438334, -0.00139066291186019, -0.000420333932855060 ) )
#1384 = CARTESIAN_POINT( '', ( -0.000515660326916904, -0.00133703914486689, -0.000433277195487829 ) )
#1385 = CARTESIAN_POINT( '', ( -0.000746261255760664, -0.00121404500331171, -0.000452711914092617 ) )
#1386 = CARTESIAN_POINT( '', ( -0.000820380941507070, -0.00116523676122099, -0.000459303755985319 ) )
#1387 = CARTESIAN_POINT( '', ( -0.000956368134214073, -0.00105648549007958, -0.000472112289855888 ) )
#1388 = CARTESIAN_POINT( '', ( -0.00101896939676838, -0.000996273165190764, -0.000478386279562104 ) )
#1389 = CARTESIAN_POINT( '', ( -0.00119041256208118, -0.000797927350676915, -0.000496812796773969 ) )
#1390 = CARTESIAN_POINT( '', ( -0.00127958081803093, -0.000645504493451120, -0.000507596415713826 ) )
#1391 = CARTESIAN_POINT( '', ( -0.00145733332834325, -0.000150089219643187, -0.000544456837759577 ) )
#1392 = CARTESIAN_POINT( '', ( -0.00144848569115088, 0.000219371949335434, -0.000571946727201477 ) )
#1393 = CARTESIAN_POINT( '', ( -0.00124746623428250, 0.000705551576237380, -0.000608121485053397 ) )
#1394 = CARTESIAN_POINT( '', ( -0.00115107747688461, 0.000853675236951622, -0.000619045676391506 ) )
#1395 = CARTESIAN_POINT( '', ( -0.000970486129243803, 0.00104355554952252, -0.000637745910362641 ) )
#1396 = CARTESIAN_POINT( '', ( -0.000905103626410198, 0.00110072408905310, -0.000644085602095187 ) )
#1397 = CARTESIAN_POINT( '', ( -0.000764060315208396, 0.00120292058320004, -0.000656975749429805 ) )
#1398 = CARTESIAN_POINT( '', ( -0.000687699407544174, 0.00124814897586227, -0.000663578774887439 ) )
#1399 = CARTESIAN_POINT( '', ( -0.000451588642926179, 0.00136001021389937, -0.000682954593291397 ) )
#1400 = CARTESIAN_POINT( '', ( -0.000280000779376248, 0.00140556317673388, -0.000695706184126535 ) )
#1401 = CARTESIAN_POINT( '', ( 6.99632038064700E-05, 0.00143147246929680, -0.000719220798221623 ) )
#1402 = CARTESIAN_POINT( '', ( 0.000245361808683057, 0.00141197207976413, -0.000730572922817617 ) )
#1403 = CARTESIAN_POINT( '', ( 0.000580405978913777, 0.00131034211976675, -0.000755942325367643 ) )
#1404 = CARTESIAN_POINT( '', ( 0.000736544258553215, 0.00122948241966827, -0.000769011420171136 ) )
#1405 = CARTESIAN_POINT( '', ( 0.00101370955510552, 0.00101317195133344, -0.000794918603539544 ) )
#1406 = CARTESIAN_POINT( '', ( 0.00112985715253262, 0.000881788156254383, -0.000807290949828340 ) )
#1407 = CARTESIAN_POINT( '', ( 0.00131054650692841, 0.000580168415908156, -0.000830154973527135 ) )
#1408 = CARTESIAN_POINT( '', ( 0.00137169542121735, 0.000415077435576406, -0.000842240846962258 ) )
#1409 = CARTESIAN_POINT( '', ( 0.00143139830769385, 7.02601654176364E-05, -0.000867896472249717 ) )
#1410 = CARTESIAN_POINT( '', ( 0.00142906678208060, -0.000106816851518456, -0.000881071890940490 ) )
#1411 = CARTESIAN_POINT( '', ( 0.00137795867748350, -0.000363395968609405, -0.000900162958075679 ) )
#1412 = CARTESIAN_POINT( '', ( 0.00135326442894003, -0.000446660042553663, -0.000906358355364407 ) )
#1413 = CARTESIAN_POINT( '', ( 0.00128855025228918, -0.000608660870743232, -0.000918412224448499 ) )
#1414 = CARTESIAN_POINT( '', ( 0.00124814257833902, -0.000687706144327304, -0.000924116840712563 ) )
#1415 = CARTESIAN_POINT( '', ( 0.00110837846555039, -0.000908311865130813, -0.000941329643603251 ) )
#1416 = CARTESIAN_POINT( '', ( 0.000986818636766208, -0.00103904031321416, -0.000954025488038785 ) )
#1417 = CARTESIAN_POINT( '', ( 0.000707666521243016, -0.00124604329341524, -0.000979713764112124 ) )
#1418 = CARTESIAN_POINT( '', ( 0.000547017581818086, -0.00132444798730358, -0.000992982399846721 ) )
#1419 = CARTESIAN_POINT( '', ( 0.000212234151297764, -0.00141716173068339, -0.00101800434969137 ) )
#1420 = CARTESIAN_POINT( '', ( 3.39731388510928E-05, -0.00143257702337854, -0.00102930739600710 ) )
#1421 = CARTESIAN_POINT( '', ( -0.000311979694448896, -0.00139860636789880, -0.00105286273876973 ) )
#1422 = CARTESIAN_POINT( '', ( -0.000483514234974567, -0.00134896061203958, -0.00106576235368829 ) )
#1423 = CARTESIAN_POINT( '', ( -0.000794342619565684, -0.00119268627517833, -0.00109160465915993 ) )
#1424 = CARTESIAN_POINT( '', ( -0.000936138156156902, -0.00108502035015014, -0.00110474713280666 ) )
#1425 = CARTESIAN_POINT( '', ( -0.00111190392097081, -0.000891342774942921, -0.00112327852288938 ) )
#1426 = CARTESIAN_POINT( '', ( -0.00116523939605015, -0.000820379044596982, -0.00112935542018674 ) )
#1427 = CARTESIAN_POINT( '', ( -0.00125661009696731, -0.000672112855940865, -0.00114075894159088 ) )
#1428 = CARTESIAN_POINT( '', ( -0.00129526679719319, -0.000594267715135030, -0.00114640865214769 ) )
#1429 = CARTESIAN_POINT( '', ( -0.00138983418794570, -0.000349537441011645, -0.00116461774992473 ) )
#1430 = CARTESIAN_POINT( '', ( -0.00142240000000000, -0.000176165908573500, -0.00117751741751686 ) )
#1431 = CARTESIAN_POINT( '', ( -0.00142240000000000, -1.04416660366229E-17, -0.00119062500000000 ) )
#1432 = COLOUR_RGB( '', 0.752941191200000, 0.752941191200000, 0.752941191200000 )
#1433 = CARTESIAN_POINT( '', ( 0.00158750001568415, -0.00274963064796034, -0.00119062500000000 ) )
#1434 = CARTESIAN_POINT( '', ( -0.00158750001568415, -0.00274963064796034, -0.00119062500000000 ) )
#1435 = AXIS2_PLACEMENT_3D( '', #1796, #1797, #1798 )
#1436 = CARTESIAN_POINT( '', ( -2.52459825510905E-18, -0.00366617420935412, -0.000907045438010398 ) )
#1437 = CARTESIAN_POINT( '', ( -2.63771070641083E-18, -0.00366617420935412, -0.000907045438010398 ) )
#1438 = CARTESIAN_POINT( '', ( 0.000518668043854192, -0.00336672107461484, -0.00107993478596180 ) )
#1439 = CARTESIAN_POINT( '', ( 0.00104566919120099, -0.00306245682033093, -0.00119062500206044 ) )
#1440 = CARTESIAN_POINT( '', ( 0.00158750001568415, -0.00274963064796034, -0.00119062500000000 ) )
#1441 = CARTESIAN_POINT( '', ( -0.00158750001568415, -0.00274963064796034, -0.00119062500000000 ) )
#1442 = CARTESIAN_POINT( '', ( -0.00104566919120099, -0.00306245682033093, -0.00119062500206044 ) )
#1443 = CARTESIAN_POINT( '', ( -0.000518668043854197, -0.00336672107461484, -0.00107993478596180 ) )
#1444 = CARTESIAN_POINT( '', ( -3.33564566984256E-18, -0.00366617420935412, -0.000907045438010398 ) )
#1445 = COLOUR_RGB( '', 0.752941191200000, 0.752941191200000, 0.752941191200000 )
#1446 = CARTESIAN_POINT( '', ( 0.00158750001568415, 0.00274963064796035, -0.00119062500000000 ) )
#1447 = CARTESIAN_POINT( '', ( 3.41505358638765E-18, 0.00366617420935413, -0.000907045438010393 ) )
#1448 = CARTESIAN_POINT( '', ( 0.00158750001568415, 0.00274963064796035, -0.00119062500000000 ) )
#1449 = CARTESIAN_POINT( '', ( 0.00104566919120099, 0.00306245682033094, -0.00119062500206043 ) )
#1450 = CARTESIAN_POINT( '', ( 0.000518668043854197, 0.00336672107461485, -0.00107993478596179 ) )
#1451 = CARTESIAN_POINT( '', ( 3.25438335237453E-18, 0.00366617420935413, -0.000907045438010394 ) )
#1452 = CARTESIAN_POINT( '', ( -0.00158750001568415, 0.00274963064796035, -0.00119062500000000 ) )
#1453 = AXIS2_PLACEMENT_3D( '', #1799, #1800, #1801 )
#1454 = CARTESIAN_POINT( '', ( 3.25812090609242E-18, 0.00366617420935413, -0.000907045438010394 ) )
#1455 = CARTESIAN_POINT( '', ( -0.000518668043854191, 0.00336672107461485, -0.00107993478596179 ) )
#1456 = CARTESIAN_POINT( '', ( -0.00104566919120099, 0.00306245682033094, -0.00119062500206043 ) )
#1457 = CARTESIAN_POINT( '', ( -0.00158750001568415, 0.00274963064796035, -0.00119062500000000 ) )
#1458 = COLOUR_RGB( '', 0.752941191200000, 0.752941191200000, 0.752941191200000 )
#1459 = AXIS2_PLACEMENT_3D( '', #1802, #1803, #1804 )
#1460 = AXIS2_PLACEMENT_3D( '', #1805, #1806, #1807 )
#1461 = CARTESIAN_POINT( '', ( 0.00317500000000000, 6.53950959686259E-19, -0.00119062500000000 ) )
#1462 = AXIS2_PLACEMENT_3D( '', #1808, #1809, #1810 )
#1463 = AXIS2_PLACEMENT_3D( '', #1811, #1812, #1813 )
#1464 = AXIS2_PLACEMENT_3D( '', #1814, #1815, #1816 )
#1465 = COLOUR_RGB( '', 0.752941191200000, 0.752941191200000, 0.752941191200000 )
#1466 = CARTESIAN_POINT( '', ( 0.000163840181670309, -0.000996577146270069, -0.000778180253264996 ) )
#1467 = CARTESIAN_POINT( '', ( -0.000592286514483038, -0.000818050486018637, -0.000778180656092945 ) )
#1468 = AXIS2_PLACEMENT_3D( '', #1817, #1818, #1819 )
#1469 = CARTESIAN_POINT( '', ( -0.00142240000000000, -1.04416660366229E-17, -0.00119062500000000 ) )
#1470 = CARTESIAN_POINT( '', ( -0.00139105792681308, -0.000178035900611516, -0.00115928292681309 ) )
#1471 = CARTESIAN_POINT( '', ( -0.00132632705531702, -0.000346281570598307, -0.00112753849479919 ) )
#1472 = CARTESIAN_POINT( '', ( -0.00118367709121768, -0.000574918559568395, -0.00108115778759617 ) )
#1473 = CARTESIAN_POINT( '', ( -0.00112982960514196, -0.000646111232101942, -0.00106678565239293 ) )
#1474 = CARTESIAN_POINT( '', ( -0.00100695811039854, -0.000775361108503069, -0.00103607143853905 ) )
#1475 = CARTESIAN_POINT( '', ( -0.000936771718275334, -0.000833953035931762, -0.00101937015299645 ) )
#1476 = CARTESIAN_POINT( '', ( -0.000712935420946980, -0.000980422623090738, -0.000967760967186372 ) )
#1477 = CARTESIAN_POINT( '', ( -0.000540434563796896, -0.00104287069995436, -0.000929944570627096 ) )
#1478 = CARTESIAN_POINT( '', ( -0.000275988454196021, -0.00107333987271551, -0.000873084265138625 ) )
#1479 = CARTESIAN_POINT( '', ( -0.000185718369460933, -0.00107324239366374, -0.000853868042799625 ) )
#1480 = CARTESIAN_POINT( '', ( -7.32824102648944E-06, -0.00105185824984801, -0.000816432874878255 ) )
#1481 = CARTESIAN_POINT( '', ( 8.08398765506946E-05, -0.00103078217463610, -0.000798467456650992 ) )
#1482 = CARTESIAN_POINT( '', ( 0.000163840120897811, -0.000996576998383093, -0.000778180097478124 ) )
#1483 = CARTESIAN_POINT( '', ( -0.000592286653719567, -0.000818050781077444, -0.000778180722096638 ) )
#1484 = CARTESIAN_POINT( '', ( -0.000730611751498038, -0.000731196558196993, -0.000788950446138435 ) )
#1485 = CARTESIAN_POINT( '', ( -0.000846996255324236, -0.000609270297551763, -0.000798791407568366 ) )
#1486 = CARTESIAN_POINT( '', ( -0.00101040371108387, -0.000326721506428707, -0.000817566112570825 ) )
#1487 = CARTESIAN_POINT( '', ( -0.00105912700470025, -0.000166218208890356, -0.000827947066462308 ) )
#1488 = CARTESIAN_POINT( '', ( -0.00108066941290568, 0.000158468254058247, -0.000848313385563546 ) )
#1489 = CARTESIAN_POINT( '', ( -0.00105395874760029, 0.000323323007496522, -0.000858348123582739 ) )
#1490 = CARTESIAN_POINT( '', ( -0.000959593355745675, 0.000551414096065292, -0.000871913052697979 ) )
#1491 = CARTESIAN_POINT( '', ( -0.000920013245899281, 0.000622534057389109, -0.000876084532206751 ) )
#1492 = CARTESIAN_POINT( '', ( -0.000826347492824325, 0.000755916987662065, -0.000885203240161831 ) )
#1493 = CARTESIAN_POINT( '', ( -0.000771579023269650, 0.000818301155041641, -0.000889994274512549 ) )
#1494 = CARTESIAN_POINT( '', ( -0.000591915136423857, 0.000983188208765323, -0.000904307710710601 ) )
#1495 = CARTESIAN_POINT( '', ( -0.000447114590426780, 0.00106748306668342, -0.000914120788197482 ) )
#1496 = CARTESIAN_POINT( '', ( -0.000214987851737615, 0.00114232071856750, -0.000927762753226871 ) )
#1497 = CARTESIAN_POINT( '', ( -0.000133633731318603, 0.00115915544771385, -0.000932220663671774 ) )
#1498 = CARTESIAN_POINT( '', ( 2.84740531140370E-05, 0.00117476041058320, -0.000940513092966143 ) )
#1499 = CARTESIAN_POINT( '', ( 0.000109790214656648, 0.00117402250037285, -0.000944520728162346 ) )
#1500 = CARTESIAN_POINT( '', ( 0.000354422790728481, 0.00114708918056713, -0.000957588179466061 ) )
#1501 = CARTESIAN_POINT( '', ( 0.000512173441817248, 0.00109581820380129, -0.000966791162599965 ) )
#1502 = CARTESIAN_POINT( '', ( 0.000796057375479002, 0.000934416184846353, -0.000984885440468799 ) )
#1503 = CARTESIAN_POINT( '', ( 0.000920932774380481, 0.000824948647698086, -0.000993700130698457 ) )
#1504 = CARTESIAN_POINT( '', ( 0.00111864166936471, 0.000562953060072297, -0.00100975920491632 ) )
#1505 = CARTESIAN_POINT( '', ( 0.00118994460095244, 0.000413748279867614, -0.00101749624018514 ) )
#1506 = CARTESIAN_POINT( '', ( 0.00127286716211112, 9.85953284812950E-05, -0.00103449301677354 ) )
#1507 = CARTESIAN_POINT( '', ( 0.00128353313862264, -6.76035297720589E-05, -0.00104327226461307 ) )
#1508 = CARTESIAN_POINT( '', ( 0.00124218914317098, -0.000389623712684491, -0.00105995193581695 ) )
#1509 = CARTESIAN_POINT( '', ( 0.00118940667963121, -0.000548094945946892, -0.00106776386814201 ) )
#1510 = CARTESIAN_POINT( '', ( 0.00103071997804843, -0.000831316195057339, -0.00108244539240027 ) )
#1511 = CARTESIAN_POINT( '', ( 0.000924176821008745, -0.000959532908798427, -0.00109053827712834 ) )
#1512 = CARTESIAN_POINT( '', ( 0.000674703193732484, -0.00116738309632217, -0.00110677417598288 ) )
#1513 = CARTESIAN_POINT( '', ( 0.000529748767288516, -0.00124887359221891, -0.00111505397038553 ) )
#1514 = CARTESIAN_POINT( '', ( 0.000222055637352685, -0.00135400072698702, -0.00113066984088192 ) )
#1515 = CARTESIAN_POINT( '', ( 5.53807842907226E-05, -0.00137807213127838, -0.00113778241204942 ) )
#1516 = CARTESIAN_POINT( '', ( -0.000432824156743273, -0.00136141405155388, -0.00115924465080573 ) )
#1517 = CARTESIAN_POINT( '', ( -0.000751614513479077, -0.00123441971514474, -0.00117561806369024 ) )
#1518 = CARTESIAN_POINT( '', ( -0.000996575065016064, -0.00101491866594162, -0.00119062499953898 ) )
#1519 = COLOUR_RGB( '', 0.752941191200000, 0.752941191200000, 0.752941191200000 )
#1520 = CARTESIAN_POINT( '', ( -0.00317500000000000, -0.00183308710467706, -0.000907045438010397 ) )
#1521 = CARTESIAN_POINT( '', ( -0.00265633196625421, -0.00213254023358025, -0.00107993478259233 ) )
#1522 = CARTESIAN_POINT( '', ( -0.00212933081387613, -0.00243680449076897, -0.00119062500000000 ) )
#1523 = CARTESIAN_POINT( '', ( -0.00158750000000000, -0.00274963065701559, -0.00119062500000000 ) )
#1524 = COLOUR_RGB( '', 0.752941191200000, 0.752941191200000, 0.752941191200000 )
#1525 = CARTESIAN_POINT( '', ( 0.00317500000000000, -0.00183308710467706, 0.000907045438010397 ) )
#1526 = CARTESIAN_POINT( '', ( 0.00317500000000000, -0.00183308710467706, -0.000907045438010398 ) )
#1527 = CARTESIAN_POINT( '', ( 0.00317500000000000, -0.00183308710467706, 0.00119062500000000 ) )
#1528 = VECTOR( '', #1820, 1.00000000000000 )
#1529 = CARTESIAN_POINT( '', ( 0.00317500000000000, -0.00183308710467706, -0.000907045438010398 ) )
#1530 = CARTESIAN_POINT( '', ( 0.00317500000000000, -0.00123418084109192, -0.00107993478426051 ) )
#1531 = CARTESIAN_POINT( '', ( 0.00317500000000000, -0.000625652338530068, -0.00119062500000000 ) )
#1532 = CARTESIAN_POINT( '', ( 0.00317500000000000, 1.40020815578080E-19, -0.00119062500000000 ) )
#1533 = CARTESIAN_POINT( '', ( 0.00317500000000000, 0.00183308710467707, -0.000907045438010395 ) )
#1534 = CARTESIAN_POINT( '', ( 0.00317500000000000, 6.53950959686259E-19, -0.00119062500000000 ) )
#1535 = CARTESIAN_POINT( '', ( 0.00317500000000000, 0.000625652338530072, -0.00119062500000000 ) )
#1536 = CARTESIAN_POINT( '', ( 0.00317500000000000, 0.00123418084109193, -0.00107993478426051 ) )
#1537 = CARTESIAN_POINT( '', ( 0.00317500000000000, 0.00183308710467707, -0.000907045438010395 ) )
#1538 = CARTESIAN_POINT( '', ( 0.00317500000000000, 0.00183308710467707, 0.00119062500000000 ) )
#1539 = VECTOR( '', #1821, 1.00000000000000 )
#1540 = CARTESIAN_POINT( '', ( 0.00317500000000000, -0.00183308710467706, 0.000907045438010397 ) )
#1541 = CARTESIAN_POINT( '', ( 0.00317500000000000, -0.00123418084109192, 0.00107993478426051 ) )
#1542 = CARTESIAN_POINT( '', ( 0.00317500000000000, -0.000625652338530067, 0.00119062500000000 ) )
#1543 = CARTESIAN_POINT( '', ( 0.00317500000000000, 6.22803125935378E-19, 0.00119062500000000 ) )
#1544 = COLOUR_RGB( '', 0.752941191200000, 0.752941191200000, 0.752941191200000 )
#1545 = CARTESIAN_POINT( '', ( 0.000163840287673128, 0.000996577329246080, 0.000778180451013584 ) )
#1548 = CARTESIAN_POINT( '', ( 0.000163840273552055, 0.000996577281336319, 0.000778180401447658 ) )
#1549 = CARTESIAN_POINT( '', ( 0.000635600467276432, 0.000919018500258018, 0.000731304045839937 ) )
#1550 = CARTESIAN_POINT( '', ( 0.000874671394211926, 0.000504935508193156, 0.000687912245306915 ) )
#1551 = CARTESIAN_POINT( '', ( 0.00116616356686996, 0.00000000000000, 0.000634994105017847 ) )
#1552 = CARTESIAN_POINT( '', ( 0.000874622674474040, -0.000505019893254502, 0.000582078911973582 ) )
#1553 = CARTESIAN_POINT( '', ( 0.000583033065053956, -0.00100995540144766, 0.000529160771684513 ) )
#1554 = CARTESIAN_POINT( '', ( 0.00000000000000, -0.00100995540144766, 0.000476245578640249 ) )
#1555 = CARTESIAN_POINT( '', ( -0.000583130501816005, -0.00100989914630686, 0.000423327438351180 ) )
#1556 = CARTESIAN_POINT( '', ( -0.000874671394211925, -0.000504935508193156, 0.000370412245306916 ) )
#1557 = CARTESIAN_POINT( '', ( -0.00116616356686996, 0.00000000000000, 0.000317494105017847 ) )
#1558 = CARTESIAN_POINT( '', ( -0.000874622674474042, 0.000505019893254502, 0.000264578911973582 ) )
#1559 = CARTESIAN_POINT( '', ( -0.000583033065053956, 0.00100995540144766, 0.000211660771684514 ) )
#1560 = CARTESIAN_POINT( '', ( 0.00000000000000, 0.00100995540144766, 0.000158745578640249 ) )
#1561 = CARTESIAN_POINT( '', ( 0.000583130501816005, 0.00100989914630686, 0.000105827438351180 ) )
#1562 = CARTESIAN_POINT( '', ( 0.000874671394211926, 0.000504935508193156, 5.29122453069154E-05 ) )
#1563 = CARTESIAN_POINT( '', ( 0.00116616356686996, 0.00000000000000, 0.00000000000000 ) )
#1564 = CARTESIAN_POINT( '', ( 0.000874622674474040, -0.000505019893254504, -5.29210880264181E-05 ) )
#1565 = CARTESIAN_POINT( '', ( 0.000583033065053954, -0.00100995540144766, -0.000105839228315487 ) )
#1566 = CARTESIAN_POINT( '', ( 0.00000000000000, -0.00100995540144766, -0.000158754421359752 ) )
#1567 = CARTESIAN_POINT( '', ( -0.000583130501816005, -0.00100989914630686, -0.000211672561648820 ) )
#1568 = CARTESIAN_POINT( '', ( -0.000874671394211926, -0.000504935508193155, -0.000264587754693085 ) )
#1569 = CARTESIAN_POINT( '', ( -0.00116616356686996, 0.00000000000000, -0.000317505894982154 ) )
#1570 = CARTESIAN_POINT( '', ( -0.000874622674474040, 0.000505019893254502, -0.000370421088026418 ) )
#1571 = CARTESIAN_POINT( '', ( -0.000583033065053954, 0.00100995540144766, -0.000423339228315487 ) )
#1572 = CARTESIAN_POINT( '', ( 0.00000000000000, 0.00100995540144766, -0.000476254421359751 ) )
#1573 = CARTESIAN_POINT( '', ( 0.000583130501816005, 0.00100989914630686, -0.000529172561648820 ) )
#1574 = CARTESIAN_POINT( '', ( 0.000874671394211926, 0.000504935508193155, -0.000582087754693084 ) )
#1575 = CARTESIAN_POINT( '', ( 0.00116616356686996, 0.00000000000000, -0.000635005894982153 ) )
#1576 = CARTESIAN_POINT( '', ( 0.000874622674474040, -0.000505019893254504, -0.000687921088026418 ) )
#1577 = CARTESIAN_POINT( '', ( 0.000635540656018561, -0.000919029846245465, -0.000731310068238651 ) )
#1578 = CARTESIAN_POINT( '', ( 0.000163840262529319, -0.000996577539761268, -0.000778180415988169 ) )
#1584 = CARTESIAN_POINT( '', ( 0.000810787715732203, 0.000602190171935258, 0.000778180307505073 ) )
#1585 = CARTESIAN_POINT( '', ( 0.000810787858249647, 0.000602190279741086, 0.000778180291187131 ) )
#1586 = CARTESIAN_POINT( '', ( 0.000908258858302719, 0.000470955648712749, 0.000762458931185711 ) )
#1587 = CARTESIAN_POINT( '', ( 0.000972125750684247, 0.000318539272663116, 0.000747754743429319 ) )
#1588 = CARTESIAN_POINT( '', ( 0.00102297965569328, -2.94768291153239E-06, 0.000714065807317856 ) )
#1589 = CARTESIAN_POINT( '', ( 0.00100916204068786, -0.000167802002658658, 0.000696790910592822 ) )
#1590 = CARTESIAN_POINT( '', ( 0.000905176256446691, -0.000476677788091690, 0.000664424409208744 ) )
#1591 = CARTESIAN_POINT( '', ( 0.000815590007931097, -0.000617177744166034, 0.000650220478851708 ) )
#1592 = CARTESIAN_POINT( '', ( 0.000582449697139451, -0.000840742456129922, 0.000617348668727149 ) )
#1593 = CARTESIAN_POINT( '', ( 0.000438300198067098, -0.000924099381461435, 0.000599899468058414 ) )
#1594 = CARTESIAN_POINT( '', ( 0.000128435854510374, -0.00101467774261086, 0.000567033649097959 ) )
#1595 = CARTESIAN_POINT( '', ( -3.84349335581390E-05, -0.00102221656150505, 0.000552779905581304 ) )
#1596 = CARTESIAN_POINT( '', ( -0.000357060626591390, -0.000958598717310587, 0.000520530570502262 ) )
#1597 = CARTESIAN_POINT( '', ( -0.000507504476622974, -0.000887910250809898, 0.000503173708308841 ) )
#1598 = CARTESIAN_POINT( '', ( -0.000695733600597035, -0.000736511662769529, 0.000478159441175273 ) )
#1599 = CARTESIAN_POINT( '', ( -0.000753249899651704, -0.000677617257175337, 0.000469854159694850 ) )
#1600 = CARTESIAN_POINT( '', ( -0.000851475040159695, -0.000549127223528394, 0.000454208101377034 ) )
#1601 = CARTESIAN_POINT( '', ( -0.000892511177107131, -0.000479666576052845, 0.000447139599588447 ) )
#1602 = CARTESIAN_POINT( '', ( -0.000990577258596871, -0.000255633807571591, 0.000423662873830927 ) )
#1603 = CARTESIAN_POINT( '', ( -0.00101879108616058, -9.28239195763228E-05, 0.000406601634772787 ) )
#1604 = CARTESIAN_POINT( '', ( -0.000996304274396845, 0.000232226608333664, 0.000372539673147913 ) )
#1605 = CARTESIAN_POINT( '', ( -0.000945844296066707, 0.000389814426533746, 0.000356453728954660 ) )
#1606 = CARTESIAN_POINT( '', ( -0.000775199271200597, 0.000667564783200595, 0.000326414671101492 ) )
#1607 = CARTESIAN_POINT( '', ( -0.000656610889180730, 0.000784226887227364, 0.000309539705080002 ) )
#1608 = CARTESIAN_POINT( '', ( -0.000378989733510296, 0.000950008671108647, 0.000275659136125525 ) )
#1609 = CARTESIAN_POINT( '', ( -0.000218946118458114, 0.000999199857807642, 0.000258558103327163 ) )
#1610 = CARTESIAN_POINT( '', ( 2.40520515586931E-05, 0.00101292341174700, 0.000235786973154116 ) )
#1611 = CARTESIAN_POINT( '', ( 0.000104511440537278, 0.00100780836352962, 0.000228528115542863 ) )
#1612 = CARTESIAN_POINT( '', ( 0.000264139779688373, 0.000978177165955200, 0.000212488951289237 ) )
#1613 = CARTESIAN_POINT( '', ( 0.000342910321852801, 0.000953430976351197, 0.000204043744231709 ) )
#1614 = CARTESIAN_POINT( '', ( 0.000565018908807033, 0.000852756901054977, 0.000178612195906854 ) )
#1615 = CARTESIAN_POINT( '', ( 0.000695098738422268, 0.000750672318559769, 0.000161458907998290 ) )
#1616 = CARTESIAN_POINT( '', ( 0.000845946409388385, 0.000557719115372049, 0.000137659944414493 ) )
#1617 = CARTESIAN_POINT( '', ( 0.000887595222241340, 0.000488586935509691, 0.000130574348735797 ) )
#1618 = CARTESIAN_POINT( '', ( 0.000953997791384205, 0.000341219466114600, 0.000115131541995884 ) )
#1619 = CARTESIAN_POINT( '', ( 0.000978550337093403, 0.000262557808387298, 0.000106888431408391 ) )
#1620 = CARTESIAN_POINT( '', ( 0.00102241571718186, 2.49574332393027E-05, 8.19899665986192E-05 ) )
#1621 = CARTESIAN_POINT( '', ( 0.00101312980128822, -0.000141083918900782, 6.45905804911536E-05 ) )
#1622 = CARTESIAN_POINT( '', ( 0.000917958874115291, -0.000451318248665085, 3.20816372873536E-05 ) )
#1623 = CARTESIAN_POINT( '', ( 0.000832088106971172, -0.000594755640993243, 1.78923903858320E-05 ) )
#1624 = CARTESIAN_POINT( '', ( 0.000605067661198702, -0.000824619886127520, -1.47541679220723E-05 ) )
#1625 = CARTESIAN_POINT( '', ( 0.000463231743596271, -0.000911851375438890, -3.21964971020816E-05 ) )
#1626 = CARTESIAN_POINT( '', ( 0.000155999293738138, -0.00101080201782831, -6.52621961939255E-05 ) )
#1627 = CARTESIAN_POINT( '', ( -1.05566589457889E-05, -0.00102289193979501, -7.96549226600207E-05 ) )
#1628 = CARTESIAN_POINT( '', ( -0.000330894089259389, -0.000967950620032633, -0.000111604957041484 ) )
#1629 = CARTESIAN_POINT( '', ( -0.000482870431633369, -0.000901890546254659, -0.000128858427249105 ) )
#1630 = CARTESIAN_POINT( '', ( -0.000677249694665275, -0.000753646740955898, -0.000154265533907460 ) )
#1631 = CARTESIAN_POINT( '', ( -0.000734958117904097, -0.000697411427554669, -0.000162448923751119 ) )
#1632 = CARTESIAN_POINT( '', ( -0.000836538575053439, -0.000571619940713419, -0.000178258036739990 ) )
#1633 = CARTESIAN_POINT( '', ( -0.000880225400620356, -0.000501705705705619, -0.000185550986986193 ) )
#1634 = CARTESIAN_POINT( '', ( -0.000982859472870213, -0.000282801846915685, -0.000208490154115229 ) )
#1635 = CARTESIAN_POINT( '', ( -0.00101587410030675, -0.000119829475171919, -0.000225568417209187 ) )
#1636 = CARTESIAN_POINT( '', ( -0.00100226091143233, 0.000204529873882068, -0.000259557942104526 ) )
#1637 = CARTESIAN_POINT( '', ( -0.000955575921185440, 0.000364697515088337, -0.000276341392800326 ) )
#1638 = CARTESIAN_POINT( '', ( -0.000794056735457678, 0.000644673297138886, -0.000305680023861994 ) )
#1639 = CARTESIAN_POINT( '', ( -0.000678844251871202, 0.000765011841297587, -0.000322435580991869 ) )
#1640 = CARTESIAN_POINT( '', ( -0.000406546566736057, 0.000938505543866047, -0.000356237136768195 ) )
#1641 = CARTESIAN_POINT( '', ( -0.000248605024345461, 0.000992263186322587, -0.000373386699986487 ) )
#1642 = CARTESIAN_POINT( '', ( 7.50280447560647E-05, 0.00102017721438606, -0.000404218851261531 ) )
#1643 = CARTESIAN_POINT( '', ( 0.000239494482565673, 0.000994280307398254, -0.000419430541122464 ) )
#1644 = CARTESIAN_POINT( '', ( 0.000462523647644029, 0.000901425607537115, -0.000444536002873717 ) )
#1645 = CARTESIAN_POINT( '', ( 0.000534201082433650, 0.000860909577924991, -0.000453163648645080 ) )
#1646 = CARTESIAN_POINT( '', ( 0.000664245385263870, 0.000765058250525183, -0.000469987293179497 ) )
#1647 = CARTESIAN_POINT( '', ( 0.000722990314194329, 0.000709894699491998, -0.000478208603850509 ) )
#1648 = CARTESIAN_POINT( '', ( 0.000827550233715988, 0.000584658894069065, -0.000494258998165608 ) )
#1649 = CARTESIAN_POINT( '', ( 0.000871573581086381, 0.000516612445653493, -0.000501488764648263 ) )
#1650 = CARTESIAN_POINT( '', ( 0.000942573975369061, 0.000371595394460513, -0.000516685258878044 ) )
#1651 = CARTESIAN_POINT( '', ( 0.000969672881459634, 0.000293666573611016, -0.000524851590548640 ) )
#1652 = CARTESIAN_POINT( '', ( 0.00102112181332133, 5.74385611247264E-05, -0.000549606328964800 ) )
#1653 = CARTESIAN_POINT( '', ( 0.00101703568582235, -0.000108943015766824, -0.000567041477172441 ) )
#1654 = CARTESIAN_POINT( '', ( 0.000932002237123552, -0.000421428213707069, -0.000599786384174636 ) )
#1655 = CARTESIAN_POINT( '', ( 0.000849369056671690, -0.000569847317553141, -0.000614234378350208 ) )
#1656 = CARTESIAN_POINT( '', ( 0.000629017316016365, -0.000806530066008028, -0.000646633059776572 ) )
#1657 = CARTESIAN_POINT( '', ( 0.000488900777992787, -0.000898461491156413, -0.000664165691865007 ) )
#1658 = CARTESIAN_POINT( '', ( 0.000259740510087419, -0.000979339850111341, -0.000689199538637991 ) )
#1659 = CARTESIAN_POINT( '', ( 0.000181128258231852, -0.000996898038497923, -0.000697253476419940 ) )
#1660 = CARTESIAN_POINT( '', ( 1.94104992830689E-05, -0.00101303324001337, -0.000712774726960312 ) )
#1661 = CARTESIAN_POINT( '', ( -6.33806316975614E-05, -0.00101124991659624, -0.000720059038941154 ) )
#1662 = CARTESIAN_POINT( '', ( -0.000305225807901741, -0.000976412629072967, -0.000743832328688516 ) )
#1663 = CARTESIAN_POINT( '', ( -0.000459979724130823, -0.000913843506056918, -0.000761154991888640 ) )
#1664 = CARTESIAN_POINT( '', ( -0.000592286527255043, -0.000818050531499482, -0.000778180886208733 ) )
#1665 = AXIS2_PLACEMENT_3D( '', #1822, #1823, #1824 )
#1666 = COLOUR_RGB( '', 0.752941191200000, 0.752941191200000, 0.752941191200000 )
#1667 = CARTESIAN_POINT( '', ( -0.00158750001568415, 0.00274963064796035, 0.00119062500000000 ) )
#1668 = CARTESIAN_POINT( '', ( -0.00158750001568415, 0.00274963064796035, 0.00119062500000000 ) )
#1669 = CARTESIAN_POINT( '', ( -0.00212933082940934, 0.00243680448180087, 0.00119062499793957 ) )
#1670 = CARTESIAN_POINT( '', ( -0.00265633196635350, 0.00213254023352294, 0.00107993478255924 ) )
#1671 = CARTESIAN_POINT( '', ( -0.00317500000000000, 0.00183308710467708, 0.000907045438010405 ) )
#1672 = AXIS2_PLACEMENT_3D( '', #1825, #1826, #1827 )
#1673 = COLOUR_RGB( '', 0.752941191200000, 0.752941191200000, 0.752941191200000 )
#1674 = CARTESIAN_POINT( '', ( 3.47822032872316E-18, 0.00366617420935413, 0.000907045438010393 ) )
#1675 = CARTESIAN_POINT( '', ( 3.66190674276296E-18, 0.00366617420935413, 0.00119062500000000 ) )
#1676 = VECTOR( '', #1828, 1.00000000000000 )
#1677 = CARTESIAN_POINT( '', ( -0.00158750001568415, 0.00274963064796035, -0.00119062500000000 ) )
#1678 = CARTESIAN_POINT( '', ( -0.00212933082940932, 0.00243680448180088, -0.00119062499793957 ) )
#1679 = CARTESIAN_POINT( '', ( -0.00265633196635344, 0.00213254023352296, -0.00107993478255924 ) )
#1680 = CARTESIAN_POINT( '', ( -0.00317499999999992, 0.00183308710467711, -0.000907045438010421 ) )
#1681 = CARTESIAN_POINT( '', ( 3.50118113047813E-18, 0.00366617420935413, 0.000907045438010393 ) )
#1682 = CARTESIAN_POINT( '', ( -0.000518668043854191, 0.00336672107461485, 0.00107993478596179 ) )
#1683 = CARTESIAN_POINT( '', ( -0.00104566919120099, 0.00306245682033094, 0.00119062500206043 ) )
#1684 = CARTESIAN_POINT( '', ( -0.00158750001568415, 0.00274963064796035, 0.00119062500000000 ) )
#1685 = COLOUR_RGB( '', 0.752941191200000, 0.752941191200000, 0.752941191200000 )
#1686 = CARTESIAN_POINT( '', ( -1.91553288037937E-18, -0.00366617420935412, 0.000907045438010399 ) )
#1687 = CARTESIAN_POINT( '', ( -1.92718326678615E-18, -0.00366617420935412, 0.00119062500000000 ) )
#1688 = VECTOR( '', #1829, 1.00000000000000 )
#1689 = CARTESIAN_POINT( '', ( -0.00158750001568415, -0.00274963064796034, 0.00119062500000000 ) )
#1690 = CARTESIAN_POINT( '', ( -0.00104566919120099, -0.00306245682033093, 0.00119062500206044 ) )
#1691 = CARTESIAN_POINT( '', ( -0.000518668043854197, -0.00336672107461484, 0.00107993478596180 ) )
#1692 = CARTESIAN_POINT( '', ( -3.33564566984256E-18, -0.00366617420935412, 0.000907045438010398 ) )
#1693 = COLOUR_RGB( '', 0.752941191200000, 0.752941191200000, 0.752941191200000 )
#1694 = CARTESIAN_POINT( '', ( 0.00000000000000, 0.00142240000000000, 0.00119062500000000 ) )
#1695 = CARTESIAN_POINT( '', ( 0.000164923691661554, 0.00141566269410334, 0.00118388769410334 ) )
#1696 = CARTESIAN_POINT( '', ( 0.000324567442511461, 0.00138030067432847, 0.00117660813875281 ) )
#1697 = CARTESIAN_POINT( '', ( 0.000628496720839921, 0.00125384473311122, 0.00116110110076792 ) )
#1698 = CARTESIAN_POINT( '', ( 0.000766624714774989, 0.00116502615555085, 0.00115317869176435 ) )
#1699 = CARTESIAN_POINT( '', ( 0.00100741317200842, 0.000941689632595590, 0.00113744302324698 ) )
#1700 = CARTESIAN_POINT( '', ( 0.00110676723995363, 0.000809999875484817, 0.00112992954292497 ) )
#1701 = CARTESIAN_POINT( '', ( 0.00125488076402428, 0.000517700014698440, 0.00111579495278146 ) )
#1702 = CARTESIAN_POINT( '', ( 0.00130112493826473, 0.000358834623177604, 0.00110800163186894 ) )
#1703 = CARTESIAN_POINT( '', ( 0.00133312270843538, 3.32748894935220E-05, 0.00109171901417368 ) )
#1704 = CARTESIAN_POINT( '', ( 0.00131845512901935, -0.000132525056328791, 0.00108327093153767 ) )
#1705 = CARTESIAN_POINT( '', ( 0.00123035071903309, -0.000446639323921025, 0.00106695844523010 ) )
#1706 = CARTESIAN_POINT( '', ( 0.00115652047493938, -0.000596805166403524, 0.00105946960994890 ) )
#1707 = CARTESIAN_POINT( '', ( 0.000959961782585532, -0.000856060121458597, 0.00104414121304012 ) )
#1708 = CARTESIAN_POINT( '', ( 0.000834608293346702, -0.000967505247947736, 0.00103560013257879 ) )
#1709 = CARTESIAN_POINT( '', ( 0.000554030858704841, -0.00113232618639246, 0.00101831103837373 ) )
#1710 = CARTESIAN_POINT( '', ( 0.000395751391494228, -0.00118756936232206, 0.00100937086431697 ) )
#1711 = CARTESIAN_POINT( '', ( 7.29452557358458E-05, -0.00123301325139887, 0.000992621010600751 ) )
#1712 = CARTESIAN_POINT( '', ( -9.56684318761487E-05, -0.00122389726008337, 0.000985025963840454 ) )
#1713 = CARTESIAN_POINT( '', ( -0.000331614064788881, -0.00116018865859770, 0.000972130112490588 ) )
#1714 = CARTESIAN_POINT( '', ( -0.000409261676432383, -0.00113032840418395, 0.000967596758099538 ) )
#1715 = CARTESIAN_POINT( '', ( -0.000554766208498366, -0.00105623054172833, 0.000958495429943071 ) )
#1716 = CARTESIAN_POINT( '', ( -0.000623110902035256, -0.00101206439996084, 0.000953907490262824 ) )
#1717 = CARTESIAN_POINT( '', ( -0.000814757944307174, -0.000857949652252402, 0.000940024385928309 ) )
#1718 = CARTESIAN_POINT( '', ( -0.000920246665511440, -0.000729307136970752, 0.000930902034601688 ) )
#1719 = CARTESIAN_POINT( '', ( -0.00103393644984498, -0.000510651336729763, 0.000918467641951746 ) )
#1720 = CARTESIAN_POINT( '', ( -0.00106335282535343, -0.000434845656616768, 0.000914173036343102 ) )
#1721 = CARTESIAN_POINT( '', ( -0.00110547452120864, -0.000277490765240728, 0.000905089973322853 ) )
#1722 = CARTESIAN_POINT( '', ( -0.00111807595351436, -0.000195126255324464, 0.000900280344653180 ) )
#1723 = CARTESIAN_POINT( '', ( -0.00112831440905400, 4.91546905198355E-05, 0.000885827088998746 ) )
#1724 = CARTESIAN_POINT( '', ( -0.00109867368834182, 0.000214554428380874, 0.000875776431115836 ) )
#1725 = CARTESIAN_POINT( '', ( -0.00100437425970052, 0.000439968871546103, 0.000861718683370918 ) )
#1726 = CARTESIAN_POINT( '', ( -0.000964127036452061, 0.000512919411059618, 0.000857258661845780 ) )
#1727 = CARTESIAN_POINT( '', ( -0.000869571170584771, 0.000645850085535150, 0.000848337681932577 ) )
#1728 = CARTESIAN_POINT( '', ( -0.000815134690316395, 0.000706247421535050, 0.000843633785793238 ) )
#1729 = CARTESIAN_POINT( '', ( -0.000629855193469234, 0.000868812151430918, 0.000828719417868794 ) )
#1730 = CARTESIAN_POINT( '', ( -0.000481208902259479, 0.000947178662703327, 0.000818066885099400 ) )
#1731 = CARTESIAN_POINT( '', ( -0.000165124754071216, 0.00102891047937029, 0.000797487607879985 ) )
#1732 = CARTESIAN_POINT( '', ( 2.79483163211297E-06, 0.00103344092577110, 0.000788430102115062 ) )
#1733 = CARTESIAN_POINT( '', ( 0.000163840294142352, 0.000996577378907362, 0.000778180501066506 ) )
#1734 = CARTESIAN_POINT( '', ( 0.000810787722359779, 0.000602190178812541, 0.000778180291187076 ) )
#1735 = CARTESIAN_POINT( '', ( 0.000775065902648444, 0.000683247499786555, 0.000797833744598774 ) )
#1736 = CARTESIAN_POINT( '', ( 0.000730304508200769, 0.000758266665605631, 0.000817534796893959 ) )
#1737 = CARTESIAN_POINT( '', ( 0.000623324269675772, 0.000896669634428536, 0.000856934151915071 ) )
#1738 = CARTESIAN_POINT( '', ( 0.000560449571210311, 0.000960222136410845, 0.000876754424656217 ) )
#1739 = CARTESIAN_POINT( '', ( 0.000354680190903828, 0.00112305607806499, 0.000933506871960573 ) )
#1740 = CARTESIAN_POINT( '', ( 0.000189765294475544, 0.00119857123737868, 0.000969110008548088 ) )
#1741 = CARTESIAN_POINT( '', ( -0.000158470908558735, 0.00126489407047773, 0.00103100406384524 ) )
#1742 = CARTESIAN_POINT( '', ( -0.000339733777762447, 0.00126218733691275, 0.00106372488475475 ) )
#1743 = CARTESIAN_POINT( '', ( -0.000685541869724382, 0.00118796817258539, 0.00112874698527073 ) )
#1744 = CARTESIAN_POINT( '', ( -0.000849823371603574, 0.00111692977082455, 0.00116059399274725 ) )
#1745 = CARTESIAN_POINT( '', ( -0.000996575064710173, 0.00101491866464212, 0.00119062499839744 ) )
#1746 = AXIS2_PLACEMENT_3D( '', #1830, #1831, #1832 )
#1747 = COLOUR_RGB( '', 0.752941191200000, 0.752941191200000, 0.752941191200000 )
#1748 = CARTESIAN_POINT( '', ( 0.00317500000000000, 0.00183308710467707, -0.000907045438010395 ) )
#1749 = CARTESIAN_POINT( '', ( 0.00265633196635350, 0.00213254023352293, -0.00107993478255923 ) )
#1750 = CARTESIAN_POINT( '', ( 0.00212933082940935, 0.00243680448180087, -0.00119062499793957 ) )
#1751 = CARTESIAN_POINT( '', ( 0.00158750001568415, 0.00274963064796035, -0.00119062500000000 ) )
#1752 = COLOUR_RGB( '', 0.752941191200000, 0.752941191200000, 0.752941191200000 )
#1753 = CARTESIAN_POINT( '', ( 0.00158750001568415, 0.00274963064796035, 0.00119062500000000 ) )
#1754 = CARTESIAN_POINT( '', ( 0.00104566919120099, 0.00306245682033094, 0.00119062500206043 ) )
#1755 = CARTESIAN_POINT( '', ( 0.000518668043854196, 0.00336672107461485, 0.00107993478596179 ) )
#1756 = CARTESIAN_POINT( '', ( 2.71228226629218E-18, 0.00366617420935413, 0.000907045438010393 ) )
#1757 = COLOUR_RGB( '', 0.752941191200000, 0.752941191200000, 0.752941191200000 )
#1758 = CARTESIAN_POINT( '', ( 0.00158750001568415, -0.00274963064796034, 0.00119062500000000 ) )
#1759 = CARTESIAN_POINT( '', ( -1.91698917868022E-18, -0.00366617420935412, 0.000907045438010399 ) )
#1760 = CARTESIAN_POINT( '', ( 0.000518668043854193, -0.00336672107461484, 0.00107993478596180 ) )
#1761 = CARTESIAN_POINT( '', ( 0.00104566919120099, -0.00306245682033093, 0.00119062500206044 ) )
#1762 = CARTESIAN_POINT( '', ( 0.00158750001568415, -0.00274963064796034, 0.00119062500000000 ) )
#1763 = AXIS2_PLACEMENT_3D( '', #1833, #1834, #1835 )
#1764 = COLOUR_RGB( '', 0.752941191200000, 0.752941191200000, 0.752941191200000 )
#1765 = CARTESIAN_POINT( '', ( 0.00158750001568415, -0.00274963064796034, 0.00119062500000000 ) )
#1766 = CARTESIAN_POINT( '', ( 0.00212933082940935, -0.00243680448180086, 0.00119062499793956 ) )
#1767 = CARTESIAN_POINT( '', ( 0.00265633196635350, -0.00213254023352292, 0.00107993478255923 ) )
#1768 = CARTESIAN_POINT( '', ( 0.00317500000000000, -0.00183308710467705, 0.000907045438010399 ) )
#1769 = AXIS2_PLACEMENT_3D( '', #1836, #1837, #1838 )
#1770 = COLOUR_RGB( '', 0.752941191200000, 0.752941191200000, 0.752941191200000 )
#1771 = COLOUR_RGB( '', 0.752941191200000, 0.752941191200000, 0.752941191200000 )
#1772 = CARTESIAN_POINT( '', ( 0.00158750001568415, -0.00274963064796034, -0.00119062500000000 ) )
#1773 = CARTESIAN_POINT( '', ( 0.00212933082940935, -0.00243680448180086, -0.00119062499793956 ) )
#1774 = CARTESIAN_POINT( '', ( 0.00265633196635350, -0.00213254023352292, -0.00107993478255923 ) )
#1775 = CARTESIAN_POINT( '', ( 0.00317500000000000, -0.00183308710467705, -0.000907045438010399 ) )
#1776 = COLOUR_RGB( '', 0.752941191200000, 0.752941191200000, 0.752941191200000 )
#1777 = COLOUR_RGB( '', 0.752941191200000, 0.752941191200000, 0.752941191200000 )
#1778 = COLOUR_RGB( '', 0.752941191200000, 0.752941191200000, 0.752941191200000 )
#1779 = AXIS2_PLACEMENT_3D( '', #1839, #1840, #1841 )
#1780 = COLOUR_RGB( '', 0.752941191200000, 0.752941191200000, 0.752941191200000 )
#1781 = COLOUR_RGB( '', 0.752941191200000, 0.752941191200000, 0.752941191200000 )
#1782 = CARTESIAN_POINT( '', ( 0.00000000000000, 0.00000000000000, 0.00119062500000000 ) )
#1783 = DIRECTION( '', ( 0.00000000000000, 0.00000000000000, 1.00000000000000 ) )
#1784 = DIRECTION( '', ( 0.00000000000000, -1.00000000000000, 0.00000000000000 ) )
#1785 = CARTESIAN_POINT( '', ( 0.00000000000000, 0.00000000000000, 0.00119062500000000 ) )
#1786 = DIRECTION( '', ( 0.00000000000000, 0.00000000000000, 1.00000000000000 ) )
#1787 = DIRECTION( '', ( 0.00000000000000, -1.00000000000000, 0.00000000000000 ) )
#1788 = DIRECTION( '', ( 0.00000000000000, 0.00000000000000, -1.00000000000000 ) )
#1789 = DIRECTION( '', ( 0.00000000000000, 0.00000000000000, -1.00000000000000 ) )
#1790 = CARTESIAN_POINT( '', ( 0.00000000000000, 0.00000000000000, 0.00119062500000000 ) )
#1791 = DIRECTION( '', ( 0.00000000000000, 0.00000000000000, 1.00000000000000 ) )
#1792 = DIRECTION( '', ( 0.00000000000000, -1.00000000000000, 0.00000000000000 ) )
#1793 = CARTESIAN_POINT( '', ( 0.00000000000000, 0.00000000000000, -0.00119062500000000 ) )
#1794 = DIRECTION( '', ( 0.00000000000000, 0.00000000000000, 1.00000000000000 ) )
#1795 = DIRECTION( '', ( 0.00000000000000, -1.00000000000000, 0.00000000000000 ) )
#1796 = CARTESIAN_POINT( '', ( 0.00000000000000, 0.00000000000000, -0.00119062500000000 ) )
#1797 = DIRECTION( '', ( 0.00000000000000, 0.00000000000000, -1.00000000000000 ) )
#1798 = DIRECTION( '', ( 0.00000000000000, -1.00000000000000, 0.00000000000000 ) )
#1799 = CARTESIAN_POINT( '', ( 0.00000000000000, 0.00000000000000, -0.00119062500000000 ) )
#1800 = DIRECTION( '', ( 0.00000000000000, 0.00000000000000, -1.00000000000000 ) )
#1801 = DIRECTION( '', ( 0.00000000000000, -1.00000000000000, 0.00000000000000 ) )
#1802 = CARTESIAN_POINT( '', ( 0.00000000000000, 0.00000000000000, -0.00119062500000000 ) )
#1803 = DIRECTION( '', ( 0.00000000000000, 0.00000000000000, -1.00000000000000 ) )
#1804 = DIRECTION( '', ( 0.00000000000000, -1.00000000000000, 0.00000000000000 ) )
#1805 = CARTESIAN_POINT( '', ( 0.00000000000000, 0.00000000000000, -0.00119062500000000 ) )
#1806 = DIRECTION( '', ( 0.00000000000000, 0.00000000000000, -1.00000000000000 ) )
#1807 = DIRECTION( '', ( 0.00000000000000, -1.00000000000000, 0.00000000000000 ) )
#1808 = CARTESIAN_POINT( '', ( 0.00000000000000, 0.00000000000000, -0.00119062500000000 ) )
#1809 = DIRECTION( '', ( 0.00000000000000, 0.00000000000000, -1.00000000000000 ) )
#1810 = DIRECTION( '', ( 0.00000000000000, -1.00000000000000, 0.00000000000000 ) )
#1811 = CARTESIAN_POINT( '', ( 0.00000000000000, 0.00000000000000, -0.00119062500000000 ) )
#1812 = DIRECTION( '', ( 0.00000000000000, 0.00000000000000, 1.00000000000000 ) )
#1813 = DIRECTION( '', ( 0.00000000000000, -1.00000000000000, 0.00000000000000 ) )
#1814 = CARTESIAN_POINT( '', ( 0.00000000000000, 0.00000000000000, -0.00119062500000000 ) )
#1815 = DIRECTION( '', ( 0.00000000000000, 0.00000000000000, 1.00000000000000 ) )
#1816 = DIRECTION( '', ( 0.00000000000000, -1.00000000000000, 0.00000000000000 ) )
#1817 = CARTESIAN_POINT( '', ( 0.00000000000000, 0.00000000000000, -0.000778180401448149 ) )
#1818 = DIRECTION( '', ( 0.00000000000000, 0.00000000000000, -1.00000000000000 ) )
#1819 = DIRECTION( '', ( 0.00000000000000, 1.00000000000000, 0.00000000000000 ) )
#1820 = DIRECTION( '', ( 0.00000000000000, 0.00000000000000, -1.00000000000000 ) )
#1821 = DIRECTION( '', ( 0.00000000000000, 0.00000000000000, -1.00000000000000 ) )
#1822 = CARTESIAN_POINT( '', ( 0.00000000000000, 0.00000000000000, 0.000778180401447659 ) )
#1823 = DIRECTION( '', ( 0.00000000000000, 0.00000000000000, 1.00000000000000 ) )
#1824 = DIRECTION( '', ( 0.00000000000000, -1.00000000000000, 0.00000000000000 ) )
#1825 = CARTESIAN_POINT( '', ( 0.00000000000000, 0.00000000000000, 0.00119062500000000 ) )
#1826 = DIRECTION( '', ( 0.00000000000000, 0.00000000000000, 1.00000000000000 ) )
#1827 = DIRECTION( '', ( 0.00000000000000, -1.00000000000000, 0.00000000000000 ) )
#1828 = DIRECTION( '', ( 0.00000000000000, 0.00000000000000, -1.00000000000000 ) )
#1829 = DIRECTION( '', ( 0.00000000000000, 0.00000000000000, -1.00000000000000 ) )
#1830 = CARTESIAN_POINT( '', ( 0.00000000000000, 0.00000000000000, 0.00119062500000000 ) )
#1831 = DIRECTION( '', ( 0.00000000000000, 0.00000000000000, 1.00000000000000 ) )
#1832 = DIRECTION( '', ( 0.00000000000000, -1.00000000000000, 0.00000000000000 ) )
#1833 = CARTESIAN_POINT( '', ( 0.00000000000000, 0.00000000000000, 0.00119062500000000 ) )
#1834 = DIRECTION( '', ( 0.00000000000000, 0.00000000000000, 1.00000000000000 ) )
#1835 = DIRECTION( '', ( 0.00000000000000, -1.00000000000000, 0.00000000000000 ) )
#1836 = CARTESIAN_POINT( '', ( 0.00000000000000, 0.00000000000000, 0.00119062500000000 ) )
#1837 = DIRECTION( '', ( 0.00000000000000, 0.00000000000000, 1.00000000000000 ) )
#1838 = DIRECTION( '', ( 0.00000000000000, -1.00000000000000, 0.00000000000000 ) )
#1839 = CARTESIAN_POINT( '', ( 0.00000000000000, 0.00000000000000, 0.00119062500000000 ) )
#1840 = DIRECTION( '', ( 0.00000000000000, 0.00000000000000, 1.00000000000000 ) )
#1841 = DIRECTION( '', ( 0.00000000000000, -1.00000000000000, 0.00000000000000 ) )
ENDSEC
END-ISO-10303-21
