# Supplementary material for: Design and operation of a molten salt electrochemical cell
Source: MethodsX. 2022 Feb 1;9:101626. doi: 10.1016/j.mex.2022.101626 (PMC8892162; doi:10.1016/j.mex.2022.101626)
Supplement: Supplementary file 1 [file mmc1.zip › #4 Washer.step]

ISO-10303-21
HEADER
FILE_DESCRIPTION( ( '' ), ' ' )
FILE_NAME( '/vol/tmp/translate-11931791732848244644/5ec2fd1dac0fab0f92d99993.step', '2020-05-18T21:24:46', ( '' ), ( '' ), ' ', ' ', ' ' )
FILE_SCHEMA( ( 'AUTOMOTIVE_DESIGN { 1 0 10303 214 1 1 1 1 }' ) )
ENDSEC
DATA
#1 = MECHANICAL_DESIGN_GEOMETRIC_PRESENTATION_REPRESENTATION( ' ', ( #10, #11, #12, #13 ), #6 )
#2 = PRODUCT_DEFINITION_CONTEXT( '', #14, 'design' )
#3 = APPLICATION_PROTOCOL_DEFINITION( 'international standard', 'automotive_design', 2001, #14 )
#4 = PRODUCT_CATEGORY_RELATIONSHIP( 'NONE', 'NONE', #15, #16 )
#5 = SHAPE_DEFINITION_REPRESENTATION( #17, #18 )
#6 = ( GEOMETRIC_REPRESENTATION_CONTEXT( 3 )GLOBAL_UNCERTAINTY_ASSIGNED_CONTEXT( ( #21 ) )GLOBAL_UNIT_ASSIGNED_CONTEXT( ( #23, #24, #25 ) )REPRESENTATION_CONTEXT( 'NONE', 'WORKSPACE' ) )
#10 = STYLED_ITEM( '', ( #27 ), #28 )
#11 = STYLED_ITEM( '', ( #29 ), #30 )
#12 = STYLED_ITEM( '', ( #31 ), #32 )
#13 = STYLED_ITEM( '', ( #33 ), #34 )
#14 = APPLICATION_CONTEXT( 'core data for automotive mechanical design processes' )
#15 = PRODUCT_CATEGORY( 'part', 'NONE' )
#16 = PRODUCT_RELATED_PRODUCT_CATEGORY( 'detail', ' ', ( #35 ) )
#17 = PRODUCT_DEFINITION_SHAPE( 'NONE', 'NONE', #36 )
#18 = ADVANCED_BREP_SHAPE_REPRESENTATION( 'Washer', ( #37, #38 ), #6 )
#21 = UNCERTAINTY_MEASURE_WITH_UNIT( LENGTH_MEASURE( 1.00000000000000E-06 ), #23, '', '' )
#23 = ( CONVERSION_BASED_UNIT( 'METRE', #41 )LENGTH_UNIT( )NAMED_UNIT( #44 ) )
#24 = ( NAMED_UNIT( #46 )PLANE_ANGLE_UNIT( )SI_UNIT( $, .RADIAN. ) )
#25 = ( NAMED_UNIT( #46 )SI_UNIT( $, .STERADIAN. )SOLID_ANGLE_UNIT( ) )
#27 = PRESENTATION_STYLE_ASSIGNMENT( ( #52 ) )
#28 = ADVANCED_FACE( '', ( #53, #54 ), #55, .F. )
#29 = PRESENTATION_STYLE_ASSIGNMENT( ( #56 ) )
#30 = ADVANCED_FACE( '', ( #57, #58 ), #59, .F. )
#31 = PRESENTATION_STYLE_ASSIGNMENT( ( #60 ) )
#32 = ADVANCED_FACE( '', ( #61, #62 ), #63, .T. )
#33 = PRESENTATION_STYLE_ASSIGNMENT( ( #64 ) )
#34 = ADVANCED_FACE( '', ( #65, #66 ), #67, .T. )
#35 = PRODUCT( 'Washer', 'Washer', 'PART-Washer-DESC', ( #68 ) )
#36 = PRODUCT_DEFINITION( 'NONE', 'NONE', #69, #2 )
#37 = MANIFOLD_SOLID_BREP( 'Washer', #70 )
#38 = AXIS2_PLACEMENT_3D( '', #71, #72, #73 )
#41 = LENGTH_MEASURE_WITH_UNIT( LENGTH_MEASURE( 1.00000000000000 ), #74 )
#44 = DIMENSIONAL_EXPONENTS( 1.00000000000000, 0.00000000000000, 0.00000000000000, 0.00000000000000, 0.00000000000000, 0.00000000000000, 0.00000000000000 )
#46 = DIMENSIONAL_EXPONENTS( 0.00000000000000, 0.00000000000000, 0.00000000000000, 0.00000000000000, 0.00000000000000, 0.00000000000000, 0.00000000000000 )
#52 = SURFACE_STYLE_USAGE( .BOTH., #75 )
#53 = FACE_OUTER_BOUND( '', #76, .T. )
#54 = FACE_OUTER_BOUND( '', #77, .T. )
#55 = CYLINDRICAL_SURFACE( '', #78, 0.00158750000000000 )
#56 = SURFACE_STYLE_USAGE( .BOTH., #79 )
#57 = FACE_BOUND( '', #80, .T. )
#58 = FACE_OUTER_BOUND( '', #81, .T. )
#59 = PLANE( '', #82 )
#60 = SURFACE_STYLE_USAGE( .BOTH., #83 )
#61 = FACE_BOUND( '', #84, .T. )
#62 = FACE_OUTER_BOUND( '', #85, .T. )
#63 = PLANE( '', #86 )
#64 = SURFACE_STYLE_USAGE( .BOTH., #87 )
#65 = FACE_OUTER_BOUND( '', #88, .T. )
#66 = FACE_OUTER_BOUND( '', #89, .T. )
#67 = CYLINDRICAL_SURFACE( '', #90, 0.00396240000000000 )
#68 = PRODUCT_CONTEXT( '', #14, 'mechanical' )
#69 = PRODUCT_DEFINITION_FORMATION_WITH_SPECIFIED_SOURCE( ' ', 'NONE', #35, .NOT_KNOWN. )
#70 = CLOSED_SHELL( '', ( #28, #32, #34, #30 ) )
#71 = CARTESIAN_POINT( '', ( 0.00000000000000, 0.00000000000000, 0.00000000000000 ) )
#72 = DIRECTION( '', ( 0.00000000000000, 0.00000000000000, 1.00000000000000 ) )
#73 = DIRECTION( '', ( 1.00000000000000, 0.00000000000000, 0.00000000000000 ) )
#74 = ( LENGTH_UNIT( )NAMED_UNIT( #44 )SI_UNIT( $, .METRE. ) )
#75 = SURFACE_SIDE_STYLE( '', ( #92 ) )
#76 = EDGE_LOOP( '', ( #93 ) )
#77 = EDGE_LOOP( '', ( #94 ) )
#78 = AXIS2_PLACEMENT_3D( '', #95, #96, #97 )
#79 = SURFACE_SIDE_STYLE( '', ( #98 ) )
#80 = EDGE_LOOP( '', ( #99 ) )
#81 = EDGE_LOOP( '', ( #100 ) )
#82 = AXIS2_PLACEMENT_3D( '', #101, #102, #103 )
#83 = SURFACE_SIDE_STYLE( '', ( #104 ) )
#84 = EDGE_LOOP( '', ( #105 ) )
#85 = EDGE_LOOP( '', ( #106 ) )
#86 = AXIS2_PLACEMENT_3D( '', #107, #108, #109 )
#87 = SURFACE_SIDE_STYLE( '', ( #110 ) )
#88 = EDGE_LOOP( '', ( #111 ) )
#89 = EDGE_LOOP( '', ( #112 ) )
#90 = AXIS2_PLACEMENT_3D( '', #113, #114, #115 )
#92 = SURFACE_STYLE_FILL_AREA( #116 )
#93 = ORIENTED_EDGE( '', *, *, #117, .F. )
#94 = ORIENTED_EDGE( '', *, *, #118, .T. )
#95 = CARTESIAN_POINT( '', ( 0.00000000000000, 0.00000000000000, 0.00000000000000 ) )
#96 = DIRECTION( '', ( -0.00000000000000, -0.00000000000000, -1.00000000000000 ) )
#97 = DIRECTION( '', ( 0.00000000000000, -1.00000000000000, 0.00000000000000 ) )
#98 = SURFACE_STYLE_FILL_AREA( #119 )
#99 = ORIENTED_EDGE( '', *, *, #117, .T. )
#100 = ORIENTED_EDGE( '', *, *, #120, .F. )
#101 = CARTESIAN_POINT( '', ( 0.00000000000000, 0.00000000000000, 0.00000000000000 ) )
#102 = DIRECTION( '', ( 0.00000000000000, 0.00000000000000, 1.00000000000000 ) )
#103 = DIRECTION( '', ( 0.00000000000000, -1.00000000000000, 0.00000000000000 ) )
#104 = SURFACE_STYLE_FILL_AREA( #121 )
#105 = ORIENTED_EDGE( '', *, *, #118, .F. )
#106 = ORIENTED_EDGE( '', *, *, #122, .T. )
#107 = CARTESIAN_POINT( '', ( 0.00000000000000, 0.00000000000000, 0.000609600000000000 ) )
#108 = DIRECTION( '', ( 0.00000000000000, 0.00000000000000, 1.00000000000000 ) )
#109 = DIRECTION( '', ( 0.00000000000000, -1.00000000000000, 0.00000000000000 ) )
#110 = SURFACE_STYLE_FILL_AREA( #123 )
#111 = ORIENTED_EDGE( '', *, *, #122, .F. )
#112 = ORIENTED_EDGE( '', *, *, #120, .T. )
#113 = CARTESIAN_POINT( '', ( 0.00000000000000, 0.00000000000000, 0.000609600000000000 ) )
#114 = DIRECTION( '', ( -0.00000000000000, -0.00000000000000, 1.00000000000000 ) )
#115 = DIRECTION( '', ( 0.00000000000000, 1.00000000000000, 0.00000000000000 ) )
#116 = FILL_AREA_STYLE( '', ( #124 ) )
#117 = EDGE_CURVE( '', #125, #125, #126, .T. )
#118 = EDGE_CURVE( '', #127, #127, #128, .T. )
#119 = FILL_AREA_STYLE( '', ( #129 ) )
#120 = EDGE_CURVE( '', #130, #130, #131, .T. )
#121 = FILL_AREA_STYLE( '', ( #132 ) )
#122 = EDGE_CURVE( '', #133, #133, #134, .T. )
#123 = FILL_AREA_STYLE( '', ( #135 ) )
#124 = FILL_AREA_STYLE_COLOUR( '', #136 )
#125 = VERTEX_POINT( '', #137 )
#126 = CIRCLE( '', #138, 0.00158750000000000 )
#127 = VERTEX_POINT( '', #139 )
#128 = CIRCLE( '', #140, 0.00158750000000000 )
#129 = FILL_AREA_STYLE_COLOUR( '', #141 )
#130 = VERTEX_POINT( '', #142 )
#131 = CIRCLE( '', #143, 0.00396240000000000 )
#132 = FILL_AREA_STYLE_COLOUR( '', #144 )
#133 = VERTEX_POINT( '', #145 )
#134 = CIRCLE( '', #146, 0.00396240000000000 )
#135 = FILL_AREA_STYLE_COLOUR( '', #147 )
#136 = COLOUR_RGB( '', 0.752941191200000, 0.752941191200000, 0.752941191200000 )
#137 = CARTESIAN_POINT( '', ( 0.00000000000000, -0.00158750000000000, 0.00000000000000 ) )
#138 = AXIS2_PLACEMENT_3D( '', #148, #149, #150 )
#139 = CARTESIAN_POINT( '', ( 0.00000000000000, -0.00158750000000000, 0.000609600000000000 ) )
#140 = AXIS2_PLACEMENT_3D( '', #151, #152, #153 )
#141 = COLOUR_RGB( '', 0.752941191200000, 0.752941191200000, 0.752941191200000 )
#142 = CARTESIAN_POINT( '', ( 0.00000000000000, -0.00396240000000000, 0.00000000000000 ) )
#143 = AXIS2_PLACEMENT_3D( '', #154, #155, #156 )
#144 = COLOUR_RGB( '', 0.752941191200000, 0.752941191200000, 0.752941191200000 )
#145 = CARTESIAN_POINT( '', ( 0.00000000000000, -0.00396240000000000, 0.000609600000000000 ) )
#146 = AXIS2_PLACEMENT_3D( '', #157, #158, #159 )
#147 = COLOUR_RGB( '', 0.752941191200000, 0.752941191200000, 0.752941191200000 )
#148 = CARTESIAN_POINT( '', ( 0.00000000000000, 0.00000000000000, 0.00000000000000 ) )
#149 = DIRECTION( '', ( 0.00000000000000, 0.00000000000000, 1.00000000000000 ) )
#150 = DIRECTION( '', ( 0.00000000000000, -1.00000000000000, 0.00000000000000 ) )
#151 = CARTESIAN_POINT( '', ( 0.00000000000000, 0.00000000000000, 0.000609600000000000 ) )
#152 = DIRECTION( '', ( 0.00000000000000, 0.00000000000000, 1.00000000000000 ) )
#153 = DIRECTION( '', ( 0.00000000000000, -1.00000000000000, 0.00000000000000 ) )
#154 = CARTESIAN_POINT( '', ( 0.00000000000000, 0.00000000000000, 0.00000000000000 ) )
#155 = DIRECTION( '', ( 0.00000000000000, 0.00000000000000, 1.00000000000000 ) )
#156 = DIRECTION( '', ( 0.00000000000000, -1.00000000000000, 0.00000000000000 ) )
#157 = CARTESIAN_POINT( '', ( 0.00000000000000, 0.00000000000000, 0.000609600000000000 ) )
#158 = DIRECTION( '', ( 0.00000000000000, 0.00000000000000, 1.00000000000000 ) )
#159 = DIRECTION( '', ( 0.00000000000000, -1.00000000000000, 0.00000000000000 ) )
ENDSEC
END-ISO-10303-21
