# Supplementary material for: Design and operation of a molten salt electrochemical cell
Source: MethodsX. 2022 Feb 1;9:101626. doi: 10.1016/j.mex.2022.101626 (PMC8892162; doi:10.1016/j.mex.2022.101626)
Supplement: Supplementary file 1 [file mmc1.zip › 07EG_002 Electrochem Cell Assembly.step]

ISO-10303-21
HEADER
FILE_DESCRIPTION( ( '' ), ' ' )
FILE_NAME( '/vol/tmp/translate-8457989064374372661/5ec2fc5e71fdb5118a57268e.step', '2020-05-18T21:21:34', ( '' ), ( '' ), ' ', ' ', ' ' )
FILE_SCHEMA( ( 'AUTOMOTIVE_DESIGN { 1 0 10303 214 1 1 1 1 }' ) )
ENDSEC
DATA
#1 = PRODUCT_DEFINITION_CONTEXT( '', #151, 'design' )
#2 = APPLICATION_PROTOCOL_DEFINITION( 'international standard', 'automotive_design', 2001, #151 )
#3 = PRODUCT_CATEGORY_RELATIONSHIP( 'NONE', 'NONE', #152, #153 )
#4 = SHAPE_DEFINITION_REPRESENTATION( #154, #155 )
#5 = PRODUCT_CATEGORY_RELATIONSHIP( 'NONE', 'NONE', #152, #156 )
#6 = CONTEXT_DEPENDENT_SHAPE_REPRESENTATION( #157, #158 )
#7 = SHAPE_DEFINITION_REPRESENTATION( #159, #160 )
#8 = SHAPE_REPRESENTATION_RELATIONSHIP( 'NONE', 'NONE', #160, #161 )
#9 = PRODUCT_CATEGORY_RELATIONSHIP( 'NONE', 'NONE', #152, #162 )
#10 = CONTEXT_DEPENDENT_SHAPE_REPRESENTATION( #163, #164 )
#11 = SHAPE_DEFINITION_REPRESENTATION( #165, #166 )
#12 = SHAPE_REPRESENTATION_RELATIONSHIP( 'NONE', 'NONE', #166, #167 )
#13 = CONTEXT_DEPENDENT_SHAPE_REPRESENTATION( #168, #169 )
#14 = PRODUCT_CATEGORY_RELATIONSHIP( 'NONE', 'NONE', #152, #170 )
#15 = CONTEXT_DEPENDENT_SHAPE_REPRESENTATION( #171, #172 )
#16 = SHAPE_DEFINITION_REPRESENTATION( #173, #174 )
#17 = SHAPE_REPRESENTATION_RELATIONSHIP( 'NONE', 'NONE', #174, #175 )
#18 = CONTEXT_DEPENDENT_SHAPE_REPRESENTATION( #176, #177 )
#19 = CONTEXT_DEPENDENT_SHAPE_REPRESENTATION( #178, #179 )
#20 = CONTEXT_DEPENDENT_SHAPE_REPRESENTATION( #180, #181 )
#21 = CONTEXT_DEPENDENT_SHAPE_REPRESENTATION( #182, #183 )
#22 = CONTEXT_DEPENDENT_SHAPE_REPRESENTATION( #184, #185 )
#23 = CONTEXT_DEPENDENT_SHAPE_REPRESENTATION( #186, #187 )
#24 = CONTEXT_DEPENDENT_SHAPE_REPRESENTATION( #188, #189 )
#25 = CONTEXT_DEPENDENT_SHAPE_REPRESENTATION( #190, #191 )
#26 = CONTEXT_DEPENDENT_SHAPE_REPRESENTATION( #192, #193 )
#27 = CONTEXT_DEPENDENT_SHAPE_REPRESENTATION( #194, #195 )
#28 = CONTEXT_DEPENDENT_SHAPE_REPRESENTATION( #196, #197 )
#29 = CONTEXT_DEPENDENT_SHAPE_REPRESENTATION( #198, #199 )
#30 = PRODUCT_CATEGORY_RELATIONSHIP( 'NONE', 'NONE', #152, #200 )
#31 = CONTEXT_DEPENDENT_SHAPE_REPRESENTATION( #201, #202 )
#32 = SHAPE_DEFINITION_REPRESENTATION( #203, #204 )
#33 = SHAPE_REPRESENTATION_RELATIONSHIP( 'NONE', 'NONE', #204, #205 )
#34 = CONTEXT_DEPENDENT_SHAPE_REPRESENTATION( #206, #207 )
#35 = CONTEXT_DEPENDENT_SHAPE_REPRESENTATION( #208, #209 )
#36 = CONTEXT_DEPENDENT_SHAPE_REPRESENTATION( #210, #211 )
#37 = CONTEXT_DEPENDENT_SHAPE_REPRESENTATION( #212, #213 )
#38 = CONTEXT_DEPENDENT_SHAPE_REPRESENTATION( #214, #215 )
#39 = CONTEXT_DEPENDENT_SHAPE_REPRESENTATION( #216, #217 )
#40 = CONTEXT_DEPENDENT_SHAPE_REPRESENTATION( #218, #219 )
#41 = CONTEXT_DEPENDENT_SHAPE_REPRESENTATION( #220, #221 )
#42 = CONTEXT_DEPENDENT_SHAPE_REPRESENTATION( #222, #223 )
#43 = PRODUCT_CATEGORY_RELATIONSHIP( 'NONE', 'NONE', #152, #224 )
#44 = SHAPE_DEFINITION_REPRESENTATION( #225, #226 )
#45 = PRODUCT_CATEGORY_RELATIONSHIP( 'NONE', 'NONE', #152, #227 )
#46 = CONTEXT_DEPENDENT_SHAPE_REPRESENTATION( #228, #229 )
#47 = SHAPE_DEFINITION_REPRESENTATION( #230, #231 )
#48 = SHAPE_REPRESENTATION_RELATIONSHIP( 'NONE', 'NONE', #231, #232 )
#49 = PRODUCT_CATEGORY_RELATIONSHIP( 'NONE', 'NONE', #152, #233 )
#50 = CONTEXT_DEPENDENT_SHAPE_REPRESENTATION( #234, #235 )
#51 = SHAPE_DEFINITION_REPRESENTATION( #236, #237 )
#52 = SHAPE_REPRESENTATION_RELATIONSHIP( 'NONE', 'NONE', #237, #238 )
#53 = CONTEXT_DEPENDENT_SHAPE_REPRESENTATION( #239, #240 )
#54 = PRODUCT_CATEGORY_RELATIONSHIP( 'NONE', 'NONE', #152, #241 )
#55 = CONTEXT_DEPENDENT_SHAPE_REPRESENTATION( #242, #243 )
#56 = SHAPE_DEFINITION_REPRESENTATION( #244, #245 )
#57 = SHAPE_REPRESENTATION_RELATIONSHIP( 'NONE', 'NONE', #245, #246 )
#58 = PRODUCT_CATEGORY_RELATIONSHIP( 'NONE', 'NONE', #152, #247 )
#59 = SHAPE_DEFINITION_REPRESENTATION( #248, #249 )
#60 = CONTEXT_DEPENDENT_SHAPE_REPRESENTATION( #250, #251 )
#61 = CONTEXT_DEPENDENT_SHAPE_REPRESENTATION( #252, #253 )
#62 = CONTEXT_DEPENDENT_SHAPE_REPRESENTATION( #254, #255 )
#63 = CONTEXT_DEPENDENT_SHAPE_REPRESENTATION( #256, #257 )
#64 = CONTEXT_DEPENDENT_SHAPE_REPRESENTATION( #258, #259 )
#65 = PRODUCT_CATEGORY_RELATIONSHIP( 'NONE', 'NONE', #152, #260 )
#66 = CONTEXT_DEPENDENT_SHAPE_REPRESENTATION( #261, #262 )
#67 = SHAPE_DEFINITION_REPRESENTATION( #263, #264 )
#68 = SHAPE_REPRESENTATION_RELATIONSHIP( 'NONE', 'NONE', #264, #265 )
#69 = CONTEXT_DEPENDENT_SHAPE_REPRESENTATION( #266, #267 )
#70 = PRODUCT_CATEGORY_RELATIONSHIP( 'NONE', 'NONE', #152, #268 )
#71 = SHAPE_DEFINITION_REPRESENTATION( #269, #270 )
#72 = PRODUCT_CATEGORY_RELATIONSHIP( 'NONE', 'NONE', #152, #271 )
#73 = CONTEXT_DEPENDENT_SHAPE_REPRESENTATION( #272, #273 )
#74 = SHAPE_DEFINITION_REPRESENTATION( #274, #275 )
#75 = SHAPE_REPRESENTATION_RELATIONSHIP( 'NONE', 'NONE', #275, #276 )
#76 = PRODUCT_CATEGORY_RELATIONSHIP( 'NONE', 'NONE', #152, #277 )
#77 = CONTEXT_DEPENDENT_SHAPE_REPRESENTATION( #278, #279 )
#78 = SHAPE_DEFINITION_REPRESENTATION( #280, #281 )
#79 = SHAPE_REPRESENTATION_RELATIONSHIP( 'NONE', 'NONE', #281, #282 )
#80 = PRODUCT_CATEGORY_RELATIONSHIP( 'NONE', 'NONE', #152, #283 )
#81 = CONTEXT_DEPENDENT_SHAPE_REPRESENTATION( #284, #285 )
#82 = SHAPE_DEFINITION_REPRESENTATION( #286, #287 )
#83 = SHAPE_REPRESENTATION_RELATIONSHIP( 'NONE', 'NONE', #287, #288 )
#84 = PRODUCT_CATEGORY_RELATIONSHIP( 'NONE', 'NONE', #152, #289 )
#85 = CONTEXT_DEPENDENT_SHAPE_REPRESENTATION( #290, #291 )
#86 = SHAPE_DEFINITION_REPRESENTATION( #292, #293 )
#87 = SHAPE_REPRESENTATION_RELATIONSHIP( 'NONE', 'NONE', #293, #294 )
#88 = CONTEXT_DEPENDENT_SHAPE_REPRESENTATION( #295, #296 )
#89 = CONTEXT_DEPENDENT_SHAPE_REPRESENTATION( #297, #298 )
#90 = PRODUCT_CATEGORY_RELATIONSHIP( 'NONE', 'NONE', #152, #299 )
#91 = CONTEXT_DEPENDENT_SHAPE_REPRESENTATION( #300, #301 )
#92 = SHAPE_DEFINITION_REPRESENTATION( #302, #303 )
#93 = SHAPE_REPRESENTATION_RELATIONSHIP( 'NONE', 'NONE', #303, #304 )
#94 = PRODUCT_CATEGORY_RELATIONSHIP( 'NONE', 'NONE', #152, #305 )
#95 = CONTEXT_DEPENDENT_SHAPE_REPRESENTATION( #306, #307 )
#96 = SHAPE_DEFINITION_REPRESENTATION( #308, #309 )
#97 = SHAPE_REPRESENTATION_RELATIONSHIP( 'NONE', 'NONE', #309, #310 )
#98 = PRODUCT_CATEGORY_RELATIONSHIP( 'NONE', 'NONE', #152, #311 )
#99 = CONTEXT_DEPENDENT_SHAPE_REPRESENTATION( #312, #313 )
#100 = SHAPE_DEFINITION_REPRESENTATION( #314, #315 )
#101 = SHAPE_REPRESENTATION_RELATIONSHIP( 'NONE', 'NONE', #315, #316 )
#102 = PRODUCT_CATEGORY_RELATIONSHIP( 'NONE', 'NONE', #152, #317 )
#103 = CONTEXT_DEPENDENT_SHAPE_REPRESENTATION( #318, #319 )
#104 = SHAPE_DEFINITION_REPRESENTATION( #320, #321 )
#105 = SHAPE_REPRESENTATION_RELATIONSHIP( 'NONE', 'NONE', #321, #322 )
#106 = PRODUCT_CATEGORY_RELATIONSHIP( 'NONE', 'NONE', #152, #323 )
#107 = CONTEXT_DEPENDENT_SHAPE_REPRESENTATION( #324, #325 )
#108 = SHAPE_DEFINITION_REPRESENTATION( #326, #327 )
#109 = SHAPE_REPRESENTATION_RELATIONSHIP( 'NONE', 'NONE', #327, #328 )
#110 = PRODUCT_CATEGORY_RELATIONSHIP( 'NONE', 'NONE', #152, #329 )
#111 = CONTEXT_DEPENDENT_SHAPE_REPRESENTATION( #330, #331 )
#112 = SHAPE_DEFINITION_REPRESENTATION( #332, #333 )
#113 = SHAPE_REPRESENTATION_RELATIONSHIP( 'NONE', 'NONE', #333, #334 )
#114 = CONTEXT_DEPENDENT_SHAPE_REPRESENTATION( #335, #336 )
#115 = CONTEXT_DEPENDENT_SHAPE_REPRESENTATION( #337, #338 )
#116 = PRODUCT_CATEGORY_RELATIONSHIP( 'NONE', 'NONE', #152, #339 )
#117 = CONTEXT_DEPENDENT_SHAPE_REPRESENTATION( #340, #341 )
#118 = SHAPE_DEFINITION_REPRESENTATION( #342, #343 )
#119 = SHAPE_REPRESENTATION_RELATIONSHIP( 'NONE', 'NONE', #343, #344 )
#120 = PRODUCT_CATEGORY_RELATIONSHIP( 'NONE', 'NONE', #152, #345 )
#121 = CONTEXT_DEPENDENT_SHAPE_REPRESENTATION( #346, #347 )
#122 = SHAPE_DEFINITION_REPRESENTATION( #348, #349 )
#123 = SHAPE_REPRESENTATION_RELATIONSHIP( 'NONE', 'NONE', #349, #350 )
#124 = CONTEXT_DEPENDENT_SHAPE_REPRESENTATION( #351, #352 )
#125 = PRODUCT_CATEGORY_RELATIONSHIP( 'NONE', 'NONE', #152, #353 )
#126 = CONTEXT_DEPENDENT_SHAPE_REPRESENTATION( #354, #355 )
#127 = SHAPE_DEFINITION_REPRESENTATION( #356, #357 )
#128 = SHAPE_REPRESENTATION_RELATIONSHIP( 'NONE', 'NONE', #357, #358 )
#129 = PRODUCT_CATEGORY_RELATIONSHIP( 'NONE', 'NONE', #152, #359 )
#130 = CONTEXT_DEPENDENT_SHAPE_REPRESENTATION( #360, #361 )
#131 = SHAPE_DEFINITION_REPRESENTATION( #362, #363 )
#132 = SHAPE_REPRESENTATION_RELATIONSHIP( 'NONE', 'NONE', #363, #364 )
#133 = CONTEXT_DEPENDENT_SHAPE_REPRESENTATION( #365, #366 )
#134 = CONTEXT_DEPENDENT_SHAPE_REPRESENTATION( #367, #368 )
#135 = PRODUCT_CATEGORY_RELATIONSHIP( 'NONE', 'NONE', #152, #369 )
#136 = CONTEXT_DEPENDENT_SHAPE_REPRESENTATION( #370, #371 )
#137 = SHAPE_DEFINITION_REPRESENTATION( #372, #373 )
#138 = SHAPE_REPRESENTATION_RELATIONSHIP( 'NONE', 'NONE', #373, #374 )
#139 = CONTEXT_DEPENDENT_SHAPE_REPRESENTATION( #375, #376 )
#140 = CONTEXT_DEPENDENT_SHAPE_REPRESENTATION( #377, #378 )
#141 = CONTEXT_DEPENDENT_SHAPE_REPRESENTATION( #379, #380 )
#142 = CONTEXT_DEPENDENT_SHAPE_REPRESENTATION( #381, #382 )
#143 = CONTEXT_DEPENDENT_SHAPE_REPRESENTATION( #383, #384 )
#144 = CONTEXT_DEPENDENT_SHAPE_REPRESENTATION( #385, #386 )
#145 = CONTEXT_DEPENDENT_SHAPE_REPRESENTATION( #387, #388 )
#146 = MECHANICAL_DESIGN_GEOMETRIC_PRESENTATION_REPRESENTATION( ' ', ( #389, #390, #391, #392, #393, #394, #395, #396, #397, #398, #399, #400, #401, #402, #403, #404, #405, #406, #407, #408, #409, #410, #411, #412, #413, #414, #415, #416, #417, #418, #419, #420, #421, #422, #423, #424, #425, #426, #427, #428, #429, #430, #431, #432, #433, #434, #435, #436, #437, #438, #439, #440, #441, #442, #443…
#147 = ( GEOMETRIC_REPRESENTATION_CONTEXT( 3 )GLOBAL_UNCERTAINTY_ASSIGNED_CONTEXT( ( #1017 ) )GLOBAL_UNIT_ASSIGNED_CONTEXT( ( #1019, #1020, #1021 ) )REPRESENTATION_CONTEXT( 'NONE', 'WORKSPACE' ) )
#151 = APPLICATION_CONTEXT( 'core data for automotive mechanical design processes' )
#152 = PRODUCT_CATEGORY( 'part', 'NONE' )
#153 = PRODUCT_RELATED_PRODUCT_CATEGORY( 'detail', ' ', ( #1023 ) )
#154 = PRODUCT_DEFINITION_SHAPE( 'NONE', 'NONE', #1024 )
#155 = SHAPE_REPRESENTATION( 'Thermal Shield Assembly <1>', ( #1025, #1026, #1027, #1028, #1029, #1030, #1031, #1032, #1033, #1034, #1035, #1036, #1037, #1038, #1039, #1040, #1041, #1042, #1043, #1044, #1045, #1046, #1047, #1048, #1049, #1050, #1051 ), #1052 )
#156 = PRODUCT_RELATED_PRODUCT_CATEGORY( 'detail', ' ', ( #1053 ) )
#157 = ( REPRESENTATION_RELATIONSHIP( '', '', #160, #155 )REPRESENTATION_RELATIONSHIP_WITH_TRANSFORMATION( #1056 )SHAPE_REPRESENTATION_RELATIONSHIP( ) )
#158 = PRODUCT_DEFINITION_SHAPE( 'NAUO-PROD-DEF', 'NAUO-PROD-DEF', #1058 )
#159 = PRODUCT_DEFINITION_SHAPE( 'NONE', 'NONE', #1059 )
#160 = SHAPE_REPRESENTATION( 'Threaded Rod', ( #1025 ), #1052 )
#161 = ADVANCED_BREP_SHAPE_REPRESENTATION( 'Threaded Rod', ( #1060 ), #147 )
#162 = PRODUCT_RELATED_PRODUCT_CATEGORY( 'detail', ' ', ( #1061 ) )
#163 = ( REPRESENTATION_RELATIONSHIP( '', '', #166, #155 )REPRESENTATION_RELATIONSHIP_WITH_TRANSFORMATION( #1064 )SHAPE_REPRESENTATION_RELATIONSHIP( ) )
#164 = PRODUCT_DEFINITION_SHAPE( 'NAUO-PROD-DEF', 'NAUO-PROD-DEF', #1066 )
#165 = PRODUCT_DEFINITION_SHAPE( 'NONE', 'NONE', #1067 )
#166 = SHAPE_REPRESENTATION( 'Hex Nut', ( #1025 ), #1052 )
#167 = ADVANCED_BREP_SHAPE_REPRESENTATION( 'Hex Nut', ( #1068 ), #147 )
#168 = ( REPRESENTATION_RELATIONSHIP( '', '', #166, #155 )REPRESENTATION_RELATIONSHIP_WITH_TRANSFORMATION( #1071 )SHAPE_REPRESENTATION_RELATIONSHIP( ) )
#169 = PRODUCT_DEFINITION_SHAPE( 'NAUO-PROD-DEF', 'NAUO-PROD-DEF', #1073 )
#170 = PRODUCT_RELATED_PRODUCT_CATEGORY( 'detail', ' ', ( #1074 ) )
#171 = ( REPRESENTATION_RELATIONSHIP( '', '', #174, #155 )REPRESENTATION_RELATIONSHIP_WITH_TRANSFORMATION( #1077 )SHAPE_REPRESENTATION_RELATIONSHIP( ) )
#172 = PRODUCT_DEFINITION_SHAPE( 'NAUO-PROD-DEF', 'NAUO-PROD-DEF', #1079 )
#173 = PRODUCT_DEFINITION_SHAPE( 'NONE', 'NONE', #1080 )
#174 = SHAPE_REPRESENTATION( 'Washer', ( #1025 ), #1052 )
#175 = ADVANCED_BREP_SHAPE_REPRESENTATION( 'Washer', ( #1081 ), #147 )
#176 = ( REPRESENTATION_RELATIONSHIP( '', '', #160, #155 )REPRESENTATION_RELATIONSHIP_WITH_TRANSFORMATION( #1084 )SHAPE_REPRESENTATION_RELATIONSHIP( ) )
#177 = PRODUCT_DEFINITION_SHAPE( 'NAUO-PROD-DEF', 'NAUO-PROD-DEF', #1086 )
#178 = ( REPRESENTATION_RELATIONSHIP( '', '', #166, #155 )REPRESENTATION_RELATIONSHIP_WITH_TRANSFORMATION( #1089 )SHAPE_REPRESENTATION_RELATIONSHIP( ) )
#179 = PRODUCT_DEFINITION_SHAPE( 'NAUO-PROD-DEF', 'NAUO-PROD-DEF', #1091 )
#180 = ( REPRESENTATION_RELATIONSHIP( '', '', #160, #155 )REPRESENTATION_RELATIONSHIP_WITH_TRANSFORMATION( #1094 )SHAPE_REPRESENTATION_RELATIONSHIP( ) )
#181 = PRODUCT_DEFINITION_SHAPE( 'NAUO-PROD-DEF', 'NAUO-PROD-DEF', #1096 )
#182 = ( REPRESENTATION_RELATIONSHIP( '', '', #166, #155 )REPRESENTATION_RELATIONSHIP_WITH_TRANSFORMATION( #1099 )SHAPE_REPRESENTATION_RELATIONSHIP( ) )
#183 = PRODUCT_DEFINITION_SHAPE( 'NAUO-PROD-DEF', 'NAUO-PROD-DEF', #1101 )
#184 = ( REPRESENTATION_RELATIONSHIP( '', '', #174, #155 )REPRESENTATION_RELATIONSHIP_WITH_TRANSFORMATION( #1104 )SHAPE_REPRESENTATION_RELATIONSHIP( ) )
#185 = PRODUCT_DEFINITION_SHAPE( 'NAUO-PROD-DEF', 'NAUO-PROD-DEF', #1106 )
#186 = ( REPRESENTATION_RELATIONSHIP( '', '', #160, #155 )REPRESENTATION_RELATIONSHIP_WITH_TRANSFORMATION( #1109 )SHAPE_REPRESENTATION_RELATIONSHIP( ) )
#187 = PRODUCT_DEFINITION_SHAPE( 'NAUO-PROD-DEF', 'NAUO-PROD-DEF', #1111 )
#188 = ( REPRESENTATION_RELATIONSHIP( '', '', #174, #155 )REPRESENTATION_RELATIONSHIP_WITH_TRANSFORMATION( #1114 )SHAPE_REPRESENTATION_RELATIONSHIP( ) )
#189 = PRODUCT_DEFINITION_SHAPE( 'NAUO-PROD-DEF', 'NAUO-PROD-DEF', #1116 )
#190 = ( REPRESENTATION_RELATIONSHIP( '', '', #174, #155 )REPRESENTATION_RELATIONSHIP_WITH_TRANSFORMATION( #1119 )SHAPE_REPRESENTATION_RELATIONSHIP( ) )
#191 = PRODUCT_DEFINITION_SHAPE( 'NAUO-PROD-DEF', 'NAUO-PROD-DEF', #1121 )
#192 = ( REPRESENTATION_RELATIONSHIP( '', '', #174, #155 )REPRESENTATION_RELATIONSHIP_WITH_TRANSFORMATION( #1124 )SHAPE_REPRESENTATION_RELATIONSHIP( ) )
#193 = PRODUCT_DEFINITION_SHAPE( 'NAUO-PROD-DEF', 'NAUO-PROD-DEF', #1126 )
#194 = ( REPRESENTATION_RELATIONSHIP( '', '', #166, #155 )REPRESENTATION_RELATIONSHIP_WITH_TRANSFORMATION( #1129 )SHAPE_REPRESENTATION_RELATIONSHIP( ) )
#195 = PRODUCT_DEFINITION_SHAPE( 'NAUO-PROD-DEF', 'NAUO-PROD-DEF', #1131 )
#196 = ( REPRESENTATION_RELATIONSHIP( '', '', #166, #155 )REPRESENTATION_RELATIONSHIP_WITH_TRANSFORMATION( #1134 )SHAPE_REPRESENTATION_RELATIONSHIP( ) )
#197 = PRODUCT_DEFINITION_SHAPE( 'NAUO-PROD-DEF', 'NAUO-PROD-DEF', #1136 )
#198 = ( REPRESENTATION_RELATIONSHIP( '', '', #174, #155 )REPRESENTATION_RELATIONSHIP_WITH_TRANSFORMATION( #1139 )SHAPE_REPRESENTATION_RELATIONSHIP( ) )
#199 = PRODUCT_DEFINITION_SHAPE( 'NAUO-PROD-DEF', 'NAUO-PROD-DEF', #1141 )
#200 = PRODUCT_RELATED_PRODUCT_CATEGORY( 'detail', ' ', ( #1142 ) )
#201 = ( REPRESENTATION_RELATIONSHIP( '', '', #204, #155 )REPRESENTATION_RELATIONSHIP_WITH_TRANSFORMATION( #1145 )SHAPE_REPRESENTATION_RELATIONSHIP( ) )
#202 = PRODUCT_DEFINITION_SHAPE( 'NAUO-PROD-DEF', 'NAUO-PROD-DEF', #1147 )
#203 = PRODUCT_DEFINITION_SHAPE( 'NONE', 'NONE', #1148 )
#204 = SHAPE_REPRESENTATION( 'Heat Shield', ( #1025 ), #1052 )
#205 = ADVANCED_BREP_SHAPE_REPRESENTATION( 'Heat Shield', ( #1149 ), #147 )
#206 = ( REPRESENTATION_RELATIONSHIP( '', '', #174, #155 )REPRESENTATION_RELATIONSHIP_WITH_TRANSFORMATION( #1152 )SHAPE_REPRESENTATION_RELATIONSHIP( ) )
#207 = PRODUCT_DEFINITION_SHAPE( 'NAUO-PROD-DEF', 'NAUO-PROD-DEF', #1154 )
#208 = ( REPRESENTATION_RELATIONSHIP( '', '', #166, #155 )REPRESENTATION_RELATIONSHIP_WITH_TRANSFORMATION( #1157 )SHAPE_REPRESENTATION_RELATIONSHIP( ) )
#209 = PRODUCT_DEFINITION_SHAPE( 'NAUO-PROD-DEF', 'NAUO-PROD-DEF', #1159 )
#210 = ( REPRESENTATION_RELATIONSHIP( '', '', #174, #155 )REPRESENTATION_RELATIONSHIP_WITH_TRANSFORMATION( #1162 )SHAPE_REPRESENTATION_RELATIONSHIP( ) )
#211 = PRODUCT_DEFINITION_SHAPE( 'NAUO-PROD-DEF', 'NAUO-PROD-DEF', #1164 )
#212 = ( REPRESENTATION_RELATIONSHIP( '', '', #166, #155 )REPRESENTATION_RELATIONSHIP_WITH_TRANSFORMATION( #1167 )SHAPE_REPRESENTATION_RELATIONSHIP( ) )
#213 = PRODUCT_DEFINITION_SHAPE( 'NAUO-PROD-DEF', 'NAUO-PROD-DEF', #1169 )
#214 = ( REPRESENTATION_RELATIONSHIP( '', '', #174, #155 )REPRESENTATION_RELATIONSHIP_WITH_TRANSFORMATION( #1172 )SHAPE_REPRESENTATION_RELATIONSHIP( ) )
#215 = PRODUCT_DEFINITION_SHAPE( 'NAUO-PROD-DEF', 'NAUO-PROD-DEF', #1174 )
#216 = ( REPRESENTATION_RELATIONSHIP( '', '', #166, #155 )REPRESENTATION_RELATIONSHIP_WITH_TRANSFORMATION( #1177 )SHAPE_REPRESENTATION_RELATIONSHIP( ) )
#217 = PRODUCT_DEFINITION_SHAPE( 'NAUO-PROD-DEF', 'NAUO-PROD-DEF', #1179 )
#218 = ( REPRESENTATION_RELATIONSHIP( '', '', #174, #155 )REPRESENTATION_RELATIONSHIP_WITH_TRANSFORMATION( #1182 )SHAPE_REPRESENTATION_RELATIONSHIP( ) )
#219 = PRODUCT_DEFINITION_SHAPE( 'NAUO-PROD-DEF', 'NAUO-PROD-DEF', #1184 )
#220 = ( REPRESENTATION_RELATIONSHIP( '', '', #166, #155 )REPRESENTATION_RELATIONSHIP_WITH_TRANSFORMATION( #1187 )SHAPE_REPRESENTATION_RELATIONSHIP( ) )
#221 = PRODUCT_DEFINITION_SHAPE( 'NAUO-PROD-DEF', 'NAUO-PROD-DEF', #1189 )
#222 = ( REPRESENTATION_RELATIONSHIP( '', '', #160, #155 )REPRESENTATION_RELATIONSHIP_WITH_TRANSFORMATION( #1192 )SHAPE_REPRESENTATION_RELATIONSHIP( ) )
#223 = PRODUCT_DEFINITION_SHAPE( 'NAUO-PROD-DEF', 'NAUO-PROD-DEF', #1194 )
#224 = PRODUCT_RELATED_PRODUCT_CATEGORY( 'detail', ' ', ( #1195 ) )
#225 = PRODUCT_DEFINITION_SHAPE( 'NONE', 'NONE', #1196 )
#226 = SHAPE_REPRESENTATION( 'EC Cell Body <1>', ( #1197, #1198, #1199, #1200, #1201 ), #1202 )
#227 = PRODUCT_RELATED_PRODUCT_CATEGORY( 'detail', ' ', ( #1203 ) )
#228 = ( REPRESENTATION_RELATIONSHIP( '', '', #231, #226 )REPRESENTATION_RELATIONSHIP_WITH_TRANSFORMATION( #1206 )SHAPE_REPRESENTATION_RELATIONSHIP( ) )
#229 = PRODUCT_DEFINITION_SHAPE( 'NAUO-PROD-DEF', 'NAUO-PROD-DEF', #1208 )
#230 = PRODUCT_DEFINITION_SHAPE( 'NONE', 'NONE', #1209 )
#231 = SHAPE_REPRESENTATION( 'Flange', ( #1197 ), #1202 )
#232 = ADVANCED_BREP_SHAPE_REPRESENTATION( 'Flange', ( #1210 ), #147 )
#233 = PRODUCT_RELATED_PRODUCT_CATEGORY( 'detail', ' ', ( #1211 ) )
#234 = ( REPRESENTATION_RELATIONSHIP( '', '', #237, #226 )REPRESENTATION_RELATIONSHIP_WITH_TRANSFORMATION( #1214 )SHAPE_REPRESENTATION_RELATIONSHIP( ) )
#235 = PRODUCT_DEFINITION_SHAPE( 'NAUO-PROD-DEF', 'NAUO-PROD-DEF', #1216 )
#236 = PRODUCT_DEFINITION_SHAPE( 'NONE', 'NONE', #1217 )
#237 = SHAPE_REPRESENTATION( 'Tube Fitting', ( #1197 ), #1202 )
#238 = ADVANCED_BREP_SHAPE_REPRESENTATION( 'Tube Fitting', ( #1218 ), #147 )
#239 = ( REPRESENTATION_RELATIONSHIP( '', '', #237, #226 )REPRESENTATION_RELATIONSHIP_WITH_TRANSFORMATION( #1221 )SHAPE_REPRESENTATION_RELATIONSHIP( ) )
#240 = PRODUCT_DEFINITION_SHAPE( 'NAUO-PROD-DEF', 'NAUO-PROD-DEF', #1223 )
#241 = PRODUCT_RELATED_PRODUCT_CATEGORY( 'detail', ' ', ( #1224 ) )
#242 = ( REPRESENTATION_RELATIONSHIP( '', '', #245, #226 )REPRESENTATION_RELATIONSHIP_WITH_TRANSFORMATION( #1227 )SHAPE_REPRESENTATION_RELATIONSHIP( ) )
#243 = PRODUCT_DEFINITION_SHAPE( 'NAUO-PROD-DEF', 'NAUO-PROD-DEF', #1229 )
#244 = PRODUCT_DEFINITION_SHAPE( 'NONE', 'NONE', #1230 )
#245 = SHAPE_REPRESENTATION( 'Cell Body', ( #1197 ), #1202 )
#246 = ADVANCED_BREP_SHAPE_REPRESENTATION( 'Cell Body', ( #1231 ), #147 )
#247 = PRODUCT_RELATED_PRODUCT_CATEGORY( 'detail', ' ', ( #1232 ) )
#248 = PRODUCT_DEFINITION_SHAPE( 'NONE', 'NONE', #1233 )
#249 = SHAPE_REPRESENTATION( 'Top Flange Copy 1 <1>', ( #1234, #1235, #1236, #1237, #1238, #1239, #1240, #1241 ), #1242 )
#250 = ( REPRESENTATION_RELATIONSHIP( '', '', #237, #249 )REPRESENTATION_RELATIONSHIP_WITH_TRANSFORMATION( #1245 )SHAPE_REPRESENTATION_RELATIONSHIP( ) )
#251 = PRODUCT_DEFINITION_SHAPE( 'NAUO-PROD-DEF', 'NAUO-PROD-DEF', #1247 )
#252 = ( REPRESENTATION_RELATIONSHIP( '', '', #237, #249 )REPRESENTATION_RELATIONSHIP_WITH_TRANSFORMATION( #1250 )SHAPE_REPRESENTATION_RELATIONSHIP( ) )
#253 = PRODUCT_DEFINITION_SHAPE( 'NAUO-PROD-DEF', 'NAUO-PROD-DEF', #1252 )
#254 = ( REPRESENTATION_RELATIONSHIP( '', '', #237, #249 )REPRESENTATION_RELATIONSHIP_WITH_TRANSFORMATION( #1255 )SHAPE_REPRESENTATION_RELATIONSHIP( ) )
#255 = PRODUCT_DEFINITION_SHAPE( 'NAUO-PROD-DEF', 'NAUO-PROD-DEF', #1257 )
#256 = ( REPRESENTATION_RELATIONSHIP( '', '', #237, #249 )REPRESENTATION_RELATIONSHIP_WITH_TRANSFORMATION( #1260 )SHAPE_REPRESENTATION_RELATIONSHIP( ) )
#257 = PRODUCT_DEFINITION_SHAPE( 'NAUO-PROD-DEF', 'NAUO-PROD-DEF', #1262 )
#258 = ( REPRESENTATION_RELATIONSHIP( '', '', #237, #249 )REPRESENTATION_RELATIONSHIP_WITH_TRANSFORMATION( #1265 )SHAPE_REPRESENTATION_RELATIONSHIP( ) )
#259 = PRODUCT_DEFINITION_SHAPE( 'NAUO-PROD-DEF', 'NAUO-PROD-DEF', #1267 )
#260 = PRODUCT_RELATED_PRODUCT_CATEGORY( 'detail', ' ', ( #1268 ) )
#261 = ( REPRESENTATION_RELATIONSHIP( '', '', #264, #249 )REPRESENTATION_RELATIONSHIP_WITH_TRANSFORMATION( #1271 )SHAPE_REPRESENTATION_RELATIONSHIP( ) )
#262 = PRODUCT_DEFINITION_SHAPE( 'NAUO-PROD-DEF', 'NAUO-PROD-DEF', #1273 )
#263 = PRODUCT_DEFINITION_SHAPE( 'NONE', 'NONE', #1274 )
#264 = SHAPE_REPRESENTATION( 'Top Flange', ( #1234 ), #1242 )
#265 = ADVANCED_BREP_SHAPE_REPRESENTATION( 'Top Flange', ( #1275 ), #147 )
#266 = ( REPRESENTATION_RELATIONSHIP( '', '', #237, #249 )REPRESENTATION_RELATIONSHIP_WITH_TRANSFORMATION( #1278 )SHAPE_REPRESENTATION_RELATIONSHIP( ) )
#267 = PRODUCT_DEFINITION_SHAPE( 'NAUO-PROD-DEF', 'NAUO-PROD-DEF', #1280 )
#268 = PRODUCT_RELATED_PRODUCT_CATEGORY( 'detail', ' ', ( #1281 ) )
#269 = PRODUCT_DEFINITION_SHAPE( 'NONE', 'NONE', #1282 )
#270 = SHAPE_REPRESENTATION( 'Assem1', ( #1283, #1284, #1285, #1286, #1287, #1288, #1289, #1290, #1291, #1292, #1293, #1294, #1295, #1296, #1297, #1298, #1299, #1300, #1301, #1302, #1303, #1304, #1305, #1306, #1307, #1308, #1309, #1310, #1311, #1312 ), #1313 )
#271 = PRODUCT_RELATED_PRODUCT_CATEGORY( 'detail', ' ', ( #1314 ) )
#272 = ( REPRESENTATION_RELATIONSHIP( '', '', #275, #270 )REPRESENTATION_RELATIONSHIP_WITH_TRANSFORMATION( #1317 )SHAPE_REPRESENTATION_RELATIONSHIP( ) )
#273 = PRODUCT_DEFINITION_SHAPE( 'NAUO-PROD-DEF', 'NAUO-PROD-DEF', #1319 )
#274 = PRODUCT_DEFINITION_SHAPE( 'NONE', 'NONE', #1320 )
#275 = SHAPE_REPRESENTATION( 'Rod', ( #1283 ), #1313 )
#276 = ADVANCED_BREP_SHAPE_REPRESENTATION( 'Rod', ( #1321 ), #147 )
#277 = PRODUCT_RELATED_PRODUCT_CATEGORY( 'detail', ' ', ( #1322 ) )
#278 = ( REPRESENTATION_RELATIONSHIP( '', '', #281, #270 )REPRESENTATION_RELATIONSHIP_WITH_TRANSFORMATION( #1325 )SHAPE_REPRESENTATION_RELATIONSHIP( ) )
#279 = PRODUCT_DEFINITION_SHAPE( 'NAUO-PROD-DEF', 'NAUO-PROD-DEF', #1327 )
#280 = PRODUCT_DEFINITION_SHAPE( 'NONE', 'NONE', #1328 )
#281 = SHAPE_REPRESENTATION( 'Set Screw', ( #1283 ), #1313 )
#282 = ADVANCED_BREP_SHAPE_REPRESENTATION( 'Set Screw', ( #1329 ), #147 )
#283 = PRODUCT_RELATED_PRODUCT_CATEGORY( 'detail', ' ', ( #1330 ) )
#284 = ( REPRESENTATION_RELATIONSHIP( '', '', #287, #270 )REPRESENTATION_RELATIONSHIP_WITH_TRANSFORMATION( #1333 )SHAPE_REPRESENTATION_RELATIONSHIP( ) )
#285 = PRODUCT_DEFINITION_SHAPE( 'NAUO-PROD-DEF', 'NAUO-PROD-DEF', #1335 )
#286 = PRODUCT_DEFINITION_SHAPE( 'NONE', 'NONE', #1336 )
#287 = SHAPE_REPRESENTATION( 'Electrode', ( #1283 ), #1313 )
#288 = ADVANCED_BREP_SHAPE_REPRESENTATION( 'Electrode', ( #1337 ), #147 )
#289 = PRODUCT_RELATED_PRODUCT_CATEGORY( 'detail', ' ', ( #1338 ) )
#290 = ( REPRESENTATION_RELATIONSHIP( '', '', #293, #270 )REPRESENTATION_RELATIONSHIP_WITH_TRANSFORMATION( #1341 )SHAPE_REPRESENTATION_RELATIONSHIP( ) )
#291 = PRODUCT_DEFINITION_SHAPE( 'NAUO-PROD-DEF', 'NAUO-PROD-DEF', #1343 )
#292 = PRODUCT_DEFINITION_SHAPE( 'NONE', 'NONE', #1344 )
#293 = SHAPE_REPRESENTATION( 'Crucible', ( #1283 ), #1313 )
#294 = ADVANCED_BREP_SHAPE_REPRESENTATION( 'Crucible', ( #1345 ), #147 )
#295 = ( REPRESENTATION_RELATIONSHIP( '', '', #275, #270 )REPRESENTATION_RELATIONSHIP_WITH_TRANSFORMATION( #1348 )SHAPE_REPRESENTATION_RELATIONSHIP( ) )
#296 = PRODUCT_DEFINITION_SHAPE( 'NAUO-PROD-DEF', 'NAUO-PROD-DEF', #1350 )
#297 = ( REPRESENTATION_RELATIONSHIP( '', '', #281, #270 )REPRESENTATION_RELATIONSHIP_WITH_TRANSFORMATION( #1353 )SHAPE_REPRESENTATION_RELATIONSHIP( ) )
#298 = PRODUCT_DEFINITION_SHAPE( 'NAUO-PROD-DEF', 'NAUO-PROD-DEF', #1355 )
#299 = PRODUCT_RELATED_PRODUCT_CATEGORY( 'detail', ' ', ( #1356 ) )
#300 = ( REPRESENTATION_RELATIONSHIP( '', '', #303, #270 )REPRESENTATION_RELATIONSHIP_WITH_TRANSFORMATION( #1359 )SHAPE_REPRESENTATION_RELATIONSHIP( ) )
#301 = PRODUCT_DEFINITION_SHAPE( 'NAUO-PROD-DEF', 'NAUO-PROD-DEF', #1361 )
#302 = PRODUCT_DEFINITION_SHAPE( 'NONE', 'NONE', #1362 )
#303 = SHAPE_REPRESENTATION( 'Sleeve', ( #1283 ), #1313 )
#304 = ADVANCED_BREP_SHAPE_REPRESENTATION( 'Sleeve', ( #1363 ), #147 )
#305 = PRODUCT_RELATED_PRODUCT_CATEGORY( 'detail', ' ', ( #1364 ) )
#306 = ( REPRESENTATION_RELATIONSHIP( '', '', #309, #270 )REPRESENTATION_RELATIONSHIP_WITH_TRANSFORMATION( #1367 )SHAPE_REPRESENTATION_RELATIONSHIP( ) )
#307 = PRODUCT_DEFINITION_SHAPE( 'NAUO-PROD-DEF', 'NAUO-PROD-DEF', #1369 )
#308 = PRODUCT_DEFINITION_SHAPE( 'NONE', 'NONE', #1370 )
#309 = SHAPE_REPRESENTATION( 'Furnace', ( #1283 ), #1313 )
#310 = ADVANCED_BREP_SHAPE_REPRESENTATION( 'Furnace', ( #1371 ), #147 )
#311 = PRODUCT_RELATED_PRODUCT_CATEGORY( 'detail', ' ', ( #1372 ) )
#312 = ( REPRESENTATION_RELATIONSHIP( '', '', #315, #270 )REPRESENTATION_RELATIONSHIP_WITH_TRANSFORMATION( #1375 )SHAPE_REPRESENTATION_RELATIONSHIP( ) )
#313 = PRODUCT_DEFINITION_SHAPE( 'NAUO-PROD-DEF', 'NAUO-PROD-DEF', #1377 )
#314 = PRODUCT_DEFINITION_SHAPE( 'NONE', 'NONE', #1378 )
#315 = SHAPE_REPRESENTATION( 'Centering Ring', ( #1283 ), #1313 )
#316 = ADVANCED_BREP_SHAPE_REPRESENTATION( 'Centering Ring', ( #1379 ), #147 )
#317 = PRODUCT_RELATED_PRODUCT_CATEGORY( 'detail', ' ', ( #1380 ) )
#318 = ( REPRESENTATION_RELATIONSHIP( '', '', #321, #270 )REPRESENTATION_RELATIONSHIP_WITH_TRANSFORMATION( #1383 )SHAPE_REPRESENTATION_RELATIONSHIP( ) )
#319 = PRODUCT_DEFINITION_SHAPE( 'NAUO-PROD-DEF', 'NAUO-PROD-DEF', #1385 )
#320 = PRODUCT_DEFINITION_SHAPE( 'NONE', 'NONE', #1386 )
#321 = SHAPE_REPRESENTATION( 'Electrode', ( #1283 ), #1313 )
#322 = ADVANCED_BREP_SHAPE_REPRESENTATION( 'Electrode', ( #1387 ), #147 )
#323 = PRODUCT_RELATED_PRODUCT_CATEGORY( 'detail', ' ', ( #1388 ) )
#324 = ( REPRESENTATION_RELATIONSHIP( '', '', #327, #270 )REPRESENTATION_RELATIONSHIP_WITH_TRANSFORMATION( #1391 )SHAPE_REPRESENTATION_RELATIONSHIP( ) )
#325 = PRODUCT_DEFINITION_SHAPE( 'NAUO-PROD-DEF', 'NAUO-PROD-DEF', #1393 )
#326 = PRODUCT_DEFINITION_SHAPE( 'NONE', 'NONE', #1394 )
#327 = SHAPE_REPRESENTATION( 'Alumina Tube', ( #1283 ), #1313 )
#328 = ADVANCED_BREP_SHAPE_REPRESENTATION( 'Alumina Tube', ( #1395 ), #147 )
#329 = PRODUCT_RELATED_PRODUCT_CATEGORY( 'detail', ' ', ( #1396 ) )
#330 = ( REPRESENTATION_RELATIONSHIP( '', '', #333, #270 )REPRESENTATION_RELATIONSHIP_WITH_TRANSFORMATION( #1399 )SHAPE_REPRESENTATION_RELATIONSHIP( ) )
#331 = PRODUCT_DEFINITION_SHAPE( 'NAUO-PROD-DEF', 'NAUO-PROD-DEF', #1401 )
#332 = PRODUCT_DEFINITION_SHAPE( 'NONE', 'NONE', #1402 )
#333 = SHAPE_REPRESENTATION( 'Electrode Connector', ( #1283 ), #1313 )
#334 = ADVANCED_BREP_SHAPE_REPRESENTATION( 'Electrode Connector', ( #1403 ), #147 )
#335 = ( REPRESENTATION_RELATIONSHIP( '', '', #281, #270 )REPRESENTATION_RELATIONSHIP_WITH_TRANSFORMATION( #1406 )SHAPE_REPRESENTATION_RELATIONSHIP( ) )
#336 = PRODUCT_DEFINITION_SHAPE( 'NAUO-PROD-DEF', 'NAUO-PROD-DEF', #1408 )
#337 = ( REPRESENTATION_RELATIONSHIP( '', '', #327, #270 )REPRESENTATION_RELATIONSHIP_WITH_TRANSFORMATION( #1411 )SHAPE_REPRESENTATION_RELATIONSHIP( ) )
#338 = PRODUCT_DEFINITION_SHAPE( 'NAUO-PROD-DEF', 'NAUO-PROD-DEF', #1413 )
#339 = PRODUCT_RELATED_PRODUCT_CATEGORY( 'detail', ' ', ( #1414 ) )
#340 = ( REPRESENTATION_RELATIONSHIP( '', '', #343, #270 )REPRESENTATION_RELATIONSHIP_WITH_TRANSFORMATION( #1417 )SHAPE_REPRESENTATION_RELATIONSHIP( ) )
#341 = PRODUCT_DEFINITION_SHAPE( 'NAUO-PROD-DEF', 'NAUO-PROD-DEF', #1419 )
#342 = PRODUCT_DEFINITION_SHAPE( 'NONE', 'NONE', #1420 )
#343 = SHAPE_REPRESENTATION( 'Electrode', ( #1283 ), #1313 )
#344 = ADVANCED_BREP_SHAPE_REPRESENTATION( 'Electrode', ( #1421 ), #147 )
#345 = PRODUCT_RELATED_PRODUCT_CATEGORY( 'detail', ' ', ( #1422 ) )
#346 = ( REPRESENTATION_RELATIONSHIP( '', '', #349, #270 )REPRESENTATION_RELATIONSHIP_WITH_TRANSFORMATION( #1425 )SHAPE_REPRESENTATION_RELATIONSHIP( ) )
#347 = PRODUCT_DEFINITION_SHAPE( 'NAUO-PROD-DEF', 'NAUO-PROD-DEF', #1427 )
#348 = PRODUCT_DEFINITION_SHAPE( 'NONE', 'NONE', #1428 )
#349 = SHAPE_REPRESENTATION( 'Furnace Base', ( #1283 ), #1313 )
#350 = ADVANCED_BREP_SHAPE_REPRESENTATION( 'Furnace Base', ( #1429 ), #147 )
#351 = ( REPRESENTATION_RELATIONSHIP( '', '', #327, #270 )REPRESENTATION_RELATIONSHIP_WITH_TRANSFORMATION( #1432 )SHAPE_REPRESENTATION_RELATIONSHIP( ) )
#352 = PRODUCT_DEFINITION_SHAPE( 'NAUO-PROD-DEF', 'NAUO-PROD-DEF', #1434 )
#353 = PRODUCT_RELATED_PRODUCT_CATEGORY( 'detail', ' ', ( #1435 ) )
#354 = ( REPRESENTATION_RELATIONSHIP( '', '', #357, #270 )REPRESENTATION_RELATIONSHIP_WITH_TRANSFORMATION( #1438 )SHAPE_REPRESENTATION_RELATIONSHIP( ) )
#355 = PRODUCT_DEFINITION_SHAPE( 'NAUO-PROD-DEF', 'NAUO-PROD-DEF', #1440 )
#356 = PRODUCT_DEFINITION_SHAPE( 'NONE', 'NONE', #1441 )
#357 = SHAPE_REPRESENTATION( 'Thermowell', ( #1283 ), #1313 )
#358 = ADVANCED_BREP_SHAPE_REPRESENTATION( 'Thermowell', ( #1442 ), #147 )
#359 = PRODUCT_RELATED_PRODUCT_CATEGORY( 'detail', ' ', ( #1443 ) )
#360 = ( REPRESENTATION_RELATIONSHIP( '', '', #363, #270 )REPRESENTATION_RELATIONSHIP_WITH_TRANSFORMATION( #1446 )SHAPE_REPRESENTATION_RELATIONSHIP( ) )
#361 = PRODUCT_DEFINITION_SHAPE( 'NAUO-PROD-DEF', 'NAUO-PROD-DEF', #1448 )
#362 = PRODUCT_DEFINITION_SHAPE( 'NONE', 'NONE', #1449 )
#363 = SHAPE_REPRESENTATION( 'Crucible Base', ( #1283 ), #1313 )
#364 = ADVANCED_BREP_SHAPE_REPRESENTATION( 'Crucible Base', ( #1450 ), #147 )
#365 = ( REPRESENTATION_RELATIONSHIP( '', '', #327, #270 )REPRESENTATION_RELATIONSHIP_WITH_TRANSFORMATION( #1453 )SHAPE_REPRESENTATION_RELATIONSHIP( ) )
#366 = PRODUCT_DEFINITION_SHAPE( 'NAUO-PROD-DEF', 'NAUO-PROD-DEF', #1455 )
#367 = ( REPRESENTATION_RELATIONSHIP( '', '', #333, #270 )REPRESENTATION_RELATIONSHIP_WITH_TRANSFORMATION( #1458 )SHAPE_REPRESENTATION_RELATIONSHIP( ) )
#368 = PRODUCT_DEFINITION_SHAPE( 'NAUO-PROD-DEF', 'NAUO-PROD-DEF', #1460 )
#369 = PRODUCT_RELATED_PRODUCT_CATEGORY( 'detail', ' ', ( #1461 ) )
#370 = ( REPRESENTATION_RELATIONSHIP( '', '', #373, #270 )REPRESENTATION_RELATIONSHIP_WITH_TRANSFORMATION( #1464 )SHAPE_REPRESENTATION_RELATIONSHIP( ) )
#371 = PRODUCT_DEFINITION_SHAPE( 'NAUO-PROD-DEF', 'NAUO-PROD-DEF', #1466 )
#372 = PRODUCT_DEFINITION_SHAPE( 'NONE', 'NONE', #1467 )
#373 = SHAPE_REPRESENTATION( 'Thermocouple', ( #1283 ), #1313 )
#374 = ADVANCED_BREP_SHAPE_REPRESENTATION( 'Thermocouple', ( #1468 ), #147 )
#375 = ( REPRESENTATION_RELATIONSHIP( '', '', #303, #270 )REPRESENTATION_RELATIONSHIP_WITH_TRANSFORMATION( #1471 )SHAPE_REPRESENTATION_RELATIONSHIP( ) )
#376 = PRODUCT_DEFINITION_SHAPE( 'NAUO-PROD-DEF', 'NAUO-PROD-DEF', #1473 )
#377 = ( REPRESENTATION_RELATIONSHIP( '', '', #281, #270 )REPRESENTATION_RELATIONSHIP_WITH_TRANSFORMATION( #1476 )SHAPE_REPRESENTATION_RELATIONSHIP( ) )
#378 = PRODUCT_DEFINITION_SHAPE( 'NAUO-PROD-DEF', 'NAUO-PROD-DEF', #1478 )
#379 = ( REPRESENTATION_RELATIONSHIP( '', '', #287, #270 )REPRESENTATION_RELATIONSHIP_WITH_TRANSFORMATION( #1481 )SHAPE_REPRESENTATION_RELATIONSHIP( ) )
#380 = PRODUCT_DEFINITION_SHAPE( 'NAUO-PROD-DEF', 'NAUO-PROD-DEF', #1483 )
#381 = ( REPRESENTATION_RELATIONSHIP( '', '', #327, #270 )REPRESENTATION_RELATIONSHIP_WITH_TRANSFORMATION( #1486 )SHAPE_REPRESENTATION_RELATIONSHIP( ) )
#382 = PRODUCT_DEFINITION_SHAPE( 'NAUO-PROD-DEF', 'NAUO-PROD-DEF', #1488 )
#383 = ( REPRESENTATION_RELATIONSHIP( '', '', #249, #270 )REPRESENTATION_RELATIONSHIP_WITH_TRANSFORMATION( #1491 )SHAPE_REPRESENTATION_RELATIONSHIP( ) )
#384 = PRODUCT_DEFINITION_SHAPE( 'NAUO-PROD-DEF', 'NAUO-PROD-DEF', #1493 )
#385 = ( REPRESENTATION_RELATIONSHIP( '', '', #155, #270 )REPRESENTATION_RELATIONSHIP_WITH_TRANSFORMATION( #1496 )SHAPE_REPRESENTATION_RELATIONSHIP( ) )
#386 = PRODUCT_DEFINITION_SHAPE( 'NAUO-PROD-DEF', 'NAUO-PROD-DEF', #1498 )
#387 = ( REPRESENTATION_RELATIONSHIP( '', '', #226, #270 )REPRESENTATION_RELATIONSHIP_WITH_TRANSFORMATION( #1501 )SHAPE_REPRESENTATION_RELATIONSHIP( ) )
#388 = PRODUCT_DEFINITION_SHAPE( 'NAUO-PROD-DEF', 'NAUO-PROD-DEF', #1503 )
#389 = STYLED_ITEM( '', ( #1504 ), #1505 )
#390 = STYLED_ITEM( '', ( #1506 ), #1507 )
#391 = STYLED_ITEM( '', ( #1508 ), #1509 )
#392 = STYLED_ITEM( '', ( #1510 ), #1511 )
#393 = STYLED_ITEM( '', ( #1512 ), #1513 )
#394 = STYLED_ITEM( '', ( #1514 ), #1515 )
#395 = STYLED_ITEM( '', ( #1516 ), #1517 )
#396 = STYLED_ITEM( '', ( #1518 ), #1519 )
#397 = STYLED_ITEM( '', ( #1520 ), #1521 )
#398 = STYLED_ITEM( '', ( #1522 ), #1523 )
#399 = STYLED_ITEM( '', ( #1524 ), #1525 )
#400 = STYLED_ITEM( '', ( #1526 ), #1527 )
#401 = STYLED_ITEM( '', ( #1528 ), #1529 )
#402 = STYLED_ITEM( '', ( #1530 ), #1531 )
#403 = STYLED_ITEM( '', ( #1532 ), #1533 )
#404 = STYLED_ITEM( '', ( #1534 ), #1535 )
#405 = STYLED_ITEM( '', ( #1536 ), #1537 )
#406 = STYLED_ITEM( '', ( #1538 ), #1539 )
#407 = STYLED_ITEM( '', ( #1540 ), #1541 )
#408 = STYLED_ITEM( '', ( #1542 ), #1543 )
#409 = STYLED_ITEM( '', ( #1544 ), #1545 )
#410 = STYLED_ITEM( '', ( #1546 ), #1547 )
#411 = STYLED_ITEM( '', ( #1548 ), #1549 )
#412 = STYLED_ITEM( '', ( #1550 ), #1551 )
#413 = STYLED_ITEM( '', ( #1552 ), #1553 )
#414 = STYLED_ITEM( '', ( #1554 ), #1555 )
#415 = STYLED_ITEM( '', ( #1556 ), #1557 )
#416 = STYLED_ITEM( '', ( #1558 ), #1559 )
#417 = STYLED_ITEM( '', ( #1560 ), #1561 )
#418 = STYLED_ITEM( '', ( #1562 ), #1563 )
#419 = STYLED_ITEM( '', ( #1564 ), #1565 )
#420 = STYLED_ITEM( '', ( #1566 ), #1567 )
#421 = STYLED_ITEM( '', ( #1568 ), #1569 )
#422 = STYLED_ITEM( '', ( #1570 ), #1571 )
#423 = STYLED_ITEM( '', ( #1572 ), #1573 )
#424 = STYLED_ITEM( '', ( #1574 ), #1575 )
#425 = STYLED_ITEM( '', ( #1576 ), #1577 )
#426 = STYLED_ITEM( '', ( #1578 ), #1579 )
#427 = STYLED_ITEM( '', ( #1580 ), #1581 )
#428 = STYLED_ITEM( '', ( #1582 ), #1583 )
#429 = STYLED_ITEM( '', ( #1584 ), #1585 )
#430 = STYLED_ITEM( '', ( #1586 ), #1587 )
#431 = STYLED_ITEM( '', ( #1588 ), #1589 )
#432 = STYLED_ITEM( '', ( #1590 ), #1591 )
#433 = STYLED_ITEM( '', ( #1592 ), #1593 )
#434 = STYLED_ITEM( '', ( #1594 ), #1595 )
#435 = STYLED_ITEM( '', ( #1596 ), #1597 )
#436 = STYLED_ITEM( '', ( #1598 ), #1599 )
#437 = STYLED_ITEM( '', ( #1600 ), #1601 )
#438 = STYLED_ITEM( '', ( #1602 ), #1603 )
#439 = STYLED_ITEM( '', ( #1604 ), #1605 )
#440 = STYLED_ITEM( '', ( #1606 ), #1607 )
#441 = STYLED_ITEM( '', ( #1608 ), #1609 )
#442 = STYLED_ITEM( '', ( #1610 ), #1611 )
#443 = STYLED_ITEM( '', ( #1612 ), #1613 )
#444 = STYLED_ITEM( '', ( #1614 ), #1615 )
#445 = STYLED_ITEM( '', ( #1616 ), #1617 )
#446 = STYLED_ITEM( '', ( #1618 ), #1619 )
#447 = STYLED_ITEM( '', ( #1620 ), #1621 )
#448 = STYLED_ITEM( '', ( #1622 ), #1623 )
#449 = STYLED_ITEM( '', ( #1624 ), #1625 )
#450 = STYLED_ITEM( '', ( #1626 ), #1627 )
#451 = STYLED_ITEM( '', ( #1628 ), #1629 )
#452 = STYLED_ITEM( '', ( #1630 ), #1631 )
#453 = STYLED_ITEM( '', ( #1632 ), #1633 )
#454 = STYLED_ITEM( '', ( #1634 ), #1635 )
#455 = STYLED_ITEM( '', ( #1636 ), #1637 )
#456 = STYLED_ITEM( '', ( #1638 ), #1639 )
#457 = STYLED_ITEM( '', ( #1640 ), #1641 )
#458 = STYLED_ITEM( '', ( #1642 ), #1643 )
#459 = STYLED_ITEM( '', ( #1644 ), #1645 )
#460 = STYLED_ITEM( '', ( #1646 ), #1647 )
#461 = STYLED_ITEM( '', ( #1648 ), #1649 )
#462 = STYLED_ITEM( '', ( #1650 ), #1651 )
#463 = STYLED_ITEM( '', ( #1652 ), #1653 )
#464 = STYLED_ITEM( '', ( #1654 ), #1655 )
#465 = STYLED_ITEM( '', ( #1656 ), #1657 )
#466 = STYLED_ITEM( '', ( #1658 ), #1659 )
#467 = STYLED_ITEM( '', ( #1660 ), #1661 )
#468 = STYLED_ITEM( '', ( #1662 ), #1663 )
#469 = STYLED_ITEM( '', ( #1664 ), #1665 )
#470 = STYLED_ITEM( '', ( #1666 ), #1667 )
#471 = STYLED_ITEM( '', ( #1668 ), #1669 )
#472 = STYLED_ITEM( '', ( #1670 ), #1671 )
#473 = STYLED_ITEM( '', ( #1672 ), #1673 )
#474 = STYLED_ITEM( '', ( #1674 ), #1675 )
#475 = STYLED_ITEM( '', ( #1676 ), #1677 )
#476 = STYLED_ITEM( '', ( #1678 ), #1679 )
#477 = STYLED_ITEM( '', ( #1680 ), #1681 )
#478 = STYLED_ITEM( '', ( #1682 ), #1683 )
#479 = STYLED_ITEM( '', ( #1684 ), #1685 )
#480 = STYLED_ITEM( '', ( #1686 ), #1687 )
#481 = STYLED_ITEM( '', ( #1688 ), #1689 )
#482 = STYLED_ITEM( '', ( #1690 ), #1691 )
#483 = STYLED_ITEM( '', ( #1692 ), #1693 )
#484 = STYLED_ITEM( '', ( #1694 ), #1695 )
#485 = STYLED_ITEM( '', ( #1696 ), #1697 )
#486 = STYLED_ITEM( '', ( #1698 ), #1699 )
#487 = STYLED_ITEM( '', ( #1700 ), #1701 )
#488 = STYLED_ITEM( '', ( #1702 ), #1703 )
#489 = STYLED_ITEM( '', ( #1704 ), #1705 )
#490 = STYLED_ITEM( '', ( #1706 ), #1707 )
#491 = STYLED_ITEM( '', ( #1708 ), #1709 )
#492 = STYLED_ITEM( '', ( #1710 ), #1711 )
#493 = STYLED_ITEM( '', ( #1712 ), #1713 )
#494 = STYLED_ITEM( '', ( #1714 ), #1715 )
#495 = STYLED_ITEM( '', ( #1716 ), #1717 )
#496 = STYLED_ITEM( '', ( #1718 ), #1719 )
#497 = STYLED_ITEM( '', ( #1720 ), #1721 )
#498 = STYLED_ITEM( '', ( #1722 ), #1723 )
#499 = STYLED_ITEM( '', ( #1724 ), #1725 )
#500 = STYLED_ITEM( '', ( #1726 ), #1727 )
#501 = STYLED_ITEM( '', ( #1728 ), #1729 )
#502 = STYLED_ITEM( '', ( #1730 ), #1731 )
#503 = STYLED_ITEM( '', ( #1732 ), #1733 )
#504 = STYLED_ITEM( '', ( #1734 ), #1735 )
#505 = STYLED_ITEM( '', ( #1736 ), #1737 )
#506 = STYLED_ITEM( '', ( #1738 ), #1739 )
#507 = STYLED_ITEM( '', ( #1740 ), #1741 )
#508 = STYLED_ITEM( '', ( #1742 ), #1743 )
#509 = STYLED_ITEM( '', ( #1744 ), #1745 )
#510 = STYLED_ITEM( '', ( #1746 ), #1747 )
#511 = STYLED_ITEM( '', ( #1748 ), #1749 )
#512 = STYLED_ITEM( '', ( #1750 ), #1751 )
#513 = STYLED_ITEM( '', ( #1752 ), #1753 )
#514 = STYLED_ITEM( '', ( #1754 ), #1755 )
#515 = STYLED_ITEM( '', ( #1756 ), #1757 )
#516 = STYLED_ITEM( '', ( #1758 ), #1759 )
#517 = STYLED_ITEM( '', ( #1760 ), #1761 )
#518 = STYLED_ITEM( '', ( #1762 ), #1763 )
#519 = STYLED_ITEM( '', ( #1764 ), #1765 )
#520 = STYLED_ITEM( '', ( #1766 ), #1767 )
#521 = STYLED_ITEM( '', ( #1768 ), #1769 )
#522 = STYLED_ITEM( '', ( #1770 ), #1771 )
#523 = STYLED_ITEM( '', ( #1772 ), #1773 )
#524 = STYLED_ITEM( '', ( #1774 ), #1775 )
#525 = STYLED_ITEM( '', ( #1776 ), #1777 )
#526 = STYLED_ITEM( '', ( #1778 ), #1779 )
#527 = STYLED_ITEM( '', ( #1780 ), #1781 )
#528 = STYLED_ITEM( '', ( #1782 ), #1783 )
#529 = STYLED_ITEM( '', ( #1784 ), #1785 )
#530 = STYLED_ITEM( '', ( #1786 ), #1787 )
#531 = STYLED_ITEM( '', ( #1788 ), #1789 )
#532 = STYLED_ITEM( '', ( #1790 ), #1791 )
#533 = STYLED_ITEM( '', ( #1792 ), #1793 )
#534 = STYLED_ITEM( '', ( #1794 ), #1795 )
#535 = STYLED_ITEM( '', ( #1796 ), #1797 )
#536 = STYLED_ITEM( '', ( #1798 ), #1799 )
#537 = STYLED_ITEM( '', ( #1800 ), #1801 )
#538 = STYLED_ITEM( '', ( #1802 ), #1803 )
#539 = STYLED_ITEM( '', ( #1804 ), #1805 )
#540 = STYLED_ITEM( '', ( #1806 ), #1807 )
#541 = STYLED_ITEM( '', ( #1808 ), #1809 )
#542 = STYLED_ITEM( '', ( #1810 ), #1811 )
#543 = STYLED_ITEM( '', ( #1812 ), #1813 )
#544 = STYLED_ITEM( '', ( #1814 ), #1815 )
#545 = STYLED_ITEM( '', ( #1816 ), #1817 )
#546 = STYLED_ITEM( '', ( #1818 ), #1819 )
#547 = STYLED_ITEM( '', ( #1820 ), #1821 )
#548 = STYLED_ITEM( '', ( #1822 ), #1823 )
#549 = STYLED_ITEM( '', ( #1824 ), #1825 )
#550 = STYLED_ITEM( '', ( #1826 ), #1827 )
#551 = STYLED_ITEM( '', ( #1828 ), #1829 )
#552 = STYLED_ITEM( '', ( #1830 ), #1831 )
#553 = STYLED_ITEM( '', ( #1832 ), #1833 )
#554 = STYLED_ITEM( '', ( #1834 ), #1835 )
#555 = STYLED_ITEM( '', ( #1836 ), #1837 )
#556 = STYLED_ITEM( '', ( #1838 ), #1839 )
#557 = STYLED_ITEM( '', ( #1840 ), #1841 )
#558 = STYLED_ITEM( '', ( #1842 ), #1843 )
#559 = STYLED_ITEM( '', ( #1844 ), #1845 )
#560 = STYLED_ITEM( '', ( #1846 ), #1847 )
#561 = STYLED_ITEM( '', ( #1848 ), #1849 )
#562 = STYLED_ITEM( '', ( #1850 ), #1851 )
#563 = STYLED_ITEM( '', ( #1852 ), #1853 )
#564 = STYLED_ITEM( '', ( #1854 ), #1855 )
#565 = STYLED_ITEM( '', ( #1856 ), #1857 )
#566 = STYLED_ITEM( '', ( #1858 ), #1859 )
#567 = STYLED_ITEM( '', ( #1860 ), #1861 )
#568 = STYLED_ITEM( '', ( #1862 ), #1863 )
#569 = STYLED_ITEM( '', ( #1864 ), #1865 )
#570 = STYLED_ITEM( '', ( #1866 ), #1867 )
#571 = STYLED_ITEM( '', ( #1868 ), #1869 )
#572 = STYLED_ITEM( '', ( #1870 ), #1871 )
#573 = STYLED_ITEM( '', ( #1872 ), #1873 )
#574 = STYLED_ITEM( '', ( #1874 ), #1875 )
#575 = STYLED_ITEM( '', ( #1876 ), #1877 )
#576 = STYLED_ITEM( '', ( #1878 ), #1879 )
#577 = STYLED_ITEM( '', ( #1880 ), #1881 )
#578 = STYLED_ITEM( '', ( #1882 ), #1883 )
#579 = STYLED_ITEM( '', ( #1884 ), #1885 )
#580 = STYLED_ITEM( '', ( #1886 ), #1887 )
#581 = STYLED_ITEM( '', ( #1888 ), #1889 )
#582 = STYLED_ITEM( '', ( #1890 ), #1891 )
#583 = STYLED_ITEM( '', ( #1892 ), #1893 )
#584 = STYLED_ITEM( '', ( #1894 ), #1895 )
#585 = STYLED_ITEM( '', ( #1896 ), #1897 )
#586 = STYLED_ITEM( '', ( #1898 ), #1899 )
#587 = STYLED_ITEM( '', ( #1900 ), #1901 )
#588 = STYLED_ITEM( '', ( #1902 ), #1903 )
#589 = STYLED_ITEM( '', ( #1904 ), #1905 )
#590 = STYLED_ITEM( '', ( #1906 ), #1907 )
#591 = STYLED_ITEM( '', ( #1908 ), #1909 )
#592 = STYLED_ITEM( '', ( #1910 ), #1911 )
#593 = STYLED_ITEM( '', ( #1912 ), #1913 )
#594 = STYLED_ITEM( '', ( #1914 ), #1915 )
#595 = STYLED_ITEM( '', ( #1916 ), #1917 )
#596 = STYLED_ITEM( '', ( #1918 ), #1919 )
#597 = STYLED_ITEM( '', ( #1920 ), #1921 )
#598 = STYLED_ITEM( '', ( #1922 ), #1923 )
#599 = STYLED_ITEM( '', ( #1924 ), #1925 )
#600 = STYLED_ITEM( '', ( #1926 ), #1927 )
#601 = STYLED_ITEM( '', ( #1928 ), #1929 )
#602 = STYLED_ITEM( '', ( #1930 ), #1931 )
#603 = STYLED_ITEM( '', ( #1932 ), #1933 )
#604 = STYLED_ITEM( '', ( #1934 ), #1935 )
#605 = STYLED_ITEM( '', ( #1936 ), #1937 )
#606 = STYLED_ITEM( '', ( #1938 ), #1939 )
#607 = STYLED_ITEM( '', ( #1940 ), #1941 )
#608 = STYLED_ITEM( '', ( #1942 ), #1943 )
#609 = STYLED_ITEM( '', ( #1944 ), #1945 )
#610 = STYLED_ITEM( '', ( #1946 ), #1947 )
#611 = STYLED_ITEM( '', ( #1948 ), #1949 )
#612 = STYLED_ITEM( '', ( #1950 ), #1951 )
#613 = STYLED_ITEM( '', ( #1952 ), #1953 )
#614 = STYLED_ITEM( '', ( #1954 ), #1955 )
#615 = STYLED_ITEM( '', ( #1956 ), #1957 )
#616 = STYLED_ITEM( '', ( #1958 ), #1959 )
#617 = STYLED_ITEM( '', ( #1960 ), #1961 )
#618 = STYLED_ITEM( '', ( #1962 ), #1963 )
#619 = STYLED_ITEM( '', ( #1964 ), #1965 )
#620 = STYLED_ITEM( '', ( #1966 ), #1967 )
#621 = STYLED_ITEM( '', ( #1968 ), #1969 )
#622 = STYLED_ITEM( '', ( #1970 ), #1971 )
#623 = STYLED_ITEM( '', ( #1972 ), #1973 )
#624 = STYLED_ITEM( '', ( #1974 ), #1975 )
#625 = STYLED_ITEM( '', ( #1976 ), #1977 )
#626 = STYLED_ITEM( '', ( #1978 ), #1979 )
#627 = STYLED_ITEM( '', ( #1980 ), #1981 )
#628 = STYLED_ITEM( '', ( #1982 ), #1983 )
#629 = STYLED_ITEM( '', ( #1984 ), #1985 )
#630 = STYLED_ITEM( '', ( #1986 ), #1987 )
#631 = STYLED_ITEM( '', ( #1988 ), #1989 )
#632 = STYLED_ITEM( '', ( #1990 ), #1991 )
#633 = STYLED_ITEM( '', ( #1992 ), #1993 )
#634 = STYLED_ITEM( '', ( #1994 ), #1995 )
#635 = STYLED_ITEM( '', ( #1996 ), #1997 )
#636 = STYLED_ITEM( '', ( #1998 ), #1999 )
#637 = STYLED_ITEM( '', ( #2000 ), #2001 )
#638 = STYLED_ITEM( '', ( #2002 ), #2003 )
#639 = STYLED_ITEM( '', ( #2004 ), #2005 )
#640 = STYLED_ITEM( '', ( #2006 ), #2007 )
#641 = STYLED_ITEM( '', ( #2008 ), #2009 )
#642 = STYLED_ITEM( '', ( #2010 ), #2011 )
#643 = STYLED_ITEM( '', ( #2012 ), #2013 )
#644 = STYLED_ITEM( '', ( #2014 ), #2015 )
#645 = STYLED_ITEM( '', ( #2016 ), #2017 )
#646 = STYLED_ITEM( '', ( #2018 ), #2019 )
#647 = STYLED_ITEM( '', ( #2020 ), #2021 )
#648 = STYLED_ITEM( '', ( #2022 ), #2023 )
#649 = STYLED_ITEM( '', ( #2024 ), #2025 )
#650 = STYLED_ITEM( '', ( #2026 ), #2027 )
#651 = STYLED_ITEM( '', ( #2028 ), #2029 )
#652 = STYLED_ITEM( '', ( #2030 ), #2031 )
#653 = STYLED_ITEM( '', ( #2032 ), #2033 )
#654 = STYLED_ITEM( '', ( #2034 ), #2035 )
#655 = STYLED_ITEM( '', ( #2036 ), #2037 )
#656 = STYLED_ITEM( '', ( #2038 ), #2039 )
#657 = STYLED_ITEM( '', ( #2040 ), #2041 )
#658 = STYLED_ITEM( '', ( #2042 ), #2043 )
#659 = STYLED_ITEM( '', ( #2044 ), #2045 )
#660 = STYLED_ITEM( '', ( #2046 ), #2047 )
#661 = STYLED_ITEM( '', ( #2048 ), #2049 )
#662 = STYLED_ITEM( '', ( #2050 ), #2051 )
#663 = STYLED_ITEM( '', ( #2052 ), #2053 )
#664 = STYLED_ITEM( '', ( #2054 ), #2055 )
#665 = STYLED_ITEM( '', ( #2056 ), #2057 )
#666 = STYLED_ITEM( '', ( #2058 ), #2059 )
#667 = STYLED_ITEM( '', ( #2060 ), #2061 )
#668 = STYLED_ITEM( '', ( #2062 ), #2063 )
#669 = STYLED_ITEM( '', ( #2064 ), #2065 )
#670 = STYLED_ITEM( '', ( #2066 ), #2067 )
#671 = STYLED_ITEM( '', ( #2068 ), #2069 )
#672 = STYLED_ITEM( '', ( #2070 ), #2071 )
#673 = STYLED_ITEM( '', ( #2072 ), #2073 )
#674 = STYLED_ITEM( '', ( #2074 ), #2075 )
#675 = STYLED_ITEM( '', ( #2076 ), #2077 )
#676 = STYLED_ITEM( '', ( #2078 ), #2079 )
#677 = STYLED_ITEM( '', ( #2080 ), #2081 )
#678 = STYLED_ITEM( '', ( #2082 ), #2083 )
#679 = STYLED_ITEM( '', ( #2084 ), #2085 )
#680 = STYLED_ITEM( '', ( #2086 ), #2087 )
#681 = STYLED_ITEM( '', ( #2088 ), #2089 )
#682 = STYLED_ITEM( '', ( #2090 ), #2091 )
#683 = STYLED_ITEM( '', ( #2092 ), #2093 )
#684 = STYLED_ITEM( '', ( #2094 ), #2095 )
#685 = STYLED_ITEM( '', ( #2096 ), #2097 )
#686 = STYLED_ITEM( '', ( #2098 ), #2099 )
#687 = STYLED_ITEM( '', ( #2100 ), #2101 )
#688 = STYLED_ITEM( '', ( #2102 ), #2103 )
#689 = STYLED_ITEM( '', ( #2104 ), #2105 )
#690 = STYLED_ITEM( '', ( #2106 ), #2107 )
#691 = STYLED_ITEM( '', ( #2108 ), #2109 )
#692 = STYLED_ITEM( '', ( #2110 ), #2111 )
#693 = STYLED_ITEM( '', ( #2112 ), #2113 )
#694 = STYLED_ITEM( '', ( #2114 ), #2115 )
#695 = STYLED_ITEM( '', ( #2116 ), #2117 )
#696 = STYLED_ITEM( '', ( #2118 ), #2119 )
#697 = STYLED_ITEM( '', ( #2120 ), #2121 )
#698 = STYLED_ITEM( '', ( #2122 ), #2123 )
#699 = STYLED_ITEM( '', ( #2124 ), #2125 )
#700 = STYLED_ITEM( '', ( #2126 ), #2127 )
#701 = STYLED_ITEM( '', ( #2128 ), #2129 )
#702 = STYLED_ITEM( '', ( #2130 ), #2131 )
#703 = STYLED_ITEM( '', ( #2132 ), #2133 )
#704 = STYLED_ITEM( '', ( #2134 ), #2135 )
#705 = STYLED_ITEM( '', ( #2136 ), #2137 )
#706 = STYLED_ITEM( '', ( #2138 ), #2139 )
#707 = STYLED_ITEM( '', ( #2140 ), #2141 )
#708 = STYLED_ITEM( '', ( #2142 ), #2143 )
#709 = STYLED_ITEM( '', ( #2144 ), #2145 )
#710 = STYLED_ITEM( '', ( #2146 ), #2147 )
#711 = STYLED_ITEM( '', ( #2148 ), #2149 )
#712 = STYLED_ITEM( '', ( #2150 ), #2151 )
#713 = STYLED_ITEM( '', ( #2152 ), #2153 )
#714 = STYLED_ITEM( '', ( #2154 ), #2155 )
#715 = STYLED_ITEM( '', ( #2156 ), #2157 )
#716 = STYLED_ITEM( '', ( #2158 ), #2159 )
#717 = STYLED_ITEM( '', ( #2160 ), #2161 )
#718 = STYLED_ITEM( '', ( #2162 ), #2163 )
#719 = STYLED_ITEM( '', ( #2164 ), #2165 )
#720 = STYLED_ITEM( '', ( #2166 ), #2167 )
#721 = STYLED_ITEM( '', ( #2168 ), #2169 )
#722 = STYLED_ITEM( '', ( #2170 ), #2171 )
#723 = STYLED_ITEM( '', ( #2172 ), #2173 )
#724 = STYLED_ITEM( '', ( #2174 ), #2175 )
#725 = STYLED_ITEM( '', ( #2176 ), #2177 )
#726 = STYLED_ITEM( '', ( #2178 ), #2179 )
#727 = STYLED_ITEM( '', ( #2180 ), #2181 )
#728 = STYLED_ITEM( '', ( #2182 ), #2183 )
#729 = STYLED_ITEM( '', ( #2184 ), #2185 )
#730 = STYLED_ITEM( '', ( #2186 ), #2187 )
#731 = STYLED_ITEM( '', ( #2188 ), #2189 )
#732 = STYLED_ITEM( '', ( #2190 ), #2191 )
#733 = STYLED_ITEM( '', ( #2192 ), #2193 )
#734 = STYLED_ITEM( '', ( #2194 ), #2195 )
#735 = STYLED_ITEM( '', ( #2196 ), #2197 )
#736 = STYLED_ITEM( '', ( #2198 ), #2199 )
#737 = STYLED_ITEM( '', ( #2200 ), #2201 )
#738 = STYLED_ITEM( '', ( #2202 ), #2203 )
#739 = STYLED_ITEM( '', ( #2204 ), #2205 )
#740 = STYLED_ITEM( '', ( #2206 ), #2207 )
#741 = STYLED_ITEM( '', ( #2208 ), #2209 )
#742 = STYLED_ITEM( '', ( #2210 ), #2211 )
#743 = STYLED_ITEM( '', ( #2212 ), #2213 )
#744 = STYLED_ITEM( '', ( #2214 ), #2215 )
#745 = STYLED_ITEM( '', ( #2216 ), #2217 )
#746 = STYLED_ITEM( '', ( #2218 ), #2219 )
#747 = STYLED_ITEM( '', ( #2220 ), #2221 )
#748 = STYLED_ITEM( '', ( #2222 ), #2223 )
#749 = STYLED_ITEM( '', ( #2224 ), #2225 )
#750 = STYLED_ITEM( '', ( #2226 ), #2227 )
#751 = STYLED_ITEM( '', ( #2228 ), #2229 )
#752 = STYLED_ITEM( '', ( #2230 ), #2231 )
#753 = STYLED_ITEM( '', ( #2232 ), #2233 )
#754 = STYLED_ITEM( '', ( #2234 ), #2235 )
#755 = STYLED_ITEM( '', ( #2236 ), #2237 )
#756 = STYLED_ITEM( '', ( #2238 ), #2239 )
#757 = STYLED_ITEM( '', ( #2240 ), #2241 )
#758 = STYLED_ITEM( '', ( #2242 ), #2243 )
#759 = STYLED_ITEM( '', ( #2244 ), #2245 )
#760 = STYLED_ITEM( '', ( #2246 ), #2247 )
#761 = STYLED_ITEM( '', ( #2248 ), #2249 )
#762 = STYLED_ITEM( '', ( #2250 ), #2251 )
#763 = STYLED_ITEM( '', ( #2252 ), #2253 )
#764 = STYLED_ITEM( '', ( #2254 ), #2255 )
#765 = STYLED_ITEM( '', ( #2256 ), #2257 )
#766 = STYLED_ITEM( '', ( #2258 ), #2259 )
#767 = STYLED_ITEM( '', ( #2260 ), #2261 )
#768 = STYLED_ITEM( '', ( #2262 ), #2263 )
#769 = STYLED_ITEM( '', ( #2264 ), #2265 )
#770 = STYLED_ITEM( '', ( #2266 ), #2267 )
#771 = STYLED_ITEM( '', ( #2268 ), #2269 )
#772 = STYLED_ITEM( '', ( #2270 ), #2271 )
#773 = STYLED_ITEM( '', ( #2272 ), #2273 )
#774 = STYLED_ITEM( '', ( #2274 ), #2275 )
#775 = STYLED_ITEM( '', ( #2276 ), #2277 )
#776 = STYLED_ITEM( '', ( #2278 ), #2279 )
#777 = STYLED_ITEM( '', ( #2280 ), #2281 )
#778 = STYLED_ITEM( '', ( #2282 ), #2283 )
#779 = STYLED_ITEM( '', ( #2284 ), #2285 )
#780 = STYLED_ITEM( '', ( #2286 ), #2287 )
#781 = STYLED_ITEM( '', ( #2288 ), #2289 )
#782 = STYLED_ITEM( '', ( #2290 ), #2291 )
#783 = STYLED_ITEM( '', ( #2292 ), #2293 )
#784 = STYLED_ITEM( '', ( #2294 ), #2295 )
#785 = STYLED_ITEM( '', ( #2296 ), #2297 )
#786 = STYLED_ITEM( '', ( #2298 ), #2299 )
#787 = STYLED_ITEM( '', ( #2300 ), #2301 )
#788 = STYLED_ITEM( '', ( #2302 ), #2303 )
#789 = STYLED_ITEM( '', ( #2304 ), #2305 )
#790 = STYLED_ITEM( '', ( #2306 ), #2307 )
#791 = STYLED_ITEM( '', ( #2308 ), #2309 )
#792 = STYLED_ITEM( '', ( #2310 ), #2311 )
#793 = STYLED_ITEM( '', ( #2312 ), #2313 )
#794 = STYLED_ITEM( '', ( #2314 ), #2315 )
#795 = STYLED_ITEM( '', ( #2316 ), #2317 )
#796 = STYLED_ITEM( '', ( #2318 ), #2319 )
#797 = STYLED_ITEM( '', ( #2320 ), #2321 )
#798 = STYLED_ITEM( '', ( #2322 ), #2323 )
#799 = STYLED_ITEM( '', ( #2324 ), #2325 )
#800 = STYLED_ITEM( '', ( #2326 ), #2327 )
#801 = STYLED_ITEM( '', ( #2328 ), #2329 )
#802 = STYLED_ITEM( '', ( #2330 ), #2331 )
#803 = STYLED_ITEM( '', ( #2332 ), #2333 )
#804 = STYLED_ITEM( '', ( #2334 ), #2335 )
#805 = STYLED_ITEM( '', ( #2336 ), #2337 )
#806 = STYLED_ITEM( '', ( #2338 ), #2339 )
#807 = STYLED_ITEM( '', ( #2340 ), #2341 )
#808 = STYLED_ITEM( '', ( #2342 ), #2343 )
#809 = STYLED_ITEM( '', ( #2344 ), #2345 )
#810 = STYLED_ITEM( '', ( #2346 ), #2347 )
#811 = STYLED_ITEM( '', ( #2348 ), #2349 )
#812 = STYLED_ITEM( '', ( #2350 ), #2351 )
#813 = STYLED_ITEM( '', ( #2352 ), #2353 )
#814 = STYLED_ITEM( '', ( #2354 ), #2355 )
#815 = STYLED_ITEM( '', ( #2356 ), #2357 )
#816 = STYLED_ITEM( '', ( #2358 ), #2359 )
#817 = STYLED_ITEM( '', ( #2360 ), #2361 )
#818 = STYLED_ITEM( '', ( #2362 ), #2363 )
#819 = STYLED_ITEM( '', ( #2364 ), #2365 )
#820 = STYLED_ITEM( '', ( #2366 ), #2367 )
#821 = STYLED_ITEM( '', ( #2368 ), #2369 )
#822 = STYLED_ITEM( '', ( #2370 ), #2371 )
#823 = STYLED_ITEM( '', ( #2372 ), #2373 )
#824 = STYLED_ITEM( '', ( #2374 ), #2375 )
#825 = STYLED_ITEM( '', ( #2376 ), #2377 )
#826 = STYLED_ITEM( '', ( #2378 ), #2379 )
#827 = STYLED_ITEM( '', ( #2380 ), #2381 )
#828 = STYLED_ITEM( '', ( #2382 ), #2383 )
#829 = STYLED_ITEM( '', ( #2384 ), #2385 )
#830 = STYLED_ITEM( '', ( #2386 ), #2387 )
#831 = STYLED_ITEM( '', ( #2388 ), #2389 )
#832 = STYLED_ITEM( '', ( #2390 ), #2391 )
#833 = STYLED_ITEM( '', ( #2392 ), #2393 )
#834 = STYLED_ITEM( '', ( #2394 ), #2395 )
#835 = STYLED_ITEM( '', ( #2396 ), #2397 )
#836 = STYLED_ITEM( '', ( #2398 ), #2399 )
#837 = STYLED_ITEM( '', ( #2400 ), #2401 )
#838 = STYLED_ITEM( '', ( #2402 ), #2403 )
#839 = STYLED_ITEM( '', ( #2404 ), #2405 )
#840 = STYLED_ITEM( '', ( #2406 ), #2407 )
#841 = STYLED_ITEM( '', ( #2408 ), #2409 )
#842 = STYLED_ITEM( '', ( #2410 ), #2411 )
#843 = STYLED_ITEM( '', ( #2412 ), #2413 )
#844 = STYLED_ITEM( '', ( #2414 ), #2415 )
#845 = STYLED_ITEM( '', ( #2416 ), #2417 )
#846 = STYLED_ITEM( '', ( #2418 ), #2419 )
#847 = STYLED_ITEM( '', ( #2420 ), #2421 )
#848 = STYLED_ITEM( '', ( #2422 ), #2423 )
#849 = STYLED_ITEM( '', ( #2424 ), #2425 )
#850 = STYLED_ITEM( '', ( #2426 ), #2427 )
#851 = STYLED_ITEM( '', ( #2428 ), #2429 )
#852 = STYLED_ITEM( '', ( #2430 ), #2431 )
#853 = STYLED_ITEM( '', ( #2432 ), #2433 )
#854 = STYLED_ITEM( '', ( #2434 ), #2435 )
#855 = STYLED_ITEM( '', ( #2436 ), #2437 )
#856 = STYLED_ITEM( '', ( #2438 ), #2439 )
#857 = STYLED_ITEM( '', ( #2440 ), #2441 )
#858 = STYLED_ITEM( '', ( #2442 ), #2443 )
#859 = STYLED_ITEM( '', ( #2444 ), #2445 )
#860 = STYLED_ITEM( '', ( #2446 ), #2447 )
#861 = STYLED_ITEM( '', ( #2448 ), #2449 )
#862 = STYLED_ITEM( '', ( #2450 ), #2451 )
#863 = STYLED_ITEM( '', ( #2452 ), #2453 )
#864 = STYLED_ITEM( '', ( #2454 ), #2455 )
#865 = STYLED_ITEM( '', ( #2456 ), #2457 )
#866 = STYLED_ITEM( '', ( #2458 ), #2459 )
#867 = STYLED_ITEM( '', ( #2460 ), #2461 )
#868 = STYLED_ITEM( '', ( #2462 ), #2463 )
#869 = STYLED_ITEM( '', ( #2464 ), #2465 )
#870 = STYLED_ITEM( '', ( #2466 ), #2467 )
#871 = STYLED_ITEM( '', ( #2468 ), #2469 )
#872 = STYLED_ITEM( '', ( #2470 ), #2471 )
#873 = STYLED_ITEM( '', ( #2472 ), #2473 )
#874 = STYLED_ITEM( '', ( #2474 ), #2475 )
#875 = STYLED_ITEM( '', ( #2476 ), #2477 )
#876 = STYLED_ITEM( '', ( #2478 ), #2479 )
#877 = STYLED_ITEM( '', ( #2480 ), #2481 )
#878 = STYLED_ITEM( '', ( #2482 ), #2483 )
#879 = STYLED_ITEM( '', ( #2484 ), #2485 )
#880 = STYLED_ITEM( '', ( #2486 ), #2487 )
#881 = STYLED_ITEM( '', ( #2488 ), #2489 )
#882 = STYLED_ITEM( '', ( #2490 ), #2491 )
#883 = STYLED_ITEM( '', ( #2492 ), #2493 )
#884 = STYLED_ITEM( '', ( #2494 ), #2495 )
#885 = STYLED_ITEM( '', ( #2496 ), #2497 )
#886 = STYLED_ITEM( '', ( #2498 ), #2499 )
#887 = STYLED_ITEM( '', ( #2500 ), #2501 )
#888 = STYLED_ITEM( '', ( #2502 ), #2503 )
#889 = STYLED_ITEM( '', ( #2504 ), #2505 )
#890 = STYLED_ITEM( '', ( #2506 ), #2507 )
#891 = STYLED_ITEM( '', ( #2508 ), #2509 )
#892 = STYLED_ITEM( '', ( #2510 ), #2511 )
#893 = STYLED_ITEM( '', ( #2512 ), #2513 )
#894 = STYLED_ITEM( '', ( #2514 ), #2515 )
#895 = STYLED_ITEM( '', ( #2516 ), #2517 )
#896 = STYLED_ITEM( '', ( #2518 ), #2519 )
#897 = STYLED_ITEM( '', ( #2520 ), #2521 )
#898 = STYLED_ITEM( '', ( #2522 ), #2523 )
#899 = STYLED_ITEM( '', ( #2524 ), #2525 )
#900 = STYLED_ITEM( '', ( #2526 ), #2527 )
#901 = STYLED_ITEM( '', ( #2528 ), #2529 )
#902 = STYLED_ITEM( '', ( #2530 ), #2531 )
#903 = STYLED_ITEM( '', ( #2532 ), #2533 )
#904 = STYLED_ITEM( '', ( #2534 ), #2535 )
#905 = STYLED_ITEM( '', ( #2536 ), #2537 )
#906 = STYLED_ITEM( '', ( #2538 ), #2539 )
#907 = STYLED_ITEM( '', ( #2540 ), #2541 )
#908 = STYLED_ITEM( '', ( #2542 ), #2543 )
#909 = STYLED_ITEM( '', ( #2544 ), #2545 )
#910 = STYLED_ITEM( '', ( #2546 ), #2547 )
#911 = STYLED_ITEM( '', ( #2548 ), #2549 )
#912 = STYLED_ITEM( '', ( #2550 ), #2551 )
#913 = STYLED_ITEM( '', ( #2552 ), #2553 )
#914 = STYLED_ITEM( '', ( #2554 ), #2555 )
#915 = STYLED_ITEM( '', ( #2556 ), #2557 )
#916 = STYLED_ITEM( '', ( #2558 ), #2559 )
#917 = STYLED_ITEM( '', ( #2560 ), #2561 )
#918 = STYLED_ITEM( '', ( #2562 ), #2563 )
#919 = STYLED_ITEM( '', ( #2564 ), #2565 )
#920 = STYLED_ITEM( '', ( #2566 ), #2567 )
#921 = STYLED_ITEM( '', ( #2568 ), #2569 )
#922 = STYLED_ITEM( '', ( #2570 ), #2571 )
#923 = STYLED_ITEM( '', ( #2572 ), #2573 )
#924 = STYLED_ITEM( '', ( #2574 ), #2575 )
#925 = STYLED_ITEM( '', ( #2576 ), #2577 )
#926 = STYLED_ITEM( '', ( #2578 ), #2579 )
#927 = STYLED_ITEM( '', ( #2580 ), #2581 )
#928 = STYLED_ITEM( '', ( #2582 ), #2583 )
#929 = STYLED_ITEM( '', ( #2584 ), #2585 )
#930 = STYLED_ITEM( '', ( #2586 ), #2587 )
#931 = STYLED_ITEM( '', ( #2588 ), #2589 )
#932 = STYLED_ITEM( '', ( #2590 ), #2591 )
#933 = STYLED_ITEM( '', ( #2592 ), #2593 )
#934 = STYLED_ITEM( '', ( #2594 ), #2595 )
#935 = STYLED_ITEM( '', ( #2596 ), #2597 )
#936 = STYLED_ITEM( '', ( #2598 ), #2599 )
#937 = STYLED_ITEM( '', ( #2600 ), #2601 )
#938 = STYLED_ITEM( '', ( #2602 ), #2603 )
#939 = STYLED_ITEM( '', ( #2604 ), #2605 )
#940 = STYLED_ITEM( '', ( #2606 ), #2607 )
#941 = STYLED_ITEM( '', ( #2608 ), #2609 )
#942 = STYLED_ITEM( '', ( #2610 ), #2611 )
#943 = STYLED_ITEM( '', ( #2612 ), #2613 )
#944 = STYLED_ITEM( '', ( #2614 ), #2615 )
#945 = STYLED_ITEM( '', ( #2616 ), #2617 )
#946 = STYLED_ITEM( '', ( #2618 ), #2619 )
#947 = STYLED_ITEM( '', ( #2620 ), #2621 )
#948 = STYLED_ITEM( '', ( #2622 ), #2623 )
#949 = STYLED_ITEM( '', ( #2624 ), #2625 )
#950 = STYLED_ITEM( '', ( #2626 ), #2627 )
#951 = STYLED_ITEM( '', ( #2628 ), #2629 )
#952 = STYLED_ITEM( '', ( #2630 ), #2631 )
#953 = STYLED_ITEM( '', ( #2632 ), #2633 )
#954 = STYLED_ITEM( '', ( #2634 ), #2635 )
#955 = STYLED_ITEM( '', ( #2636 ), #2637 )
#956 = STYLED_ITEM( '', ( #2638 ), #2639 )
#957 = STYLED_ITEM( '', ( #2640 ), #2641 )
#958 = STYLED_ITEM( '', ( #2642 ), #2643 )
#959 = STYLED_ITEM( '', ( #2644 ), #2645 )
#960 = STYLED_ITEM( '', ( #2646 ), #2647 )
#961 = STYLED_ITEM( '', ( #2648 ), #2649 )
#962 = STYLED_ITEM( '', ( #2650 ), #2651 )
#963 = STYLED_ITEM( '', ( #2652 ), #2653 )
#964 = STYLED_ITEM( '', ( #2654 ), #2655 )
#965 = STYLED_ITEM( '', ( #2656 ), #2657 )
#966 = STYLED_ITEM( '', ( #2658 ), #2659 )
#967 = STYLED_ITEM( '', ( #2660 ), #2661 )
#968 = STYLED_ITEM( '', ( #2662 ), #2663 )
#969 = STYLED_ITEM( '', ( #2664 ), #2665 )
#970 = STYLED_ITEM( '', ( #2666 ), #2667 )
#971 = STYLED_ITEM( '', ( #2668 ), #2669 )
#972 = STYLED_ITEM( '', ( #2670 ), #2671 )
#973 = STYLED_ITEM( '', ( #2672 ), #2673 )
#974 = STYLED_ITEM( '', ( #2674 ), #2675 )
#975 = STYLED_ITEM( '', ( #2676 ), #2677 )
#976 = STYLED_ITEM( '', ( #2678 ), #2679 )
#977 = STYLED_ITEM( '', ( #2680 ), #2681 )
#978 = STYLED_ITEM( '', ( #2682 ), #2683 )
#979 = STYLED_ITEM( '', ( #2684 ), #2685 )
#980 = STYLED_ITEM( '', ( #2686 ), #2687 )
#981 = STYLED_ITEM( '', ( #2688 ), #2689 )
#982 = STYLED_ITEM( '', ( #2690 ), #2691 )
#983 = STYLED_ITEM( '', ( #2692 ), #2693 )
#984 = STYLED_ITEM( '', ( #2694 ), #2695 )
#985 = STYLED_ITEM( '', ( #2696 ), #2697 )
#986 = STYLED_ITEM( '', ( #2698 ), #2699 )
#987 = STYLED_ITEM( '', ( #2700 ), #2701 )
#988 = STYLED_ITEM( '', ( #2702 ), #2703 )
#989 = STYLED_ITEM( '', ( #2704 ), #2705 )
#990 = STYLED_ITEM( '', ( #2706 ), #2707 )
#991 = STYLED_ITEM( '', ( #2708 ), #2709 )
#992 = STYLED_ITEM( '', ( #2710 ), #2711 )
#993 = STYLED_ITEM( '', ( #2712 ), #2713 )
#994 = STYLED_ITEM( '', ( #2714 ), #2715 )
#995 = STYLED_ITEM( '', ( #2716 ), #2717 )
#996 = STYLED_ITEM( '', ( #2718 ), #2719 )
#997 = STYLED_ITEM( '', ( #2720 ), #2721 )
#998 = STYLED_ITEM( '', ( #2722 ), #2723 )
#999 = STYLED_ITEM( '', ( #2724 ), #2725 )
#1000 = STYLED_ITEM( '', ( #2726 ), #2727 )
#1001 = STYLED_ITEM( '', ( #2728 ), #2729 )
#1002 = STYLED_ITEM( '', ( #2730 ), #2731 )
#1003 = STYLED_ITEM( '', ( #2732 ), #2733 )
#1004 = STYLED_ITEM( '', ( #2734 ), #2735 )
#1005 = STYLED_ITEM( '', ( #2736 ), #2737 )
#1006 = STYLED_ITEM( '', ( #2738 ), #2739 )
#1007 = STYLED_ITEM( '', ( #2740 ), #2741 )
#1008 = STYLED_ITEM( '', ( #2742 ), #2743 )
#1009 = STYLED_ITEM( '', ( #2744 ), #2745 )
#1010 = STYLED_ITEM( '', ( #2746 ), #2747 )
#1011 = STYLED_ITEM( '', ( #2748 ), #2749 )
#1012 = STYLED_ITEM( '', ( #2750 ), #2751 )
#1013 = STYLED_ITEM( '', ( #2752 ), #2753 )
#1014 = STYLED_ITEM( '', ( #2754 ), #2755 )
#1017 = UNCERTAINTY_MEASURE_WITH_UNIT( LENGTH_MEASURE( 1.00000000000000E-06 ), #1019, '', '' )
#1019 = ( CONVERSION_BASED_UNIT( 'METRE', #2758 )LENGTH_UNIT( )NAMED_UNIT( #2761 ) )
#1020 = ( NAMED_UNIT( #2763 )PLANE_ANGLE_UNIT( )SI_UNIT( $, .RADIAN. ) )
#1021 = ( NAMED_UNIT( #2763 )SI_UNIT( $, .STERADIAN. )SOLID_ANGLE_UNIT( ) )
#1023 = PRODUCT( 'Thermal Shield Assembly <1>', 'Thermal Shield Assembly <1>', 'PART-Thermal Shield Assembly <1>-DESC', ( #2769 ) )
#1024 = PRODUCT_DEFINITION( 'NONE', 'NONE', #2770, #1 )
#1025 = AXIS2_PLACEMENT_3D( '', #2771, #2772, #2773 )
#1026 = AXIS2_PLACEMENT_3D( '', #2774, #2775, #2776 )
#1027 = AXIS2_PLACEMENT_3D( '', #2777, #2778, #2779 )
#1028 = AXIS2_PLACEMENT_3D( '', #2780, #2781, #2782 )
#1029 = AXIS2_PLACEMENT_3D( '', #2783, #2784, #2785 )
#1030 = AXIS2_PLACEMENT_3D( '', #2786, #2787, #2788 )
#1031 = AXIS2_PLACEMENT_3D( '', #2789, #2790, #2791 )
#1032 = AXIS2_PLACEMENT_3D( '', #2792, #2793, #2794 )
#1033 = AXIS2_PLACEMENT_3D( '', #2795, #2796, #2797 )
#1034 = AXIS2_PLACEMENT_3D( '', #2798, #2799, #2800 )
#1035 = AXIS2_PLACEMENT_3D( '', #2801, #2802, #2803 )
#1036 = AXIS2_PLACEMENT_3D( '', #2804, #2805, #2806 )
#1037 = AXIS2_PLACEMENT_3D( '', #2807, #2808, #2809 )
#1038 = AXIS2_PLACEMENT_3D( '', #2810, #2811, #2812 )
#1039 = AXIS2_PLACEMENT_3D( '', #2813, #2814, #2815 )
#1040 = AXIS2_PLACEMENT_3D( '', #2816, #2817, #2818 )
#1041 = AXIS2_PLACEMENT_3D( '', #2819, #2820, #2821 )
#1042 = AXIS2_PLACEMENT_3D( '', #2822, #2823, #2824 )
#1043 = AXIS2_PLACEMENT_3D( '', #2825, #2826, #2827 )
#1044 = AXIS2_PLACEMENT_3D( '', #2828, #2829, #2830 )
#1045 = AXIS2_PLACEMENT_3D( '', #2831, #2832, #2833 )
#1046 = AXIS2_PLACEMENT_3D( '', #2834, #2835, #2836 )
#1047 = AXIS2_PLACEMENT_3D( '', #2837, #2838, #2839 )
#1048 = AXIS2_PLACEMENT_3D( '', #2840, #2841, #2842 )
#1049 = AXIS2_PLACEMENT_3D( '', #2843, #2844, #2845 )
#1050 = AXIS2_PLACEMENT_3D( '', #2846, #2847, #2848 )
#1051 = AXIS2_PLACEMENT_3D( '', #2849, #2850, #2851 )
#1052 = ( GEOMETRIC_REPRESENTATION_CONTEXT( 3 )GLOBAL_UNCERTAINTY_ASSIGNED_CONTEXT( ( #2854 ) )GLOBAL_UNIT_ASSIGNED_CONTEXT( ( #2856, #2857, #2858 ) )REPRESENTATION_CONTEXT( 'NONE', 'WORKSPACE' ) )
#1053 = PRODUCT( 'Threaded Rod', 'Threaded Rod', 'PART-Threaded Rod-DESC', ( #2769 ) )
#1056 = ITEM_DEFINED_TRANSFORMATION( '', '', #1025, #1026 )
#1058 = NEXT_ASSEMBLY_USAGE_OCCURRENCE( 'NAUO1', 'Threaded Rod', 'Threaded Rod', #1024, #1059, $ )
#1059 = PRODUCT_DEFINITION( 'Threaded Rod', 'Threaded Rod', #2860, #1 )
#1060 = MANIFOLD_SOLID_BREP( 'Threaded Rod', #2861 )
#1061 = PRODUCT( 'Hex Nut', 'Hex Nut', 'PART-Hex Nut-DESC', ( #2769 ) )
#1064 = ITEM_DEFINED_TRANSFORMATION( '', '', #1025, #1027 )
#1066 = NEXT_ASSEMBLY_USAGE_OCCURRENCE( 'NAUO2', 'Hex Nut', 'Hex Nut', #1024, #1067, $ )
#1067 = PRODUCT_DEFINITION( 'Hex Nut', 'Hex Nut', #2862, #1 )
#1068 = MANIFOLD_SOLID_BREP( 'Hex Nut', #2863 )
#1071 = ITEM_DEFINED_TRANSFORMATION( '', '', #1025, #1028 )
#1073 = NEXT_ASSEMBLY_USAGE_OCCURRENCE( 'NAUO3', 'Hex Nut', 'Hex Nut', #1024, #1067, $ )
#1074 = PRODUCT( 'Washer', 'Washer', 'PART-Washer-DESC', ( #2769 ) )
#1077 = ITEM_DEFINED_TRANSFORMATION( '', '', #1025, #1029 )
#1079 = NEXT_ASSEMBLY_USAGE_OCCURRENCE( 'NAUO4', 'Washer', 'Washer', #1024, #1080, $ )
#1080 = PRODUCT_DEFINITION( 'Washer', 'Washer', #2864, #1 )
#1081 = MANIFOLD_SOLID_BREP( 'Washer', #2865 )
#1084 = ITEM_DEFINED_TRANSFORMATION( '', '', #1025, #1030 )
#1086 = NEXT_ASSEMBLY_USAGE_OCCURRENCE( 'NAUO5', 'Threaded Rod', 'Threaded Rod', #1024, #1059, $ )
#1089 = ITEM_DEFINED_TRANSFORMATION( '', '', #1025, #1031 )
#1091 = NEXT_ASSEMBLY_USAGE_OCCURRENCE( 'NAUO6', 'Hex Nut', 'Hex Nut', #1024, #1067, $ )
#1094 = ITEM_DEFINED_TRANSFORMATION( '', '', #1025, #1032 )
#1096 = NEXT_ASSEMBLY_USAGE_OCCURRENCE( 'NAUO7', 'Threaded Rod', 'Threaded Rod', #1024, #1059, $ )
#1099 = ITEM_DEFINED_TRANSFORMATION( '', '', #1025, #1033 )
#1101 = NEXT_ASSEMBLY_USAGE_OCCURRENCE( 'NAUO8', 'Hex Nut', 'Hex Nut', #1024, #1067, $ )
#1104 = ITEM_DEFINED_TRANSFORMATION( '', '', #1025, #1034 )
#1106 = NEXT_ASSEMBLY_USAGE_OCCURRENCE( 'NAUO9', 'Washer', 'Washer', #1024, #1080, $ )
#1109 = ITEM_DEFINED_TRANSFORMATION( '', '', #1025, #1035 )
#1111 = NEXT_ASSEMBLY_USAGE_OCCURRENCE( 'NAUO10', 'Threaded Rod', 'Threaded Rod', #1024, #1059, $ )
#1114 = ITEM_DEFINED_TRANSFORMATION( '', '', #1025, #1036 )
#1116 = NEXT_ASSEMBLY_USAGE_OCCURRENCE( 'NAUO11', 'Washer', 'Washer', #1024, #1080, $ )
#1119 = ITEM_DEFINED_TRANSFORMATION( '', '', #1025, #1037 )
#1121 = NEXT_ASSEMBLY_USAGE_OCCURRENCE( 'NAUO12', 'Washer', 'Washer', #1024, #1080, $ )
#1124 = ITEM_DEFINED_TRANSFORMATION( '', '', #1025, #1038 )
#1126 = NEXT_ASSEMBLY_USAGE_OCCURRENCE( 'NAUO13', 'Washer', 'Washer', #1024, #1080, $ )
#1129 = ITEM_DEFINED_TRANSFORMATION( '', '', #1025, #1039 )
#1131 = NEXT_ASSEMBLY_USAGE_OCCURRENCE( 'NAUO14', 'Hex Nut', 'Hex Nut', #1024, #1067, $ )
#1134 = ITEM_DEFINED_TRANSFORMATION( '', '', #1025, #1040 )
#1136 = NEXT_ASSEMBLY_USAGE_OCCURRENCE( 'NAUO15', 'Hex Nut', 'Hex Nut', #1024, #1067, $ )
#1139 = ITEM_DEFINED_TRANSFORMATION( '', '', #1025, #1041 )
#1141 = NEXT_ASSEMBLY_USAGE_OCCURRENCE( 'NAUO16', 'Washer', 'Washer', #1024, #1080, $ )
#1142 = PRODUCT( 'Heat Shield', 'Heat Shield', 'PART-Heat Shield-DESC', ( #2769 ) )
#1145 = ITEM_DEFINED_TRANSFORMATION( '', '', #1025, #1042 )
#1147 = NEXT_ASSEMBLY_USAGE_OCCURRENCE( 'NAUO17', 'Heat Shield', 'Heat Shield', #1024, #1148, $ )
#1148 = PRODUCT_DEFINITION( 'Heat Shield', 'Heat Shield', #2866, #1 )
#1149 = MANIFOLD_SOLID_BREP( 'Heat Shield', #2867 )
#1152 = ITEM_DEFINED_TRANSFORMATION( '', '', #1025, #1043 )
#1154 = NEXT_ASSEMBLY_USAGE_OCCURRENCE( 'NAUO18', 'Washer', 'Washer', #1024, #1080, $ )
#1157 = ITEM_DEFINED_TRANSFORMATION( '', '', #1025, #1044 )
#1159 = NEXT_ASSEMBLY_USAGE_OCCURRENCE( 'NAUO19', 'Hex Nut', 'Hex Nut', #1024, #1067, $ )
#1162 = ITEM_DEFINED_TRANSFORMATION( '', '', #1025, #1045 )
#1164 = NEXT_ASSEMBLY_USAGE_OCCURRENCE( 'NAUO20', 'Washer', 'Washer', #1024, #1080, $ )
#1167 = ITEM_DEFINED_TRANSFORMATION( '', '', #1025, #1046 )
#1169 = NEXT_ASSEMBLY_USAGE_OCCURRENCE( 'NAUO21', 'Hex Nut', 'Hex Nut', #1024, #1067, $ )
#1172 = ITEM_DEFINED_TRANSFORMATION( '', '', #1025, #1047 )
#1174 = NEXT_ASSEMBLY_USAGE_OCCURRENCE( 'NAUO22', 'Washer', 'Washer', #1024, #1080, $ )
#1177 = ITEM_DEFINED_TRANSFORMATION( '', '', #1025, #1048 )
#1179 = NEXT_ASSEMBLY_USAGE_OCCURRENCE( 'NAUO23', 'Hex Nut', 'Hex Nut', #1024, #1067, $ )
#1182 = ITEM_DEFINED_TRANSFORMATION( '', '', #1025, #1049 )
#1184 = NEXT_ASSEMBLY_USAGE_OCCURRENCE( 'NAUO24', 'Washer', 'Washer', #1024, #1080, $ )
#1187 = ITEM_DEFINED_TRANSFORMATION( '', '', #1025, #1050 )
#1189 = NEXT_ASSEMBLY_USAGE_OCCURRENCE( 'NAUO25', 'Hex Nut', 'Hex Nut', #1024, #1067, $ )
#1192 = ITEM_DEFINED_TRANSFORMATION( '', '', #1025, #1051 )
#1194 = NEXT_ASSEMBLY_USAGE_OCCURRENCE( 'NAUO26', 'Threaded Rod', 'Threaded Rod', #1024, #1059, $ )
#1195 = PRODUCT( 'EC Cell Body <1>', 'EC Cell Body <1>', 'PART-EC Cell Body <1>-DESC', ( #2769 ) )
#1196 = PRODUCT_DEFINITION( 'NONE', 'NONE', #2868, #1 )
#1197 = AXIS2_PLACEMENT_3D( '', #2869, #2870, #2871 )
#1198 = AXIS2_PLACEMENT_3D( '', #2872, #2873, #2874 )
#1199 = AXIS2_PLACEMENT_3D( '', #2875, #2876, #2877 )
#1200 = AXIS2_PLACEMENT_3D( '', #2878, #2879, #2880 )
#1201 = AXIS2_PLACEMENT_3D( '', #2881, #2882, #2883 )
#1202 = ( GEOMETRIC_REPRESENTATION_CONTEXT( 3 )GLOBAL_UNCERTAINTY_ASSIGNED_CONTEXT( ( #2886 ) )GLOBAL_UNIT_ASSIGNED_CONTEXT( ( #2888, #2889, #2890 ) )REPRESENTATION_CONTEXT( 'NONE', 'WORKSPACE' ) )
#1203 = PRODUCT( 'Flange', 'Flange', 'PART-Flange-DESC', ( #2769 ) )
#1206 = ITEM_DEFINED_TRANSFORMATION( '', '', #1197, #1198 )
#1208 = NEXT_ASSEMBLY_USAGE_OCCURRENCE( 'NAUO27', 'Flange', 'Flange', #1196, #1209, $ )
#1209 = PRODUCT_DEFINITION( 'Flange', 'Flange', #2892, #1 )
#1210 = MANIFOLD_SOLID_BREP( 'Flange', #2893 )
#1211 = PRODUCT( 'Tube Fitting', 'Tube Fitting', 'PART-Tube Fitting-DESC', ( #2769 ) )
#1214 = ITEM_DEFINED_TRANSFORMATION( '', '', #1197, #1199 )
#1216 = NEXT_ASSEMBLY_USAGE_OCCURRENCE( 'NAUO28', 'Tube Fitting', 'Tube Fitting', #1196, #1217, $ )
#1217 = PRODUCT_DEFINITION( 'Tube Fitting', 'Tube Fitting', #2894, #1 )
#1218 = MANIFOLD_SOLID_BREP( 'Tube Fitting', #2895 )
#1221 = ITEM_DEFINED_TRANSFORMATION( '', '', #1197, #1200 )
#1223 = NEXT_ASSEMBLY_USAGE_OCCURRENCE( 'NAUO29', 'Tube Fitting', 'Tube Fitting', #1196, #1217, $ )
#1224 = PRODUCT( 'Cell Body', 'Cell Body', 'PART-Cell Body-DESC', ( #2769 ) )
#1227 = ITEM_DEFINED_TRANSFORMATION( '', '', #1197, #1201 )
#1229 = NEXT_ASSEMBLY_USAGE_OCCURRENCE( 'NAUO30', 'Cell Body', 'Cell Body', #1196, #1230, $ )
#1230 = PRODUCT_DEFINITION( 'Cell Body', 'Cell Body', #2896, #1 )
#1231 = MANIFOLD_SOLID_BREP( 'Cell Body', #2897 )
#1232 = PRODUCT( 'Top Flange Copy 1 <1>', 'Top Flange Copy 1 <1>', 'PART-Top Flange Copy 1 <1>-DESC', ( #2769 ) )
#1233 = PRODUCT_DEFINITION( 'NONE', 'NONE', #2898, #1 )
#1234 = AXIS2_PLACEMENT_3D( '', #2899, #2900, #2901 )
#1235 = AXIS2_PLACEMENT_3D( '', #2902, #2903, #2904 )
#1236 = AXIS2_PLACEMENT_3D( '', #2905, #2906, #2907 )
#1237 = AXIS2_PLACEMENT_3D( '', #2908, #2909, #2910 )
#1238 = AXIS2_PLACEMENT_3D( '', #2911, #2912, #2913 )
#1239 = AXIS2_PLACEMENT_3D( '', #2914, #2915, #2916 )
#1240 = AXIS2_PLACEMENT_3D( '', #2917, #2918, #2919 )
#1241 = AXIS2_PLACEMENT_3D( '', #2920, #2921, #2922 )
#1242 = ( GEOMETRIC_REPRESENTATION_CONTEXT( 3 )GLOBAL_UNCERTAINTY_ASSIGNED_CONTEXT( ( #2925 ) )GLOBAL_UNIT_ASSIGNED_CONTEXT( ( #2927, #2928, #2929 ) )REPRESENTATION_CONTEXT( 'NONE', 'WORKSPACE' ) )
#1245 = ITEM_DEFINED_TRANSFORMATION( '', '', #1197, #1235 )
#1247 = NEXT_ASSEMBLY_USAGE_OCCURRENCE( 'NAUO31', 'Tube Fitting', 'Tube Fitting', #1233, #1217, $ )
#1250 = ITEM_DEFINED_TRANSFORMATION( '', '', #1197, #1236 )
#1252 = NEXT_ASSEMBLY_USAGE_OCCURRENCE( 'NAUO32', 'Tube Fitting', 'Tube Fitting', #1233, #1217, $ )
#1255 = ITEM_DEFINED_TRANSFORMATION( '', '', #1197, #1237 )
#1257 = NEXT_ASSEMBLY_USAGE_OCCURRENCE( 'NAUO33', 'Tube Fitting', 'Tube Fitting', #1233, #1217, $ )
#1260 = ITEM_DEFINED_TRANSFORMATION( '', '', #1197, #1238 )
#1262 = NEXT_ASSEMBLY_USAGE_OCCURRENCE( 'NAUO34', 'Tube Fitting', 'Tube Fitting', #1233, #1217, $ )
#1265 = ITEM_DEFINED_TRANSFORMATION( '', '', #1197, #1239 )
#1267 = NEXT_ASSEMBLY_USAGE_OCCURRENCE( 'NAUO35', 'Tube Fitting', 'Tube Fitting', #1233, #1217, $ )
#1268 = PRODUCT( 'Top Flange', 'Top Flange', 'PART-Top Flange-DESC', ( #2769 ) )
#1271 = ITEM_DEFINED_TRANSFORMATION( '', '', #1234, #1240 )
#1273 = NEXT_ASSEMBLY_USAGE_OCCURRENCE( 'NAUO36', 'Top Flange', 'Top Flange', #1233, #1274, $ )
#1274 = PRODUCT_DEFINITION( 'Top Flange', 'Top Flange', #2931, #1 )
#1275 = MANIFOLD_SOLID_BREP( 'Top Flange', #2932 )
#1278 = ITEM_DEFINED_TRANSFORMATION( '', '', #1197, #1241 )
#1280 = NEXT_ASSEMBLY_USAGE_OCCURRENCE( 'NAUO37', 'Tube Fitting', 'Tube Fitting', #1233, #1217, $ )
#1281 = PRODUCT( 'Assem1', 'Assem1', 'PART-Assem1-DESC', ( #2769 ) )
#1282 = PRODUCT_DEFINITION( 'NONE', 'NONE', #2933, #1 )
#1283 = AXIS2_PLACEMENT_3D( '', #2934, #2935, #2936 )
#1284 = AXIS2_PLACEMENT_3D( '', #2937, #2938, #2939 )
#1285 = AXIS2_PLACEMENT_3D( '', #2940, #2941, #2942 )
#1286 = AXIS2_PLACEMENT_3D( '', #2943, #2944, #2945 )
#1287 = AXIS2_PLACEMENT_3D( '', #2946, #2947, #2948 )
#1288 = AXIS2_PLACEMENT_3D( '', #2949, #2950, #2951 )
#1289 = AXIS2_PLACEMENT_3D( '', #2952, #2953, #2954 )
#1290 = AXIS2_PLACEMENT_3D( '', #2955, #2956, #2957 )
#1291 = AXIS2_PLACEMENT_3D( '', #2958, #2959, #2960 )
#1292 = AXIS2_PLACEMENT_3D( '', #2961, #2962, #2963 )
#1293 = AXIS2_PLACEMENT_3D( '', #2964, #2965, #2966 )
#1294 = AXIS2_PLACEMENT_3D( '', #2967, #2968, #2969 )
#1295 = AXIS2_PLACEMENT_3D( '', #2970, #2971, #2972 )
#1296 = AXIS2_PLACEMENT_3D( '', #2973, #2974, #2975 )
#1297 = AXIS2_PLACEMENT_3D( '', #2976, #2977, #2978 )
#1298 = AXIS2_PLACEMENT_3D( '', #2979, #2980, #2981 )
#1299 = AXIS2_PLACEMENT_3D( '', #2982, #2983, #2984 )
#1300 = AXIS2_PLACEMENT_3D( '', #2985, #2986, #2987 )
#1301 = AXIS2_PLACEMENT_3D( '', #2988, #2989, #2990 )
#1302 = AXIS2_PLACEMENT_3D( '', #2991, #2992, #2993 )
#1303 = AXIS2_PLACEMENT_3D( '', #2994, #2995, #2996 )
#1304 = AXIS2_PLACEMENT_3D( '', #2997, #2998, #2999 )
#1305 = AXIS2_PLACEMENT_3D( '', #3000, #3001, #3002 )
#1306 = AXIS2_PLACEMENT_3D( '', #3003, #3004, #3005 )
#1307 = AXIS2_PLACEMENT_3D( '', #3006, #3007, #3008 )
#1308 = AXIS2_PLACEMENT_3D( '', #3009, #3010, #3011 )
#1309 = AXIS2_PLACEMENT_3D( '', #3012, #3013, #3014 )
#1310 = AXIS2_PLACEMENT_3D( '', #3015, #3016, #3017 )
#1311 = AXIS2_PLACEMENT_3D( '', #3018, #3019, #3020 )
#1312 = AXIS2_PLACEMENT_3D( '', #3021, #3022, #3023 )
#1313 = ( GEOMETRIC_REPRESENTATION_CONTEXT( 3 )GLOBAL_UNCERTAINTY_ASSIGNED_CONTEXT( ( #3026 ) )GLOBAL_UNIT_ASSIGNED_CONTEXT( ( #3028, #3029, #3030 ) )REPRESENTATION_CONTEXT( 'NONE', 'WORKSPACE' ) )
#1314 = PRODUCT( 'Rod', 'Rod', 'PART-Rod-DESC', ( #2769 ) )
#1317 = ITEM_DEFINED_TRANSFORMATION( '', '', #1283, #1284 )
#1319 = NEXT_ASSEMBLY_USAGE_OCCURRENCE( 'NAUO38', 'Rod', 'Rod', #1282, #1320, $ )
#1320 = PRODUCT_DEFINITION( 'Rod', 'Rod', #3032, #1 )
#1321 = MANIFOLD_SOLID_BREP( 'Rod', #3033 )
#1322 = PRODUCT( 'Set Screw', 'Set Screw', 'PART-Set Screw-DESC', ( #2769 ) )
#1325 = ITEM_DEFINED_TRANSFORMATION( '', '', #1283, #1285 )
#1327 = NEXT_ASSEMBLY_USAGE_OCCURRENCE( 'NAUO39', 'Set Screw', 'Set Screw', #1282, #1328, $ )
#1328 = PRODUCT_DEFINITION( 'Set Screw', 'Set Screw', #3034, #1 )
#1329 = MANIFOLD_SOLID_BREP( 'Set Screw', #3035 )
#1330 = PRODUCT( 'Electrode', 'Electrode', 'PART-Electrode-DESC', ( #2769 ) )
#1333 = ITEM_DEFINED_TRANSFORMATION( '', '', #1283, #1286 )
#1335 = NEXT_ASSEMBLY_USAGE_OCCURRENCE( 'NAUO40', 'Electrode', 'Electrode', #1282, #1336, $ )
#1336 = PRODUCT_DEFINITION( 'Electrode', 'Electrode', #3036, #1 )
#1337 = MANIFOLD_SOLID_BREP( 'Electrode', #3037 )
#1338 = PRODUCT( 'Crucible', 'Crucible', 'PART-Crucible-DESC', ( #2769 ) )
#1341 = ITEM_DEFINED_TRANSFORMATION( '', '', #1283, #1287 )
#1343 = NEXT_ASSEMBLY_USAGE_OCCURRENCE( 'NAUO41', 'Crucible', 'Crucible', #1282, #1344, $ )
#1344 = PRODUCT_DEFINITION( 'Crucible', 'Crucible', #3038, #1 )
#1345 = MANIFOLD_SOLID_BREP( 'Crucible', #3039 )
#1348 = ITEM_DEFINED_TRANSFORMATION( '', '', #1283, #1288 )
#1350 = NEXT_ASSEMBLY_USAGE_OCCURRENCE( 'NAUO42', 'Rod', 'Rod', #1282, #1320, $ )
#1353 = ITEM_DEFINED_TRANSFORMATION( '', '', #1283, #1289 )
#1355 = NEXT_ASSEMBLY_USAGE_OCCURRENCE( 'NAUO43', 'Set Screw', 'Set Screw', #1282, #1328, $ )
#1356 = PRODUCT( 'Sleeve', 'Sleeve', 'PART-Sleeve-DESC', ( #2769 ) )
#1359 = ITEM_DEFINED_TRANSFORMATION( '', '', #1283, #1290 )
#1361 = NEXT_ASSEMBLY_USAGE_OCCURRENCE( 'NAUO44', 'Sleeve', 'Sleeve', #1282, #1362, $ )
#1362 = PRODUCT_DEFINITION( 'Sleeve', 'Sleeve', #3040, #1 )
#1363 = MANIFOLD_SOLID_BREP( 'Sleeve', #3041 )
#1364 = PRODUCT( 'Furnace', 'Furnace', 'PART-Furnace-DESC', ( #2769 ) )
#1367 = ITEM_DEFINED_TRANSFORMATION( '', '', #1283, #1291 )
#1369 = NEXT_ASSEMBLY_USAGE_OCCURRENCE( 'NAUO45', 'Furnace', 'Furnace', #1282, #1370, $ )
#1370 = PRODUCT_DEFINITION( 'Furnace', 'Furnace', #3042, #1 )
#1371 = MANIFOLD_SOLID_BREP( 'Furnace', #3043 )
#1372 = PRODUCT( 'Centering Ring', 'Centering Ring', 'PART-Centering Ring-DESC', ( #2769 ) )
#1375 = ITEM_DEFINED_TRANSFORMATION( '', '', #1283, #1292 )
#1377 = NEXT_ASSEMBLY_USAGE_OCCURRENCE( 'NAUO46', 'Centering Ring', 'Centering Ring', #1282, #1378, $ )
#1378 = PRODUCT_DEFINITION( 'Centering Ring', 'Centering Ring', #3044, #1 )
#1379 = MANIFOLD_SOLID_BREP( 'Centering Ring', #3045 )
#1380 = PRODUCT( 'Electrode', 'Electrode', 'PART-Electrode-DESC', ( #2769 ) )
#1383 = ITEM_DEFINED_TRANSFORMATION( '', '', #1283, #1293 )
#1385 = NEXT_ASSEMBLY_USAGE_OCCURRENCE( 'NAUO47', 'Electrode', 'Electrode', #1282, #1386, $ )
#1386 = PRODUCT_DEFINITION( 'Electrode', 'Electrode', #3046, #1 )
#1387 = MANIFOLD_SOLID_BREP( 'Electrode', #3047 )
#1388 = PRODUCT( 'Alumina Tube', 'Alumina Tube', 'PART-Alumina Tube-DESC', ( #2769 ) )
#1391 = ITEM_DEFINED_TRANSFORMATION( '', '', #1283, #1294 )
#1393 = NEXT_ASSEMBLY_USAGE_OCCURRENCE( 'NAUO48', 'Alumina Tube', 'Alumina Tube', #1282, #1394, $ )
#1394 = PRODUCT_DEFINITION( 'Alumina Tube', 'Alumina Tube', #3048, #1 )
#1395 = MANIFOLD_SOLID_BREP( 'Alumina Tube', #3049 )
#1396 = PRODUCT( 'Electrode Connector', 'Electrode Connector', 'PART-Electrode Connector-DESC', ( #2769 ) )
#1399 = ITEM_DEFINED_TRANSFORMATION( '', '', #1283, #1295 )
#1401 = NEXT_ASSEMBLY_USAGE_OCCURRENCE( 'NAUO49', 'Electrode Connector', 'Electrode Connector', #1282, #1402, $ )
#1402 = PRODUCT_DEFINITION( 'Electrode Connector', 'Electrode Connector', #3050, #1 )
#1403 = MANIFOLD_SOLID_BREP( 'Electrode Connector', #3051 )
#1406 = ITEM_DEFINED_TRANSFORMATION( '', '', #1283, #1296 )
#1408 = NEXT_ASSEMBLY_USAGE_OCCURRENCE( 'NAUO50', 'Set Screw', 'Set Screw', #1282, #1328, $ )
#1411 = ITEM_DEFINED_TRANSFORMATION( '', '', #1283, #1297 )
#1413 = NEXT_ASSEMBLY_USAGE_OCCURRENCE( 'NAUO51', 'Alumina Tube', 'Alumina Tube', #1282, #1394, $ )
#1414 = PRODUCT( 'Electrode', 'Electrode', 'PART-Electrode-DESC', ( #2769 ) )
#1417 = ITEM_DEFINED_TRANSFORMATION( '', '', #1283, #1298 )
#1419 = NEXT_ASSEMBLY_USAGE_OCCURRENCE( 'NAUO52', 'Electrode', 'Electrode', #1282, #1420, $ )
#1420 = PRODUCT_DEFINITION( 'Electrode', 'Electrode', #3052, #1 )
#1421 = MANIFOLD_SOLID_BREP( 'Electrode', #3053 )
#1422 = PRODUCT( 'Furnace Base', 'Furnace Base', 'PART-Furnace Base-DESC', ( #2769 ) )
#1425 = ITEM_DEFINED_TRANSFORMATION( '', '', #1283, #1299 )
#1427 = NEXT_ASSEMBLY_USAGE_OCCURRENCE( 'NAUO53', 'Furnace Base', 'Furnace Base', #1282, #1428, $ )
#1428 = PRODUCT_DEFINITION( 'Furnace Base', 'Furnace Base', #3054, #1 )
#1429 = MANIFOLD_SOLID_BREP( 'Furnace Base', #3055 )
#1432 = ITEM_DEFINED_TRANSFORMATION( '', '', #1283, #1300 )
#1434 = NEXT_ASSEMBLY_USAGE_OCCURRENCE( 'NAUO54', 'Alumina Tube', 'Alumina Tube', #1282, #1394, $ )
#1435 = PRODUCT( 'Thermowell', 'Thermowell', 'PART-Thermowell-DESC', ( #2769 ) )
#1438 = ITEM_DEFINED_TRANSFORMATION( '', '', #1283, #1301 )
#1440 = NEXT_ASSEMBLY_USAGE_OCCURRENCE( 'NAUO55', 'Thermowell', 'Thermowell', #1282, #1441, $ )
#1441 = PRODUCT_DEFINITION( 'Thermowell', 'Thermowell', #3056, #1 )
#1442 = MANIFOLD_SOLID_BREP( 'Thermowell', #3057 )
#1443 = PRODUCT( 'Crucible Base', 'Crucible Base', 'PART-Crucible Base-DESC', ( #2769 ) )
#1446 = ITEM_DEFINED_TRANSFORMATION( '', '', #1283, #1302 )
#1448 = NEXT_ASSEMBLY_USAGE_OCCURRENCE( 'NAUO56', 'Crucible Base', 'Crucible Base', #1282, #1449, $ )
#1449 = PRODUCT_DEFINITION( 'Crucible Base', 'Crucible Base', #3058, #1 )
#1450 = MANIFOLD_SOLID_BREP( 'Crucible Base', #3059 )
#1453 = ITEM_DEFINED_TRANSFORMATION( '', '', #1283, #1303 )
#1455 = NEXT_ASSEMBLY_USAGE_OCCURRENCE( 'NAUO57', 'Alumina Tube', 'Alumina Tube', #1282, #1394, $ )
#1458 = ITEM_DEFINED_TRANSFORMATION( '', '', #1283, #1304 )
#1460 = NEXT_ASSEMBLY_USAGE_OCCURRENCE( 'NAUO58', 'Electrode Connector', 'Electrode Connector', #1282, #1402, $ )
#1461 = PRODUCT( 'Thermocouple', 'Thermocouple', 'PART-Thermocouple-DESC', ( #2769 ) )
#1464 = ITEM_DEFINED_TRANSFORMATION( '', '', #1283, #1305 )
#1466 = NEXT_ASSEMBLY_USAGE_OCCURRENCE( 'NAUO59', 'Thermocouple', 'Thermocouple', #1282, #1467, $ )
#1467 = PRODUCT_DEFINITION( 'Thermocouple', 'Thermocouple', #3060, #1 )
#1468 = MANIFOLD_SOLID_BREP( 'Thermocouple', #3061 )
#1471 = ITEM_DEFINED_TRANSFORMATION( '', '', #1283, #1306 )
#1473 = NEXT_ASSEMBLY_USAGE_OCCURRENCE( 'NAUO60', 'Sleeve', 'Sleeve', #1282, #1362, $ )
#1476 = ITEM_DEFINED_TRANSFORMATION( '', '', #1283, #1307 )
#1478 = NEXT_ASSEMBLY_USAGE_OCCURRENCE( 'NAUO61', 'Set Screw', 'Set Screw', #1282, #1328, $ )
#1481 = ITEM_DEFINED_TRANSFORMATION( '', '', #1283, #1308 )
#1483 = NEXT_ASSEMBLY_USAGE_OCCURRENCE( 'NAUO62', 'Electrode', 'Electrode', #1282, #1336, $ )
#1486 = ITEM_DEFINED_TRANSFORMATION( '', '', #1283, #1309 )
#1488 = NEXT_ASSEMBLY_USAGE_OCCURRENCE( 'NAUO63', 'Alumina Tube', 'Alumina Tube', #1282, #1394, $ )
#1491 = ITEM_DEFINED_TRANSFORMATION( '', '', #1234, #1310 )
#1493 = NEXT_ASSEMBLY_USAGE_OCCURRENCE( 'NAUO64', 'Top Flange Copy 1 <1>', 'Top Flange Copy 1 <1>', #1282, #1233, $ )
#1496 = ITEM_DEFINED_TRANSFORMATION( '', '', #1025, #1311 )
#1498 = NEXT_ASSEMBLY_USAGE_OCCURRENCE( 'NAUO65', 'Thermal Shield Assembly <1>', 'Thermal Shield Assembly <1>', #1282, #1024, $ )
#1501 = ITEM_DEFINED_TRANSFORMATION( '', '', #1197, #1312 )
#1503 = NEXT_ASSEMBLY_USAGE_OCCURRENCE( 'NAUO66', 'EC Cell Body <1>', 'EC Cell Body <1>', #1282, #1196, $ )
#1504 = PRESENTATION_STYLE_ASSIGNMENT( ( #3062 ) )
#1505 = ADVANCED_FACE( 'NONE', ( #3063 ), #3064, .F. )
#1506 = PRESENTATION_STYLE_ASSIGNMENT( ( #3065 ) )
#1507 = ADVANCED_FACE( 'NONE', ( #3066 ), #3067, .F. )
#1508 = PRESENTATION_STYLE_ASSIGNMENT( ( #3068 ) )
#1509 = ADVANCED_FACE( 'NONE', ( #3069 ), #3070, .T. )
#1510 = PRESENTATION_STYLE_ASSIGNMENT( ( #3071 ) )
#1511 = ADVANCED_FACE( '', ( #3072, #3073 ), #3074, .F. )
#1512 = PRESENTATION_STYLE_ASSIGNMENT( ( #3075 ) )
#1513 = ADVANCED_FACE( '', ( #3076, #3077 ), #3078, .F. )
#1514 = PRESENTATION_STYLE_ASSIGNMENT( ( #3079 ) )
#1515 = ADVANCED_FACE( 'NONE', ( #3080 ), #3081, .T. )
#1516 = PRESENTATION_STYLE_ASSIGNMENT( ( #3082 ) )
#1517 = ADVANCED_FACE( '', ( #3083, #3084 ), #3085, .F. )
#1518 = PRESENTATION_STYLE_ASSIGNMENT( ( #3086 ) )
#1519 = ADVANCED_FACE( '', ( #3087 ), #3088, .T. )
#1520 = PRESENTATION_STYLE_ASSIGNMENT( ( #3089 ) )
#1521 = ADVANCED_FACE( 'FACE5', ( #3090 ), #3091, .T. )
#1522 = PRESENTATION_STYLE_ASSIGNMENT( ( #3092 ) )
#1523 = ADVANCED_FACE( 'FACE45', ( #3093, #3094 ), #3095, .F. )
#1524 = PRESENTATION_STYLE_ASSIGNMENT( ( #3096 ) )
#1525 = ADVANCED_FACE( '', ( #3097, #3098 ), #3099, .T. )
#1526 = PRESENTATION_STYLE_ASSIGNMENT( ( #3100 ) )
#1527 = ADVANCED_FACE( 'NONE', ( #3101, #3102 ), #3103, .T. )
#1528 = PRESENTATION_STYLE_ASSIGNMENT( ( #3104 ) )
#1529 = ADVANCED_FACE( 'NONE', ( #3105 ), #3106, .T. )
#1530 = PRESENTATION_STYLE_ASSIGNMENT( ( #3107 ) )
#1531 = ADVANCED_FACE( 'NONE', ( #3108 ), #3109, .F. )
#1532 = PRESENTATION_STYLE_ASSIGNMENT( ( #3110 ) )
#1533 = ADVANCED_FACE( '', ( #3111 ), #3112, .F. )
#1534 = PRESENTATION_STYLE_ASSIGNMENT( ( #3113 ) )
#1535 = ADVANCED_FACE( 'NONE', ( #3114 ), #3115, .T. )
#1536 = PRESENTATION_STYLE_ASSIGNMENT( ( #3116 ) )
#1537 = ADVANCED_FACE( 'NONE', ( #3117 ), #3118, .T. )
#1538 = PRESENTATION_STYLE_ASSIGNMENT( ( #3119 ) )
#1539 = ADVANCED_FACE( '', ( #3120, #3121 ), #3122, .F. )
#1540 = PRESENTATION_STYLE_ASSIGNMENT( ( #3123 ) )
#1541 = ADVANCED_FACE( '', ( #3124, #3125 ), #3126, .F. )
#1542 = PRESENTATION_STYLE_ASSIGNMENT( ( #3127 ) )
#1543 = ADVANCED_FACE( 'NONE', ( #3128 ), #3129, .F. )
#1544 = PRESENTATION_STYLE_ASSIGNMENT( ( #3130 ) )
#1545 = ADVANCED_FACE( '', ( #3131, #3132 ), #3133, .F. )
#1546 = PRESENTATION_STYLE_ASSIGNMENT( ( #3134 ) )
#1547 = ADVANCED_FACE( '', ( #3135 ), #3136, .T. )
#1548 = PRESENTATION_STYLE_ASSIGNMENT( ( #3137 ) )
#1549 = ADVANCED_FACE( 'NONE', ( #3138 ), #3139, .F. )
#1550 = PRESENTATION_STYLE_ASSIGNMENT( ( #3140 ) )
#1551 = ADVANCED_FACE( '', ( #3141 ), #3142, .T. )
#1552 = PRESENTATION_STYLE_ASSIGNMENT( ( #3143 ) )
#1553 = ADVANCED_FACE( '', ( #3144, #3145 ), #3146, .T. )
#1554 = PRESENTATION_STYLE_ASSIGNMENT( ( #3147 ) )
#1555 = ADVANCED_FACE( '', ( #3148 ), #3149, .F. )
#1556 = PRESENTATION_STYLE_ASSIGNMENT( ( #3150 ) )
#1557 = ADVANCED_FACE( '', ( #3151, #3152 ), #3153, .F. )
#1558 = PRESENTATION_STYLE_ASSIGNMENT( ( #3154 ) )
#1559 = ADVANCED_FACE( '', ( #3155, #3156 ), #3157, .T. )
#1560 = PRESENTATION_STYLE_ASSIGNMENT( ( #3158 ) )
#1561 = ADVANCED_FACE( 'NONE', ( #3159 ), #3160, .F. )
#1562 = PRESENTATION_STYLE_ASSIGNMENT( ( #3161 ) )
#1563 = ADVANCED_FACE( '', ( #3162, #3163 ), #3164, .T. )
#1564 = PRESENTATION_STYLE_ASSIGNMENT( ( #3165 ) )
#1565 = ADVANCED_FACE( '', ( #3166 ), #3167, .F. )
#1566 = PRESENTATION_STYLE_ASSIGNMENT( ( #3168 ) )
#1567 = ADVANCED_FACE( '', ( #3169, #3170 ), #3171, .T. )
#1568 = PRESENTATION_STYLE_ASSIGNMENT( ( #3172 ) )
#1569 = ADVANCED_FACE( 'NONE', ( #3173, #3174, #3175, #3176, #3177 ), #3178, .F. )
#1570 = PRESENTATION_STYLE_ASSIGNMENT( ( #3179 ) )
#1571 = ADVANCED_FACE( '', ( #3180, #3181 ), #3182, .T. )
#1572 = PRESENTATION_STYLE_ASSIGNMENT( ( #3183 ) )
#1573 = ADVANCED_FACE( 'FACE6', ( #3184 ), #3185, .T. )
#1574 = PRESENTATION_STYLE_ASSIGNMENT( ( #3186 ) )
#1575 = ADVANCED_FACE( '', ( #3187 ), #3188, .T. )
#1576 = PRESENTATION_STYLE_ASSIGNMENT( ( #3189 ) )
#1577 = ADVANCED_FACE( '', ( #3190, #3191 ), #3192, .T. )
#1578 = PRESENTATION_STYLE_ASSIGNMENT( ( #3193 ) )
#1579 = ADVANCED_FACE( 'NONE', ( #3194 ), #3195, .F. )
#1580 = PRESENTATION_STYLE_ASSIGNMENT( ( #3196 ) )
#1581 = ADVANCED_FACE( 'NONE', ( #3197 ), #3198, .T. )
#1582 = PRESENTATION_STYLE_ASSIGNMENT( ( #3199 ) )
#1583 = ADVANCED_FACE( '', ( #3200, #3201 ), #3202, .F. )
#1584 = PRESENTATION_STYLE_ASSIGNMENT( ( #3203 ) )
#1585 = ADVANCED_FACE( '', ( #3204, #3205 ), #3206, .T. )
#1586 = PRESENTATION_STYLE_ASSIGNMENT( ( #3207 ) )
#1587 = ADVANCED_FACE( '', ( #3208, #3209 ), #3210, .T. )
#1588 = PRESENTATION_STYLE_ASSIGNMENT( ( #3211 ) )
#1589 = ADVANCED_FACE( '', ( #3212, #3213 ), #3214, .T. )
#1590 = PRESENTATION_STYLE_ASSIGNMENT( ( #3215 ) )
#1591 = ADVANCED_FACE( 'NONE', ( #3216 ), #3217, .T. )
#1592 = PRESENTATION_STYLE_ASSIGNMENT( ( #3218 ) )
#1593 = ADVANCED_FACE( 'NONE', ( #3219 ), #3220, .F. )
#1594 = PRESENTATION_STYLE_ASSIGNMENT( ( #3221 ) )
#1595 = ADVANCED_FACE( 'NONE', ( #3222 ), #3223, .F. )
#1596 = PRESENTATION_STYLE_ASSIGNMENT( ( #3224 ) )
#1597 = ADVANCED_FACE( 'NONE', ( #3225 ), #3226, .F. )
#1598 = PRESENTATION_STYLE_ASSIGNMENT( ( #3227 ) )
#1599 = ADVANCED_FACE( 'NONE', ( #3228 ), #3229, .T. )
#1600 = PRESENTATION_STYLE_ASSIGNMENT( ( #3230 ) )
#1601 = ADVANCED_FACE( 'NONE', ( #3231 ), #3232, .F. )
#1602 = PRESENTATION_STYLE_ASSIGNMENT( ( #3233 ) )
#1603 = ADVANCED_FACE( '', ( #3234, #3235 ), #3236, .F. )
#1604 = PRESENTATION_STYLE_ASSIGNMENT( ( #3237 ) )
#1605 = ADVANCED_FACE( '', ( #3238, #3239 ), #3240, .F. )
#1606 = PRESENTATION_STYLE_ASSIGNMENT( ( #3241 ) )
#1607 = ADVANCED_FACE( 'NONE', ( #3242 ), #3243, .T. )
#1608 = PRESENTATION_STYLE_ASSIGNMENT( ( #3244 ) )
#1609 = ADVANCED_FACE( 'NONE', ( #3245 ), #3246, .F. )
#1610 = PRESENTATION_STYLE_ASSIGNMENT( ( #3247 ) )
#1611 = ADVANCED_FACE( '', ( #3248, #3249 ), #3250, .F. )
#1612 = PRESENTATION_STYLE_ASSIGNMENT( ( #3251 ) )
#1613 = ADVANCED_FACE( 'NONE', ( #3252, #3253 ), #3254, .F. )
#1614 = PRESENTATION_STYLE_ASSIGNMENT( ( #3255 ) )
#1615 = ADVANCED_FACE( 'NONE', ( #3256 ), #3257, .T. )
#1616 = PRESENTATION_STYLE_ASSIGNMENT( ( #3258 ) )
#1617 = ADVANCED_FACE( 'NONE', ( #3259 ), #3260, .F. )
#1618 = PRESENTATION_STYLE_ASSIGNMENT( ( #3261 ) )
#1619 = ADVANCED_FACE( 'NONE', ( #3262, #3263 ), #3264, .T. )
#1620 = PRESENTATION_STYLE_ASSIGNMENT( ( #3265 ) )
#1621 = ADVANCED_FACE( 'NONE', ( #3266 ), #3267, .F. )
#1622 = PRESENTATION_STYLE_ASSIGNMENT( ( #3268 ) )
#1623 = ADVANCED_FACE( '', ( #3269, #3270 ), #3271, .F. )
#1624 = PRESENTATION_STYLE_ASSIGNMENT( ( #3272 ) )
#1625 = ADVANCED_FACE( 'NONE', ( #3273 ), #3274, .T. )
#1626 = PRESENTATION_STYLE_ASSIGNMENT( ( #3275 ) )
#1627 = ADVANCED_FACE( 'FACE16', ( #3276 ), #3277, .T. )
#1628 = PRESENTATION_STYLE_ASSIGNMENT( ( #3278 ) )
#1629 = ADVANCED_FACE( '', ( #3279, #3280 ), #3281, .T. )
#1630 = PRESENTATION_STYLE_ASSIGNMENT( ( #3282 ) )
#1631 = ADVANCED_FACE( '', ( #3283, #3284 ), #3285, .T. )
#1632 = PRESENTATION_STYLE_ASSIGNMENT( ( #3286 ) )
#1633 = ADVANCED_FACE( 'NONE', ( #3287 ), #3288, .F. )
#1634 = PRESENTATION_STYLE_ASSIGNMENT( ( #3289 ) )
#1635 = ADVANCED_FACE( 'FACE28', ( #3290, #3291 ), #3292, .T. )
#1636 = PRESENTATION_STYLE_ASSIGNMENT( ( #3293 ) )
#1637 = ADVANCED_FACE( 'NONE', ( #3294 ), #3295, .F. )
#1638 = PRESENTATION_STYLE_ASSIGNMENT( ( #3296 ) )
#1639 = ADVANCED_FACE( '', ( #3297, #3298, #3299, #3300, #3301, #3302, #3303 ), #3304, .T. )
#1640 = PRESENTATION_STYLE_ASSIGNMENT( ( #3305 ) )
#1641 = ADVANCED_FACE( 'NONE', ( #3306 ), #3307, .T. )
#1642 = PRESENTATION_STYLE_ASSIGNMENT( ( #3308 ) )
#1643 = ADVANCED_FACE( 'NONE', ( #3309 ), #3310, .T. )
#1644 = PRESENTATION_STYLE_ASSIGNMENT( ( #3311 ) )
#1645 = ADVANCED_FACE( '', ( #3312, #3313 ), #3314, .F. )
#1646 = PRESENTATION_STYLE_ASSIGNMENT( ( #3315 ) )
#1647 = ADVANCED_FACE( 'NONE', ( #3316 ), #3317, .T. )
#1648 = PRESENTATION_STYLE_ASSIGNMENT( ( #3318 ) )
#1649 = ADVANCED_FACE( '', ( #3319 ), #3320, .T. )
#1650 = PRESENTATION_STYLE_ASSIGNMENT( ( #3321 ) )
#1651 = ADVANCED_FACE( '', ( #3322, #3323 ), #3324, .T. )
#1652 = PRESENTATION_STYLE_ASSIGNMENT( ( #3325 ) )
#1653 = ADVANCED_FACE( '', ( #3326, #3327 ), #3328, .F. )
#1654 = PRESENTATION_STYLE_ASSIGNMENT( ( #3329 ) )
#1655 = ADVANCED_FACE( '', ( #3330, #3331 ), #3332, .T. )
#1656 = PRESENTATION_STYLE_ASSIGNMENT( ( #3333 ) )
#1657 = ADVANCED_FACE( '', ( #3334, #3335 ), #3336, .T. )
#1658 = PRESENTATION_STYLE_ASSIGNMENT( ( #3337 ) )
#1659 = ADVANCED_FACE( 'NONE', ( #3338 ), #3339, .T. )
#1660 = PRESENTATION_STYLE_ASSIGNMENT( ( #3340 ) )
#1661 = ADVANCED_FACE( '', ( #3341, #3342 ), #3343, .T. )
#1662 = PRESENTATION_STYLE_ASSIGNMENT( ( #3344 ) )
#1663 = ADVANCED_FACE( 'NONE', ( #3345, #3346 ), #3347, .F. )
#1664 = PRESENTATION_STYLE_ASSIGNMENT( ( #3348 ) )
#1665 = ADVANCED_FACE( 'NONE', ( #3349 ), #3350, .F. )
#1666 = PRESENTATION_STYLE_ASSIGNMENT( ( #3351 ) )
#1667 = ADVANCED_FACE( 'NONE', ( #3352 ), #3353, .T. )
#1668 = PRESENTATION_STYLE_ASSIGNMENT( ( #3354 ) )
#1669 = ADVANCED_FACE( '', ( #3355, #3356 ), #3357, .T. )
#1670 = PRESENTATION_STYLE_ASSIGNMENT( ( #3358 ) )
#1671 = ADVANCED_FACE( '', ( #3359, #3360 ), #3361, .F. )
#1672 = PRESENTATION_STYLE_ASSIGNMENT( ( #3362 ) )
#1673 = ADVANCED_FACE( 'NONE', ( #3363 ), #3364, .F. )
#1674 = PRESENTATION_STYLE_ASSIGNMENT( ( #3365 ) )
#1675 = ADVANCED_FACE( '', ( #3366, #3367, #3368 ), #3369, .T. )
#1676 = PRESENTATION_STYLE_ASSIGNMENT( ( #3370 ) )
#1677 = ADVANCED_FACE( 'NONE', ( #3371, #3372 ), #3373, .T. )
#1678 = PRESENTATION_STYLE_ASSIGNMENT( ( #3374 ) )
#1679 = ADVANCED_FACE( '', ( #3375 ), #3376, .F. )
#1680 = PRESENTATION_STYLE_ASSIGNMENT( ( #3377 ) )
#1681 = ADVANCED_FACE( '', ( #3378, #3379 ), #3380, .T. )
#1682 = PRESENTATION_STYLE_ASSIGNMENT( ( #3381 ) )
#1683 = ADVANCED_FACE( '', ( #3382 ), #3383, .F. )
#1684 = PRESENTATION_STYLE_ASSIGNMENT( ( #3384 ) )
#1685 = ADVANCED_FACE( '', ( #3385 ), #3386, .F. )
#1686 = PRESENTATION_STYLE_ASSIGNMENT( ( #3387 ) )
#1687 = ADVANCED_FACE( '', ( #3388, #3389 ), #3390, .F. )
#1688 = PRESENTATION_STYLE_ASSIGNMENT( ( #3391 ) )
#1689 = ADVANCED_FACE( '', ( #3392, #3393 ), #3394, .F. )
#1690 = PRESENTATION_STYLE_ASSIGNMENT( ( #3395 ) )
#1691 = ADVANCED_FACE( '', ( #3396, #3397 ), #3398, .T. )
#1692 = PRESENTATION_STYLE_ASSIGNMENT( ( #3399 ) )
#1693 = ADVANCED_FACE( '', ( #3400, #3401 ), #3402, .F. )
#1694 = PRESENTATION_STYLE_ASSIGNMENT( ( #3403 ) )
#1695 = ADVANCED_FACE( 'NONE', ( #3404 ), #3405, .T. )
#1696 = PRESENTATION_STYLE_ASSIGNMENT( ( #3406 ) )
#1697 = ADVANCED_FACE( 'NONE', ( #3407, #3408 ), #3409, .T. )
#1698 = PRESENTATION_STYLE_ASSIGNMENT( ( #3410 ) )
#1699 = ADVANCED_FACE( 'NONE', ( #3411 ), #3412, .F. )
#1700 = PRESENTATION_STYLE_ASSIGNMENT( ( #3413 ) )
#1701 = ADVANCED_FACE( '', ( #3414, #3415 ), #3416, .F. )
#1702 = PRESENTATION_STYLE_ASSIGNMENT( ( #3417 ) )
#1703 = ADVANCED_FACE( 'NONE', ( #3418 ), #3419, .F. )
#1704 = PRESENTATION_STYLE_ASSIGNMENT( ( #3420 ) )
#1705 = ADVANCED_FACE( 'NONE', ( #3421 ), #3422, .F. )
#1706 = PRESENTATION_STYLE_ASSIGNMENT( ( #3423 ) )
#1707 = ADVANCED_FACE( 'NONE', ( #3424 ), #3425, .F. )
#1708 = PRESENTATION_STYLE_ASSIGNMENT( ( #3426 ) )
#1709 = ADVANCED_FACE( 'NONE', ( #3427, #3428 ), #3429, .T. )
#1710 = PRESENTATION_STYLE_ASSIGNMENT( ( #3430 ) )
#1711 = ADVANCED_FACE( 'FACE61', ( #3431 ), #3432, .T. )
#1712 = PRESENTATION_STYLE_ASSIGNMENT( ( #3433 ) )
#1713 = ADVANCED_FACE( 'NONE', ( #3434 ), #3435, .F. )
#1714 = PRESENTATION_STYLE_ASSIGNMENT( ( #3436 ) )
#1715 = ADVANCED_FACE( 'NONE', ( #3437 ), #3438, .F. )
#1716 = PRESENTATION_STYLE_ASSIGNMENT( ( #3439 ) )
#1717 = ADVANCED_FACE( '', ( #3440 ), #3441, .T. )
#1718 = PRESENTATION_STYLE_ASSIGNMENT( ( #3442 ) )
#1719 = ADVANCED_FACE( '', ( #3443 ), #3444, .F. )
#1720 = PRESENTATION_STYLE_ASSIGNMENT( ( #3445 ) )
#1721 = ADVANCED_FACE( 'FACE59', ( #3446 ), #3447, .T. )
#1722 = PRESENTATION_STYLE_ASSIGNMENT( ( #3448 ) )
#1723 = ADVANCED_FACE( 'FACE30', ( #3449, #3450 ), #3451, .T. )
#1724 = PRESENTATION_STYLE_ASSIGNMENT( ( #3452 ) )
#1725 = ADVANCED_FACE( '', ( #3453, #3454 ), #3455, .F. )
#1726 = PRESENTATION_STYLE_ASSIGNMENT( ( #3456 ) )
#1727 = ADVANCED_FACE( 'FACE48', ( #3457 ), #3458, .T. )
#1728 = PRESENTATION_STYLE_ASSIGNMENT( ( #3459 ) )
#1729 = ADVANCED_FACE( 'NONE', ( #3460 ), #3461, .T. )
#1730 = PRESENTATION_STYLE_ASSIGNMENT( ( #3462 ) )
#1731 = ADVANCED_FACE( '', ( #3463 ), #3464, .F. )
#1732 = PRESENTATION_STYLE_ASSIGNMENT( ( #3465 ) )
#1733 = ADVANCED_FACE( 'NONE', ( #3466 ), #3467, .T. )
#1734 = PRESENTATION_STYLE_ASSIGNMENT( ( #3468 ) )
#1735 = ADVANCED_FACE( '', ( #3469, #3470 ), #3471, .F. )
#1736 = PRESENTATION_STYLE_ASSIGNMENT( ( #3472 ) )
#1737 = ADVANCED_FACE( '', ( #3473, #3474 ), #3475, .T. )
#1738 = PRESENTATION_STYLE_ASSIGNMENT( ( #3476 ) )
#1739 = ADVANCED_FACE( '', ( #3477, #3478 ), #3479, .T. )
#1740 = PRESENTATION_STYLE_ASSIGNMENT( ( #3480 ) )
#1741 = ADVANCED_FACE( 'NONE', ( #3481 ), #3482, .T. )
#1742 = PRESENTATION_STYLE_ASSIGNMENT( ( #3483 ) )
#1743 = ADVANCED_FACE( '', ( #3484, #3485 ), #3486, .F. )
#1744 = PRESENTATION_STYLE_ASSIGNMENT( ( #3487 ) )
#1745 = ADVANCED_FACE( '', ( #3488, #3489 ), #3490, .F. )
#1746 = PRESENTATION_STYLE_ASSIGNMENT( ( #3491 ) )
#1747 = ADVANCED_FACE( '', ( #3492, #3493 ), #3494, .T. )
#1748 = PRESENTATION_STYLE_ASSIGNMENT( ( #3495 ) )
#1749 = ADVANCED_FACE( 'FACE2', ( #3496 ), #3497, .T. )
#1750 = PRESENTATION_STYLE_ASSIGNMENT( ( #3498 ) )
#1751 = ADVANCED_FACE( '', ( #3499, #3500 ), #3501, .T. )
#1752 = PRESENTATION_STYLE_ASSIGNMENT( ( #3502 ) )
#1753 = ADVANCED_FACE( '', ( #3503, #3504 ), #3505, .F. )
#1754 = PRESENTATION_STYLE_ASSIGNMENT( ( #3506 ) )
#1755 = ADVANCED_FACE( '', ( #3507 ), #3508, .F. )
#1756 = PRESENTATION_STYLE_ASSIGNMENT( ( #3509 ) )
#1757 = ADVANCED_FACE( '', ( #3510, #3511 ), #3512, .F. )
#1758 = PRESENTATION_STYLE_ASSIGNMENT( ( #3513 ) )
#1759 = ADVANCED_FACE( 'NONE', ( #3514 ), #3515, .T. )
#1760 = PRESENTATION_STYLE_ASSIGNMENT( ( #3516 ) )
#1761 = ADVANCED_FACE( 'NONE', ( #3517 ), #3518, .T. )
#1762 = PRESENTATION_STYLE_ASSIGNMENT( ( #3519 ) )
#1763 = ADVANCED_FACE( 'NONE', ( #3520 ), #3521, .F. )
#1764 = PRESENTATION_STYLE_ASSIGNMENT( ( #3522 ) )
#1765 = ADVANCED_FACE( '', ( #3523, #3524 ), #3525, .F. )
#1766 = PRESENTATION_STYLE_ASSIGNMENT( ( #3526 ) )
#1767 = ADVANCED_FACE( 'FACE65', ( #3527, #3528 ), #3529, .T. )
#1768 = PRESENTATION_STYLE_ASSIGNMENT( ( #3530 ) )
#1769 = ADVANCED_FACE( 'NONE', ( #3531 ), #3532, .T. )
#1770 = PRESENTATION_STYLE_ASSIGNMENT( ( #3533 ) )
#1771 = ADVANCED_FACE( '', ( #3534, #3535 ), #3536, .F. )
#1772 = PRESENTATION_STYLE_ASSIGNMENT( ( #3537 ) )
#1773 = ADVANCED_FACE( 'NONE', ( #3538 ), #3539, .T. )
#1774 = PRESENTATION_STYLE_ASSIGNMENT( ( #3540 ) )
#1775 = ADVANCED_FACE( '', ( #3541, #3542 ), #3543, .T. )
#1776 = PRESENTATION_STYLE_ASSIGNMENT( ( #3544 ) )
#1777 = ADVANCED_FACE( 'NONE', ( #3545 ), #3546, .F. )
#1778 = PRESENTATION_STYLE_ASSIGNMENT( ( #3547 ) )
#1779 = ADVANCED_FACE( 'NONE', ( #3548 ), #3549, .T. )
#1780 = PRESENTATION_STYLE_ASSIGNMENT( ( #3550 ) )
#1781 = ADVANCED_FACE( 'NONE', ( #3551, #3552 ), #3553, .F. )
#1782 = PRESENTATION_STYLE_ASSIGNMENT( ( #3554 ) )
#1783 = ADVANCED_FACE( 'FACE54', ( #3555 ), #3556, .T. )
#1784 = PRESENTATION_STYLE_ASSIGNMENT( ( #3557 ) )
#1785 = ADVANCED_FACE( '', ( #3558, #3559 ), #3560, .T. )
#1786 = PRESENTATION_STYLE_ASSIGNMENT( ( #3561 ) )
#1787 = ADVANCED_FACE( '', ( #3562, #3563 ), #3564, .T. )
#1788 = PRESENTATION_STYLE_ASSIGNMENT( ( #3565 ) )
#1789 = ADVANCED_FACE( '', ( #3566, #3567 ), #3568, .T. )
#1790 = PRESENTATION_STYLE_ASSIGNMENT( ( #3569 ) )
#1791 = ADVANCED_FACE( 'NONE', ( #3570 ), #3571, .T. )
#1792 = PRESENTATION_STYLE_ASSIGNMENT( ( #3572 ) )
#1793 = ADVANCED_FACE( '', ( #3573, #3574 ), #3575, .F. )
#1794 = PRESENTATION_STYLE_ASSIGNMENT( ( #3576 ) )
#1795 = ADVANCED_FACE( 'NONE', ( #3577 ), #3578, .T. )
#1796 = PRESENTATION_STYLE_ASSIGNMENT( ( #3579 ) )
#1797 = ADVANCED_FACE( 'FACE55', ( #3580 ), #3581, .T. )
#1798 = PRESENTATION_STYLE_ASSIGNMENT( ( #3582 ) )
#1799 = ADVANCED_FACE( 'NONE', ( #3583 ), #3584, .T. )
#1800 = PRESENTATION_STYLE_ASSIGNMENT( ( #3585 ) )
#1801 = ADVANCED_FACE( 'NONE', ( #3586 ), #3587, .T. )
#1802 = PRESENTATION_STYLE_ASSIGNMENT( ( #3588 ) )
#1803 = ADVANCED_FACE( '', ( #3589 ), #3590, .T. )
#1804 = PRESENTATION_STYLE_ASSIGNMENT( ( #3591 ) )
#1805 = ADVANCED_FACE( 'NONE', ( #3592 ), #3593, .T. )
#1806 = PRESENTATION_STYLE_ASSIGNMENT( ( #3594 ) )
#1807 = ADVANCED_FACE( '', ( #3595, #3596 ), #3597, .F. )
#1808 = PRESENTATION_STYLE_ASSIGNMENT( ( #3598 ) )
#1809 = ADVANCED_FACE( '', ( #3599, #3600 ), #3601, .F. )
#1810 = PRESENTATION_STYLE_ASSIGNMENT( ( #3602 ) )
#1811 = ADVANCED_FACE( 'NONE', ( #3603, #3604 ), #3605, .T. )
#1812 = PRESENTATION_STYLE_ASSIGNMENT( ( #3606 ) )
#1813 = ADVANCED_FACE( 'NONE', ( #3607 ), #3608, .T. )
#1814 = PRESENTATION_STYLE_ASSIGNMENT( ( #3609 ) )
#1815 = ADVANCED_FACE( 'FACE24', ( #3610, #3611 ), #3612, .T. )
#1816 = PRESENTATION_STYLE_ASSIGNMENT( ( #3613 ) )
#1817 = ADVANCED_FACE( '', ( #3614, #3615 ), #3616, .F. )
#1818 = PRESENTATION_STYLE_ASSIGNMENT( ( #3617 ) )
#1819 = ADVANCED_FACE( '', ( #3618 ), #3619, .F. )
#1820 = PRESENTATION_STYLE_ASSIGNMENT( ( #3620 ) )
#1821 = ADVANCED_FACE( '', ( #3621, #3622 ), #3623, .T. )
#1822 = PRESENTATION_STYLE_ASSIGNMENT( ( #3624 ) )
#1823 = ADVANCED_FACE( 'NONE', ( #3625 ), #3626, .T. )
#1824 = PRESENTATION_STYLE_ASSIGNMENT( ( #3627 ) )
#1825 = ADVANCED_FACE( '', ( #3628 ), #3629, .T. )
#1826 = PRESENTATION_STYLE_ASSIGNMENT( ( #3630 ) )
#1827 = ADVANCED_FACE( 'FACE52', ( #3631 ), #3632, .T. )
#1828 = PRESENTATION_STYLE_ASSIGNMENT( ( #3633 ) )
#1829 = ADVANCED_FACE( '', ( #3634, #3635 ), #3636, .T. )
#1830 = PRESENTATION_STYLE_ASSIGNMENT( ( #3637 ) )
#1831 = ADVANCED_FACE( 'NONE', ( #3638 ), #3639, .T. )
#1832 = PRESENTATION_STYLE_ASSIGNMENT( ( #3640 ) )
#1833 = ADVANCED_FACE( '', ( #3641, #3642 ), #3643, .T. )
#1834 = PRESENTATION_STYLE_ASSIGNMENT( ( #3644 ) )
#1835 = ADVANCED_FACE( 'NONE', ( #3645 ), #3646, .T. )
#1836 = PRESENTATION_STYLE_ASSIGNMENT( ( #3647 ) )
#1837 = ADVANCED_FACE( '', ( #3648, #3649 ), #3650, .F. )
#1838 = PRESENTATION_STYLE_ASSIGNMENT( ( #3651 ) )
#1839 = ADVANCED_FACE( 'NONE', ( #3652 ), #3653, .F. )
#1840 = PRESENTATION_STYLE_ASSIGNMENT( ( #3654 ) )
#1841 = ADVANCED_FACE( '', ( #3655, #3656 ), #3657, .T. )
#1842 = PRESENTATION_STYLE_ASSIGNMENT( ( #3658 ) )
#1843 = ADVANCED_FACE( 'NONE', ( #3659 ), #3660, .T. )
#1844 = PRESENTATION_STYLE_ASSIGNMENT( ( #3661 ) )
#1845 = ADVANCED_FACE( '', ( #3662, #3663, #3664 ), #3665, .T. )
#1846 = PRESENTATION_STYLE_ASSIGNMENT( ( #3666 ) )
#1847 = ADVANCED_FACE( '', ( #3667, #3668 ), #3669, .F. )
#1848 = PRESENTATION_STYLE_ASSIGNMENT( ( #3670 ) )
#1849 = ADVANCED_FACE( '', ( #3671 ), #3672, .F. )
#1850 = PRESENTATION_STYLE_ASSIGNMENT( ( #3673 ) )
#1851 = ADVANCED_FACE( 'NONE', ( #3674 ), #3675, .T. )
#1852 = PRESENTATION_STYLE_ASSIGNMENT( ( #3676 ) )
#1853 = ADVANCED_FACE( '', ( #3677, #3678 ), #3679, .F. )
#1854 = PRESENTATION_STYLE_ASSIGNMENT( ( #3680 ) )
#1855 = ADVANCED_FACE( 'NONE', ( #3681 ), #3682, .T. )
#1856 = PRESENTATION_STYLE_ASSIGNMENT( ( #3683 ) )
#1857 = ADVANCED_FACE( 'FACE47', ( #3684 ), #3685, .T. )
#1858 = PRESENTATION_STYLE_ASSIGNMENT( ( #3686 ) )
#1859 = ADVANCED_FACE( '', ( #3687, #3688 ), #3689, .F. )
#1860 = PRESENTATION_STYLE_ASSIGNMENT( ( #3690 ) )
#1861 = ADVANCED_FACE( '', ( #3691, #3692 ), #3693, .F. )
#1862 = PRESENTATION_STYLE_ASSIGNMENT( ( #3694 ) )
#1863 = ADVANCED_FACE( 'FACE57', ( #3695 ), #3696, .T. )
#1864 = PRESENTATION_STYLE_ASSIGNMENT( ( #3697 ) )
#1865 = ADVANCED_FACE( '', ( #3698 ), #3699, .T. )
#1866 = PRESENTATION_STYLE_ASSIGNMENT( ( #3700 ) )
#1867 = ADVANCED_FACE( 'FACE66', ( #3701, #3702 ), #3703, .T. )
#1868 = PRESENTATION_STYLE_ASSIGNMENT( ( #3704 ) )
#1869 = ADVANCED_FACE( '', ( #3705 ), #3706, .T. )
#1870 = PRESENTATION_STYLE_ASSIGNMENT( ( #3707 ) )
#1871 = ADVANCED_FACE( 'NONE', ( #3708, #3709 ), #3710, .T. )
#1872 = PRESENTATION_STYLE_ASSIGNMENT( ( #3711 ) )
#1873 = ADVANCED_FACE( 'NONE', ( #3712 ), #3713, .T. )
#1874 = PRESENTATION_STYLE_ASSIGNMENT( ( #3714 ) )
#1875 = ADVANCED_FACE( 'NONE', ( #3715 ), #3716, .T. )
#1876 = PRESENTATION_STYLE_ASSIGNMENT( ( #3717 ) )
#1877 = ADVANCED_FACE( 'NONE', ( #3718 ), #3719, .F. )
#1878 = PRESENTATION_STYLE_ASSIGNMENT( ( #3720 ) )
#1879 = ADVANCED_FACE( 'FACE15', ( #3721, #3722 ), #3723, .T. )
#1880 = PRESENTATION_STYLE_ASSIGNMENT( ( #3724 ) )
#1881 = ADVANCED_FACE( 'NONE', ( #3725 ), #3726, .T. )
#1882 = PRESENTATION_STYLE_ASSIGNMENT( ( #3727 ) )
#1883 = ADVANCED_FACE( 'NONE', ( #3728, #3729 ), #3730, .T. )
#1884 = PRESENTATION_STYLE_ASSIGNMENT( ( #3731 ) )
#1885 = ADVANCED_FACE( 'NONE', ( #3732 ), #3733, .F. )
#1886 = PRESENTATION_STYLE_ASSIGNMENT( ( #3734 ) )
#1887 = ADVANCED_FACE( 'NONE', ( #3735 ), #3736, .T. )
#1888 = PRESENTATION_STYLE_ASSIGNMENT( ( #3737 ) )
#1889 = ADVANCED_FACE( 'NONE', ( #3738 ), #3739, .T. )
#1890 = PRESENTATION_STYLE_ASSIGNMENT( ( #3740 ) )
#1891 = ADVANCED_FACE( 'NONE', ( #3741 ), #3742, .T. )
#1892 = PRESENTATION_STYLE_ASSIGNMENT( ( #3743 ) )
#1893 = ADVANCED_FACE( '', ( #3744 ), #3745, .T. )
#1894 = PRESENTATION_STYLE_ASSIGNMENT( ( #3746 ) )
#1895 = ADVANCED_FACE( '', ( #3747, #3748 ), #3749, .F. )
#1896 = PRESENTATION_STYLE_ASSIGNMENT( ( #3750 ) )
#1897 = ADVANCED_FACE( '', ( #3751, #3752 ), #3753, .F. )
#1898 = PRESENTATION_STYLE_ASSIGNMENT( ( #3754 ) )
#1899 = ADVANCED_FACE( '', ( #3755, #3756, #3757, #3758, #3759, #3760, #3761, #3762, #3763, #3764, #3765, #3766 ), #3767, .T. )
#1900 = PRESENTATION_STYLE_ASSIGNMENT( ( #3768 ) )
#1901 = ADVANCED_FACE( '', ( #3769, #3770 ), #3771, .F. )
#1902 = PRESENTATION_STYLE_ASSIGNMENT( ( #3772 ) )
#1903 = ADVANCED_FACE( '', ( #3773, #3774 ), #3775, .T. )
#1904 = PRESENTATION_STYLE_ASSIGNMENT( ( #3776 ) )
#1905 = ADVANCED_FACE( '', ( #3777 ), #3778, .F. )
#1906 = PRESENTATION_STYLE_ASSIGNMENT( ( #3779 ) )
#1907 = ADVANCED_FACE( 'NONE', ( #3780 ), #3781, .F. )
#1908 = PRESENTATION_STYLE_ASSIGNMENT( ( #3782 ) )
#1909 = ADVANCED_FACE( 'NONE', ( #3783 ), #3784, .T. )
#1910 = PRESENTATION_STYLE_ASSIGNMENT( ( #3785 ) )
#1911 = ADVANCED_FACE( 'NONE', ( #3786 ), #3787, .T. )
#1912 = PRESENTATION_STYLE_ASSIGNMENT( ( #3788 ) )
#1913 = ADVANCED_FACE( 'NONE', ( #3789 ), #3790, .F. )
#1914 = PRESENTATION_STYLE_ASSIGNMENT( ( #3791 ) )
#1915 = ADVANCED_FACE( '', ( #3792 ), #3793, .T. )
#1916 = PRESENTATION_STYLE_ASSIGNMENT( ( #3794 ) )
#1917 = ADVANCED_FACE( 'NONE', ( #3795 ), #3796, .T. )
#1918 = PRESENTATION_STYLE_ASSIGNMENT( ( #3797 ) )
#1919 = ADVANCED_FACE( 'FACE40', ( #3798 ), #3799, .T. )
#1920 = PRESENTATION_STYLE_ASSIGNMENT( ( #3800 ) )
#1921 = ADVANCED_FACE( 'FACE41', ( #3801 ), #3802, .T. )
#1922 = PRESENTATION_STYLE_ASSIGNMENT( ( #3803 ) )
#1923 = ADVANCED_FACE( 'NONE', ( #3804 ), #3805, .T. )
#1924 = PRESENTATION_STYLE_ASSIGNMENT( ( #3806 ) )
#1925 = ADVANCED_FACE( '', ( #3807 ), #3808, .T. )
#1926 = PRESENTATION_STYLE_ASSIGNMENT( ( #3809 ) )
#1927 = ADVANCED_FACE( '', ( #3810, #3811 ), #3812, .T. )
#1928 = PRESENTATION_STYLE_ASSIGNMENT( ( #3813 ) )
#1929 = ADVANCED_FACE( 'NONE', ( #3814 ), #3815, .F. )
#1930 = PRESENTATION_STYLE_ASSIGNMENT( ( #3816 ) )
#1931 = ADVANCED_FACE( 'NONE', ( #3817 ), #3818, .F. )
#1932 = PRESENTATION_STYLE_ASSIGNMENT( ( #3819 ) )
#1933 = ADVANCED_FACE( 'NONE', ( #3820 ), #3821, .T. )
#1934 = PRESENTATION_STYLE_ASSIGNMENT( ( #3822 ) )
#1935 = ADVANCED_FACE( '', ( #3823, #3824 ), #3825, .T. )
#1936 = PRESENTATION_STYLE_ASSIGNMENT( ( #3826 ) )
#1937 = ADVANCED_FACE( '', ( #3827 ), #3828, .T. )
#1938 = PRESENTATION_STYLE_ASSIGNMENT( ( #3829 ) )
#1939 = ADVANCED_FACE( '', ( #3830, #3831 ), #3832, .T. )
#1940 = PRESENTATION_STYLE_ASSIGNMENT( ( #3833 ) )
#1941 = ADVANCED_FACE( 'NONE', ( #3834, #3835 ), #3836, .F. )
#1942 = PRESENTATION_STYLE_ASSIGNMENT( ( #3837 ) )
#1943 = ADVANCED_FACE( 'FACE3', ( #3838 ), #3839, .T. )
#1944 = PRESENTATION_STYLE_ASSIGNMENT( ( #3840 ) )
#1945 = ADVANCED_FACE( 'NONE', ( #3841 ), #3842, .T. )
#1946 = PRESENTATION_STYLE_ASSIGNMENT( ( #3843 ) )
#1947 = ADVANCED_FACE( '', ( #3844, #3845 ), #3846, .F. )
#1948 = PRESENTATION_STYLE_ASSIGNMENT( ( #3847 ) )
#1949 = ADVANCED_FACE( '', ( #3848, #3849 ), #3850, .T. )
#1950 = PRESENTATION_STYLE_ASSIGNMENT( ( #3851 ) )
#1951 = ADVANCED_FACE( 'NONE', ( #3852 ), #3853, .F. )
#1952 = PRESENTATION_STYLE_ASSIGNMENT( ( #3854 ) )
#1953 = ADVANCED_FACE( 'NONE', ( #3855 ), #3856, .T. )
#1954 = PRESENTATION_STYLE_ASSIGNMENT( ( #3857 ) )
#1955 = ADVANCED_FACE( '', ( #3858, #3859 ), #3860, .F. )
#1956 = PRESENTATION_STYLE_ASSIGNMENT( ( #3861 ) )
#1957 = ADVANCED_FACE( '', ( #3862, #3863 ), #3864, .F. )
#1958 = PRESENTATION_STYLE_ASSIGNMENT( ( #3865 ) )
#1959 = ADVANCED_FACE( 'NONE', ( #3866 ), #3867, .T. )
#1960 = PRESENTATION_STYLE_ASSIGNMENT( ( #3868 ) )
#1961 = ADVANCED_FACE( '', ( #3869 ), #3870, .T. )
#1962 = PRESENTATION_STYLE_ASSIGNMENT( ( #3871 ) )
#1963 = ADVANCED_FACE( 'NONE', ( #3872 ), #3873, .F. )
#1964 = PRESENTATION_STYLE_ASSIGNMENT( ( #3874 ) )
#1965 = ADVANCED_FACE( '', ( #3875 ), #3876, .T. )
#1966 = PRESENTATION_STYLE_ASSIGNMENT( ( #3877 ) )
#1967 = ADVANCED_FACE( '', ( #3878, #3879 ), #3880, .T. )
#1968 = PRESENTATION_STYLE_ASSIGNMENT( ( #3881 ) )
#1969 = ADVANCED_FACE( 'FACE13', ( #3882 ), #3883, .T. )
#1970 = PRESENTATION_STYLE_ASSIGNMENT( ( #3884 ) )
#1971 = ADVANCED_FACE( '', ( #3885, #3886 ), #3887, .F. )
#1972 = PRESENTATION_STYLE_ASSIGNMENT( ( #3888 ) )
#1973 = ADVANCED_FACE( 'NONE', ( #3889 ), #3890, .T. )
#1974 = PRESENTATION_STYLE_ASSIGNMENT( ( #3891 ) )
#1975 = ADVANCED_FACE( 'NONE', ( #3892 ), #3893, .F. )
#1976 = PRESENTATION_STYLE_ASSIGNMENT( ( #3894 ) )
#1977 = ADVANCED_FACE( 'FACE62', ( #3895, #3896 ), #3897, .F. )
#1978 = PRESENTATION_STYLE_ASSIGNMENT( ( #3898 ) )
#1979 = ADVANCED_FACE( 'NONE', ( #3899 ), #3900, .F. )
#1980 = PRESENTATION_STYLE_ASSIGNMENT( ( #3901 ) )
#1981 = ADVANCED_FACE( 'NONE', ( #3902 ), #3903, .T. )
#1982 = PRESENTATION_STYLE_ASSIGNMENT( ( #3904 ) )
#1983 = ADVANCED_FACE( '', ( #3905, #3906 ), #3907, .F. )
#1984 = PRESENTATION_STYLE_ASSIGNMENT( ( #3908 ) )
#1985 = ADVANCED_FACE( 'NONE', ( #3909 ), #3910, .F. )
#1986 = PRESENTATION_STYLE_ASSIGNMENT( ( #3911 ) )
#1987 = ADVANCED_FACE( '', ( #3912 ), #3913, .T. )
#1988 = PRESENTATION_STYLE_ASSIGNMENT( ( #3914 ) )
#1989 = ADVANCED_FACE( '', ( #3915, #3916 ), #3917, .T. )
#1990 = PRESENTATION_STYLE_ASSIGNMENT( ( #3918 ) )
#1991 = ADVANCED_FACE( 'NONE', ( #3919 ), #3920, .F. )
#1992 = PRESENTATION_STYLE_ASSIGNMENT( ( #3921 ) )
#1993 = ADVANCED_FACE( 'NONE', ( #3922, #3923 ), #3924, .T. )
#1994 = PRESENTATION_STYLE_ASSIGNMENT( ( #3925 ) )
#1995 = ADVANCED_FACE( 'NONE', ( #3926 ), #3927, .F. )
#1996 = PRESENTATION_STYLE_ASSIGNMENT( ( #3928 ) )
#1997 = ADVANCED_FACE( '', ( #3929 ), #3930, .F. )
#1998 = PRESENTATION_STYLE_ASSIGNMENT( ( #3931 ) )
#1999 = ADVANCED_FACE( 'NONE', ( #3932 ), #3933, .F. )
#2000 = PRESENTATION_STYLE_ASSIGNMENT( ( #3934 ) )
#2001 = ADVANCED_FACE( '', ( #3935, #3936 ), #3937, .T. )
#2002 = PRESENTATION_STYLE_ASSIGNMENT( ( #3938 ) )
#2003 = ADVANCED_FACE( '', ( #3939, #3940 ), #3941, .T. )
#2004 = PRESENTATION_STYLE_ASSIGNMENT( ( #3942 ) )
#2005 = ADVANCED_FACE( 'NONE', ( #3943 ), #3944, .T. )
#2006 = PRESENTATION_STYLE_ASSIGNMENT( ( #3945 ) )
#2007 = ADVANCED_FACE( 'NONE', ( #3946 ), #3947, .T. )
#2008 = PRESENTATION_STYLE_ASSIGNMENT( ( #3948 ) )
#2009 = ADVANCED_FACE( '', ( #3949, #3950 ), #3951, .F. )
#2010 = PRESENTATION_STYLE_ASSIGNMENT( ( #3952 ) )
#2011 = ADVANCED_FACE( '', ( #3953 ), #3954, .T. )
#2012 = PRESENTATION_STYLE_ASSIGNMENT( ( #3955 ) )
#2013 = ADVANCED_FACE( '', ( #3956, #3957 ), #3958, .T. )
#2014 = PRESENTATION_STYLE_ASSIGNMENT( ( #3959 ) )
#2015 = ADVANCED_FACE( '', ( #3960, #3961 ), #3962, .T. )
#2016 = PRESENTATION_STYLE_ASSIGNMENT( ( #3963 ) )
#2017 = ADVANCED_FACE( 'NONE', ( #3964 ), #3965, .F. )
#2018 = PRESENTATION_STYLE_ASSIGNMENT( ( #3966 ) )
#2019 = ADVANCED_FACE( '', ( #3967, #3968 ), #3969, .T. )
#2020 = PRESENTATION_STYLE_ASSIGNMENT( ( #3970 ) )
#2021 = ADVANCED_FACE( '', ( #3971, #3972 ), #3973, .T. )
#2022 = PRESENTATION_STYLE_ASSIGNMENT( ( #3974 ) )
#2023 = ADVANCED_FACE( '', ( #3975, #3976 ), #3977, .F. )
#2024 = PRESENTATION_STYLE_ASSIGNMENT( ( #3978 ) )
#2025 = ADVANCED_FACE( 'NONE', ( #3979 ), #3980, .T. )
#2026 = PRESENTATION_STYLE_ASSIGNMENT( ( #3981 ) )
#2027 = ADVANCED_FACE( '', ( #3982 ), #3983, .F. )
#2028 = PRESENTATION_STYLE_ASSIGNMENT( ( #3984 ) )
#2029 = ADVANCED_FACE( '', ( #3985, #3986 ), #3987, .F. )
#2030 = PRESENTATION_STYLE_ASSIGNMENT( ( #3988 ) )
#2031 = ADVANCED_FACE( '', ( #3989 ), #3990, .F. )
#2032 = PRESENTATION_STYLE_ASSIGNMENT( ( #3991 ) )
#2033 = ADVANCED_FACE( '', ( #3992 ), #3993, .T. )
#2034 = PRESENTATION_STYLE_ASSIGNMENT( ( #3994 ) )
#2035 = ADVANCED_FACE( 'NONE', ( #3995 ), #3996, .F. )
#2036 = PRESENTATION_STYLE_ASSIGNMENT( ( #3997 ) )
#2037 = ADVANCED_FACE( '', ( #3998, #3999 ), #4000, .F. )
#2038 = PRESENTATION_STYLE_ASSIGNMENT( ( #4001 ) )
#2039 = ADVANCED_FACE( 'NONE', ( #4002 ), #4003, .T. )
#2040 = PRESENTATION_STYLE_ASSIGNMENT( ( #4004 ) )
#2041 = ADVANCED_FACE( 'NONE', ( #4005 ), #4006, .T. )
#2042 = PRESENTATION_STYLE_ASSIGNMENT( ( #4007 ) )
#2043 = ADVANCED_FACE( '', ( #4008 ), #4009, .F. )
#2044 = PRESENTATION_STYLE_ASSIGNMENT( ( #4010 ) )
#2045 = ADVANCED_FACE( 'FACE36', ( #4011, #4012 ), #4013, .F. )
#2046 = PRESENTATION_STYLE_ASSIGNMENT( ( #4014 ) )
#2047 = ADVANCED_FACE( 'NONE', ( #4015, #4016, #4017 ), #4018, .F. )
#2048 = PRESENTATION_STYLE_ASSIGNMENT( ( #4019 ) )
#2049 = ADVANCED_FACE( 'NONE', ( #4020 ), #4021, .F. )
#2050 = PRESENTATION_STYLE_ASSIGNMENT( ( #4022 ) )
#2051 = ADVANCED_FACE( 'NONE', ( #4023 ), #4024, .T. )
#2052 = PRESENTATION_STYLE_ASSIGNMENT( ( #4025 ) )
#2053 = ADVANCED_FACE( 'NONE', ( #4026 ), #4027, .F. )
#2054 = PRESENTATION_STYLE_ASSIGNMENT( ( #4028 ) )
#2055 = ADVANCED_FACE( 'NONE', ( #4029 ), #4030, .T. )
#2056 = PRESENTATION_STYLE_ASSIGNMENT( ( #4031 ) )
#2057 = ADVANCED_FACE( 'FACE64', ( #4032, #4033 ), #4034, .T. )
#2058 = PRESENTATION_STYLE_ASSIGNMENT( ( #4035 ) )
#2059 = ADVANCED_FACE( '', ( #4036, #4037, #4038, #4039, #4040, #4041, #4042, #4043, #4044, #4045, #4046, #4047 ), #4048, .T. )
#2060 = PRESENTATION_STYLE_ASSIGNMENT( ( #4049 ) )
#2061 = ADVANCED_FACE( '', ( #4050, #4051 ), #4052, .F. )
#2062 = PRESENTATION_STYLE_ASSIGNMENT( ( #4053 ) )
#2063 = ADVANCED_FACE( 'FACE42', ( #4054 ), #4055, .T. )
#2064 = PRESENTATION_STYLE_ASSIGNMENT( ( #4056 ) )
#2065 = ADVANCED_FACE( 'NONE', ( #4057 ), #4058, .T. )
#2066 = PRESENTATION_STYLE_ASSIGNMENT( ( #4059 ) )
#2067 = ADVANCED_FACE( '', ( #4060 ), #4061, .T. )
#2068 = PRESENTATION_STYLE_ASSIGNMENT( ( #4062 ) )
#2069 = ADVANCED_FACE( '', ( #4063, #4064 ), #4065, .T. )
#2070 = PRESENTATION_STYLE_ASSIGNMENT( ( #4066 ) )
#2071 = ADVANCED_FACE( '', ( #4067, #4068 ), #4069, .F. )
#2072 = PRESENTATION_STYLE_ASSIGNMENT( ( #4070 ) )
#2073 = ADVANCED_FACE( 'FACE19', ( #4071 ), #4072, .T. )
#2074 = PRESENTATION_STYLE_ASSIGNMENT( ( #4073 ) )
#2075 = ADVANCED_FACE( 'NONE', ( #4074 ), #4075, .T. )
#2076 = PRESENTATION_STYLE_ASSIGNMENT( ( #4076 ) )
#2077 = ADVANCED_FACE( '', ( #4077, #4078 ), #4079, .T. )
#2078 = PRESENTATION_STYLE_ASSIGNMENT( ( #4080 ) )
#2079 = ADVANCED_FACE( '', ( #4081, #4082 ), #4083, .F. )
#2080 = PRESENTATION_STYLE_ASSIGNMENT( ( #4084 ) )
#2081 = ADVANCED_FACE( 'NONE', ( #4085 ), #4086, .T. )
#2082 = PRESENTATION_STYLE_ASSIGNMENT( ( #4087 ) )
#2083 = ADVANCED_FACE( 'NONE', ( #4088 ), #4089, .T. )
#2084 = PRESENTATION_STYLE_ASSIGNMENT( ( #4090 ) )
#2085 = ADVANCED_FACE( 'NONE', ( #4091 ), #4092, .T. )
#2086 = PRESENTATION_STYLE_ASSIGNMENT( ( #4093 ) )
#2087 = ADVANCED_FACE( 'FACE33', ( #4094, #4095 ), #4096, .F. )
#2088 = PRESENTATION_STYLE_ASSIGNMENT( ( #4097 ) )
#2089 = ADVANCED_FACE( 'FACE37', ( #4098 ), #4099, .T. )
#2090 = PRESENTATION_STYLE_ASSIGNMENT( ( #4100 ) )
#2091 = ADVANCED_FACE( 'NONE', ( #4101 ), #4102, .T. )
#2092 = PRESENTATION_STYLE_ASSIGNMENT( ( #4103 ) )
#2093 = ADVANCED_FACE( '', ( #4104 ), #4105, .F. )
#2094 = PRESENTATION_STYLE_ASSIGNMENT( ( #4106 ) )
#2095 = ADVANCED_FACE( 'NONE', ( #4107 ), #4108, .T. )
#2096 = PRESENTATION_STYLE_ASSIGNMENT( ( #4109 ) )
#2097 = ADVANCED_FACE( 'NONE', ( #4110 ), #4111, .T. )
#2098 = PRESENTATION_STYLE_ASSIGNMENT( ( #4112 ) )
#2099 = ADVANCED_FACE( 'FACE10', ( #4113 ), #4114, .T. )
#2100 = PRESENTATION_STYLE_ASSIGNMENT( ( #4115 ) )
#2101 = ADVANCED_FACE( 'FACE9', ( #4116 ), #4117, .T. )
#2102 = PRESENTATION_STYLE_ASSIGNMENT( ( #4118 ) )
#2103 = ADVANCED_FACE( '', ( #4119, #4120 ), #4121, .T. )
#2104 = PRESENTATION_STYLE_ASSIGNMENT( ( #4122 ) )
#2105 = ADVANCED_FACE( '', ( #4123 ), #4124, .T. )
#2106 = PRESENTATION_STYLE_ASSIGNMENT( ( #4125 ) )
#2107 = ADVANCED_FACE( 'NONE', ( #4126 ), #4127, .F. )
#2108 = PRESENTATION_STYLE_ASSIGNMENT( ( #4128 ) )
#2109 = ADVANCED_FACE( '', ( #4129 ), #4130, .F. )
#2110 = PRESENTATION_STYLE_ASSIGNMENT( ( #4131 ) )
#2111 = ADVANCED_FACE( 'FACE11', ( #4132 ), #4133, .T. )
#2112 = PRESENTATION_STYLE_ASSIGNMENT( ( #4134 ) )
#2113 = ADVANCED_FACE( '', ( #4135 ), #4136, .T. )
#2114 = PRESENTATION_STYLE_ASSIGNMENT( ( #4137 ) )
#2115 = ADVANCED_FACE( 'NONE', ( #4138 ), #4139, .F. )
#2116 = PRESENTATION_STYLE_ASSIGNMENT( ( #4140 ) )
#2117 = ADVANCED_FACE( 'NONE', ( #4141 ), #4142, .T. )
#2118 = PRESENTATION_STYLE_ASSIGNMENT( ( #4143 ) )
#2119 = ADVANCED_FACE( '', ( #4144, #4145 ), #4146, .F. )
#2120 = PRESENTATION_STYLE_ASSIGNMENT( ( #4147 ) )
#2121 = ADVANCED_FACE( 'FACE21', ( #4148 ), #4149, .T. )
#2122 = PRESENTATION_STYLE_ASSIGNMENT( ( #4150 ) )
#2123 = ADVANCED_FACE( '', ( #4151 ), #4152, .F. )
#2124 = PRESENTATION_STYLE_ASSIGNMENT( ( #4153 ) )
#2125 = ADVANCED_FACE( 'FACE22', ( #4154 ), #4155, .T. )
#2126 = PRESENTATION_STYLE_ASSIGNMENT( ( #4156 ) )
#2127 = ADVANCED_FACE( 'NONE', ( #4157, #4158 ), #4159, .T. )
#2128 = PRESENTATION_STYLE_ASSIGNMENT( ( #4160 ) )
#2129 = ADVANCED_FACE( 'NONE', ( #4161 ), #4162, .F. )
#2130 = PRESENTATION_STYLE_ASSIGNMENT( ( #4163 ) )
#2131 = ADVANCED_FACE( '', ( #4164 ), #4165, .T. )
#2132 = PRESENTATION_STYLE_ASSIGNMENT( ( #4166 ) )
#2133 = ADVANCED_FACE( '', ( #4167, #4168, #4169, #4170 ), #4171, .F. )
#2134 = PRESENTATION_STYLE_ASSIGNMENT( ( #4172 ) )
#2135 = ADVANCED_FACE( 'FACE35', ( #4173, #4174 ), #4175, .F. )
#2136 = PRESENTATION_STYLE_ASSIGNMENT( ( #4176 ) )
#2137 = ADVANCED_FACE( '', ( #4177 ), #4178, .T. )
#2138 = PRESENTATION_STYLE_ASSIGNMENT( ( #4179 ) )
#2139 = ADVANCED_FACE( '', ( #4180 ), #4181, .T. )
#2140 = PRESENTATION_STYLE_ASSIGNMENT( ( #4182 ) )
#2141 = ADVANCED_FACE( 'NONE', ( #4183 ), #4184, .T. )
#2142 = PRESENTATION_STYLE_ASSIGNMENT( ( #4185 ) )
#2143 = ADVANCED_FACE( '', ( #4186, #4187 ), #4188, .F. )
#2144 = PRESENTATION_STYLE_ASSIGNMENT( ( #4189 ) )
#2145 = ADVANCED_FACE( '', ( #4190, #4191 ), #4192, .F. )
#2146 = PRESENTATION_STYLE_ASSIGNMENT( ( #4193 ) )
#2147 = ADVANCED_FACE( 'NONE', ( #4194 ), #4195, .F. )
#2148 = PRESENTATION_STYLE_ASSIGNMENT( ( #4196 ) )
#2149 = ADVANCED_FACE( 'NONE', ( #4197 ), #4198, .T. )
#2150 = PRESENTATION_STYLE_ASSIGNMENT( ( #4199 ) )
#2151 = ADVANCED_FACE( 'FACE18', ( #4200 ), #4201, .T. )
#2152 = PRESENTATION_STYLE_ASSIGNMENT( ( #4202 ) )
#2153 = ADVANCED_FACE( '', ( #4203, #4204, #4205, #4206 ), #4207, .F. )
#2154 = PRESENTATION_STYLE_ASSIGNMENT( ( #4208 ) )
#2155 = ADVANCED_FACE( 'NONE', ( #4209 ), #4210, .T. )
#2156 = PRESENTATION_STYLE_ASSIGNMENT( ( #4211 ) )
#2157 = ADVANCED_FACE( '', ( #4212, #4213, #4214, #4215, #4216, #4217, #4218, #4219, #4220, #4221, #4222, #4223 ), #4224, .F. )
#2158 = PRESENTATION_STYLE_ASSIGNMENT( ( #4225 ) )
#2159 = ADVANCED_FACE( 'NONE', ( #4226 ), #4227, .T. )
#2160 = PRESENTATION_STYLE_ASSIGNMENT( ( #4228 ) )
#2161 = ADVANCED_FACE( '', ( #4229, #4230 ), #4231, .T. )
#2162 = PRESENTATION_STYLE_ASSIGNMENT( ( #4232 ) )
#2163 = ADVANCED_FACE( 'NONE', ( #4233 ), #4234, .F. )
#2164 = PRESENTATION_STYLE_ASSIGNMENT( ( #4235 ) )
#2165 = ADVANCED_FACE( '', ( #4236, #4237 ), #4238, .F. )
#2166 = PRESENTATION_STYLE_ASSIGNMENT( ( #4239 ) )
#2167 = ADVANCED_FACE( '', ( #4240, #4241 ), #4242, .F. )
#2168 = PRESENTATION_STYLE_ASSIGNMENT( ( #4243 ) )
#2169 = ADVANCED_FACE( 'NONE', ( #4244 ), #4245, .T. )
#2170 = PRESENTATION_STYLE_ASSIGNMENT( ( #4246 ) )
#2171 = ADVANCED_FACE( 'FACE12', ( #4247 ), #4248, .T. )
#2172 = PRESENTATION_STYLE_ASSIGNMENT( ( #4249 ) )
#2173 = ADVANCED_FACE( 'NONE', ( #4250 ), #4251, .T. )
#2174 = PRESENTATION_STYLE_ASSIGNMENT( ( #4252 ) )
#2175 = ADVANCED_FACE( 'NONE', ( #4253 ), #4254, .F. )
#2176 = PRESENTATION_STYLE_ASSIGNMENT( ( #4255 ) )
#2177 = ADVANCED_FACE( 'NONE', ( #4256 ), #4257, .T. )
#2178 = PRESENTATION_STYLE_ASSIGNMENT( ( #4258 ) )
#2179 = ADVANCED_FACE( 'NONE', ( #4259 ), #4260, .F. )
#2180 = PRESENTATION_STYLE_ASSIGNMENT( ( #4261 ) )
#2181 = ADVANCED_FACE( 'NONE', ( #4262 ), #4263, .T. )
#2182 = PRESENTATION_STYLE_ASSIGNMENT( ( #4264 ) )
#2183 = ADVANCED_FACE( '', ( #4265 ), #4266, .T. )
#2184 = PRESENTATION_STYLE_ASSIGNMENT( ( #4267 ) )
#2185 = ADVANCED_FACE( '', ( #4268, #4269 ), #4270, .T. )
#2186 = PRESENTATION_STYLE_ASSIGNMENT( ( #4271 ) )
#2187 = ADVANCED_FACE( 'NONE', ( #4272 ), #4273, .F. )
#2188 = PRESENTATION_STYLE_ASSIGNMENT( ( #4274 ) )
#2189 = ADVANCED_FACE( '', ( #4275, #4276 ), #4277, .F. )
#2190 = PRESENTATION_STYLE_ASSIGNMENT( ( #4278 ) )
#2191 = ADVANCED_FACE( 'NONE', ( #4279 ), #4280, .T. )
#2192 = PRESENTATION_STYLE_ASSIGNMENT( ( #4281 ) )
#2193 = ADVANCED_FACE( 'NONE', ( #4282 ), #4283, .T. )
#2194 = PRESENTATION_STYLE_ASSIGNMENT( ( #4284 ) )
#2195 = ADVANCED_FACE( '', ( #4285, #4286 ), #4287, .T. )
#2196 = PRESENTATION_STYLE_ASSIGNMENT( ( #4288 ) )
#2197 = ADVANCED_FACE( '', ( #4289, #4290 ), #4291, .T. )
#2198 = PRESENTATION_STYLE_ASSIGNMENT( ( #4292 ) )
[truncated: 23,513 more rows]
