# Supplementary material for: Design and operation of a molten salt electrochemical cell
Source: MethodsX. 2022 Feb 1;9:101626. doi: 10.1016/j.mex.2022.101626 (PMC8892162; doi:10.1016/j.mex.2022.101626)
Supplement: Supplementary file 1 [file mmc1.zip › 07EG_003 Electrode Connector.step]

ISO-10303-21
HEADER
FILE_DESCRIPTION( ( '' ), ' ' )
FILE_NAME( '/vol/tmp/translate-17269199221518965749/5ec2fd7171fdb5118a573af8.step', '2020-05-18T21:26:11', ( '' ), ( '' ), ' ', ' ', ' ' )
FILE_SCHEMA( ( 'AUTOMOTIVE_DESIGN { 1 0 10303 214 1 1 1 1 }' ) )
ENDSEC
DATA
#1 = MECHANICAL_DESIGN_GEOMETRIC_PRESENTATION_REPRESENTATION( ' ', ( #10, #11, #12, #13, #14, #15, #16 ), #6 )
#2 = PRODUCT_DEFINITION_CONTEXT( '', #17, 'design' )
#3 = APPLICATION_PROTOCOL_DEFINITION( 'international standard', 'automotive_design', 2001, #17 )
#4 = PRODUCT_CATEGORY_RELATIONSHIP( 'NONE', 'NONE', #18, #19 )
#5 = SHAPE_DEFINITION_REPRESENTATION( #20, #21 )
#6 = ( GEOMETRIC_REPRESENTATION_CONTEXT( 3 )GLOBAL_UNCERTAINTY_ASSIGNED_CONTEXT( ( #24 ) )GLOBAL_UNIT_ASSIGNED_CONTEXT( ( #26, #27, #28 ) )REPRESENTATION_CONTEXT( 'NONE', 'WORKSPACE' ) )
#10 = STYLED_ITEM( '', ( #30 ), #31 )
#11 = STYLED_ITEM( '', ( #32 ), #33 )
#12 = STYLED_ITEM( '', ( #34 ), #35 )
#13 = STYLED_ITEM( '', ( #36 ), #37 )
#14 = STYLED_ITEM( '', ( #38 ), #39 )
#15 = STYLED_ITEM( '', ( #40 ), #41 )
#16 = STYLED_ITEM( '', ( #42 ), #43 )
#17 = APPLICATION_CONTEXT( 'core data for automotive mechanical design processes' )
#18 = PRODUCT_CATEGORY( 'part', 'NONE' )
#19 = PRODUCT_RELATED_PRODUCT_CATEGORY( 'detail', ' ', ( #44 ) )
#20 = PRODUCT_DEFINITION_SHAPE( 'NONE', 'NONE', #45 )
#21 = ADVANCED_BREP_SHAPE_REPRESENTATION( 'Electrode Connector', ( #46, #47 ), #6 )
#24 = UNCERTAINTY_MEASURE_WITH_UNIT( LENGTH_MEASURE( 1.00000000000000E-06 ), #26, '', '' )
#26 = ( CONVERSION_BASED_UNIT( 'METRE', #50 )LENGTH_UNIT( )NAMED_UNIT( #53 ) )
#27 = ( NAMED_UNIT( #55 )PLANE_ANGLE_UNIT( )SI_UNIT( $, .RADIAN. ) )
#28 = ( NAMED_UNIT( #55 )SI_UNIT( $, .STERADIAN. )SOLID_ANGLE_UNIT( ) )
#30 = PRESENTATION_STYLE_ASSIGNMENT( ( #61 ) )
#31 = ADVANCED_FACE( '', ( #62 ), #63, .T. )
#32 = PRESENTATION_STYLE_ASSIGNMENT( ( #64 ) )
#33 = ADVANCED_FACE( '', ( #65, #66, #67 ), #68, .T. )
#34 = PRESENTATION_STYLE_ASSIGNMENT( ( #69 ) )
#35 = ADVANCED_FACE( '', ( #70, #71 ), #72, .F. )
#36 = PRESENTATION_STYLE_ASSIGNMENT( ( #73 ) )
#37 = ADVANCED_FACE( '', ( #74, #75 ), #76, .T. )
#38 = PRESENTATION_STYLE_ASSIGNMENT( ( #77 ) )
#39 = ADVANCED_FACE( '', ( #78, #79 ), #80, .F. )
#40 = PRESENTATION_STYLE_ASSIGNMENT( ( #81 ) )
#41 = ADVANCED_FACE( '', ( #82, #83 ), #84, .F. )
#42 = PRESENTATION_STYLE_ASSIGNMENT( ( #85 ) )
#43 = ADVANCED_FACE( '', ( #86, #87, #88, #89 ), #90, .F. )
#44 = PRODUCT( 'Electrode Connector', 'Electrode Connector', 'PART-Electrode Connector-DESC', ( #91 ) )
#45 = PRODUCT_DEFINITION( 'NONE', 'NONE', #92, #2 )
#46 = MANIFOLD_SOLID_BREP( 'Electrode Connector', #93 )
#47 = AXIS2_PLACEMENT_3D( '', #94, #95, #96 )
#50 = LENGTH_MEASURE_WITH_UNIT( LENGTH_MEASURE( 1.00000000000000 ), #97 )
#53 = DIMENSIONAL_EXPONENTS( 1.00000000000000, 0.00000000000000, 0.00000000000000, 0.00000000000000, 0.00000000000000, 0.00000000000000, 0.00000000000000 )
#55 = DIMENSIONAL_EXPONENTS( 0.00000000000000, 0.00000000000000, 0.00000000000000, 0.00000000000000, 0.00000000000000, 0.00000000000000, 0.00000000000000 )
#61 = SURFACE_STYLE_USAGE( .BOTH., #98 )
#62 = FACE_OUTER_BOUND( '', #99, .T. )
#63 = PLANE( '', #100 )
#64 = SURFACE_STYLE_USAGE( .BOTH., #101 )
#65 = FACE_BOUND( '', #102, .T. )
#66 = FACE_BOUND( '', #103, .T. )
#67 = FACE_OUTER_BOUND( '', #104, .T. )
#68 = CYLINDRICAL_SURFACE( '', #105, 0.00396875000000000 )
#69 = SURFACE_STYLE_USAGE( .BOTH., #106 )
#70 = FACE_OUTER_BOUND( '', #107, .T. )
#71 = FACE_OUTER_BOUND( '', #108, .T. )
#72 = CYLINDRICAL_SURFACE( '', #109, 0.00125730000000000 )
#73 = SURFACE_STYLE_USAGE( .BOTH., #110 )
#74 = FACE_BOUND( '', #111, .T. )
#75 = FACE_OUTER_BOUND( '', #112, .T. )
#76 = PLANE( '', #113 )
#77 = SURFACE_STYLE_USAGE( .BOTH., #114 )
#78 = FACE_OUTER_BOUND( '', #115, .T. )
#79 = FACE_OUTER_BOUND( '', #116, .T. )
#80 = CYLINDRICAL_SURFACE( '', #117, 0.00125730000000000 )
#81 = SURFACE_STYLE_USAGE( .BOTH., #118 )
#82 = FACE_BOUND( '', #119, .T. )
#83 = FACE_OUTER_BOUND( '', #120, .T. )
#84 = PLANE( '', #121 )
#85 = SURFACE_STYLE_USAGE( .BOTH., #122 )
#86 = FACE_BOUND( '', #123, .T. )
#87 = FACE_OUTER_BOUND( '', #124, .T. )
#88 = FACE_OUTER_BOUND( '', #125, .T. )
#89 = FACE_BOUND( '', #126, .T. )
#90 = CYLINDRICAL_SURFACE( '', #127, 0.00152400000000000 )
#91 = PRODUCT_CONTEXT( '', #17, 'mechanical' )
#92 = PRODUCT_DEFINITION_FORMATION_WITH_SPECIFIED_SOURCE( ' ', 'NONE', #44, .NOT_KNOWN. )
#93 = CLOSED_SHELL( '', ( #39, #43, #33, #35, #37, #31, #41 ) )
#94 = CARTESIAN_POINT( '', ( 0.00000000000000, 0.00000000000000, 0.00000000000000 ) )
#95 = DIRECTION( '', ( 0.00000000000000, 0.00000000000000, 1.00000000000000 ) )
#96 = DIRECTION( '', ( 1.00000000000000, 0.00000000000000, 0.00000000000000 ) )
#97 = ( LENGTH_UNIT( )NAMED_UNIT( #53 )SI_UNIT( $, .METRE. ) )
#98 = SURFACE_SIDE_STYLE( '', ( #129 ) )
#99 = EDGE_LOOP( '', ( #130, #131, #132, #133 ) )
#100 = AXIS2_PLACEMENT_3D( '', #134, #135, #136 )
#101 = SURFACE_SIDE_STYLE( '', ( #137 ) )
#102 = EDGE_LOOP( '', ( #138 ) )
#103 = EDGE_LOOP( '', ( #139 ) )
#104 = EDGE_LOOP( '', ( #140, #141, #142, #143 ) )
#105 = AXIS2_PLACEMENT_3D( '', #144, #145, #146 )
#106 = SURFACE_SIDE_STYLE( '', ( #147 ) )
#107 = EDGE_LOOP( '', ( #148 ) )
#108 = EDGE_LOOP( '', ( #149 ) )
#109 = AXIS2_PLACEMENT_3D( '', #150, #151, #152 )
#110 = SURFACE_SIDE_STYLE( '', ( #153 ) )
#111 = EDGE_LOOP( '', ( #154 ) )
#112 = EDGE_LOOP( '', ( #155, #156 ) )
#113 = AXIS2_PLACEMENT_3D( '', #157, #158, #159 )
#114 = SURFACE_SIDE_STYLE( '', ( #160 ) )
#115 = EDGE_LOOP( '', ( #161 ) )
#116 = EDGE_LOOP( '', ( #162 ) )
#117 = AXIS2_PLACEMENT_3D( '', #163, #164, #165 )
#118 = SURFACE_SIDE_STYLE( '', ( #166 ) )
#119 = EDGE_LOOP( '', ( #167 ) )
#120 = EDGE_LOOP( '', ( #168, #169 ) )
#121 = AXIS2_PLACEMENT_3D( '', #170, #171, #172 )
#122 = SURFACE_SIDE_STYLE( '', ( #173 ) )
#123 = EDGE_LOOP( '', ( #174 ) )
#124 = EDGE_LOOP( '', ( #175 ) )
#125 = EDGE_LOOP( '', ( #176 ) )
#126 = EDGE_LOOP( '', ( #177 ) )
#127 = AXIS2_PLACEMENT_3D( '', #178, #179, #180 )
#129 = SURFACE_STYLE_FILL_AREA( #181 )
#130 = ORIENTED_EDGE( '', *, *, #182, .T. )
#131 = ORIENTED_EDGE( '', *, *, #183, .T. )
#132 = ORIENTED_EDGE( '', *, *, #184, .T. )
#133 = ORIENTED_EDGE( '', *, *, #185, .T. )
#134 = CARTESIAN_POINT( '', ( -0.00496435505533926, 0.00283147702542428, 0.0190500000000000 ) )
#135 = DIRECTION( '', ( 0.00000000000000, 1.00000000000000, 0.00000000000000 ) )
#136 = DIRECTION( '', ( -1.00000000000000, 0.00000000000000, 0.00000000000000 ) )
#137 = SURFACE_STYLE_FILL_AREA( #186 )
#138 = ORIENTED_EDGE( '', *, *, #187, .F. )
#139 = ORIENTED_EDGE( '', *, *, #188, .F. )
#140 = ORIENTED_EDGE( '', *, *, #182, .F. )
#141 = ORIENTED_EDGE( '', *, *, #189, .F. )
#142 = ORIENTED_EDGE( '', *, *, #184, .F. )
#143 = ORIENTED_EDGE( '', *, *, #190, .T. )
#144 = CARTESIAN_POINT( '', ( 0.00000000000000, 0.00000000000000, 0.0190500000000000 ) )
#145 = DIRECTION( '', ( -0.00000000000000, -0.00000000000000, 1.00000000000000 ) )
#146 = DIRECTION( '', ( 0.00000000000000, 1.00000000000000, 0.00000000000000 ) )
#147 = SURFACE_STYLE_FILL_AREA( #191 )
#148 = ORIENTED_EDGE( '', *, *, #192, .F. )
#149 = ORIENTED_EDGE( '', *, *, #188, .T. )
#150 = CARTESIAN_POINT( '', ( 8.67361737988403E-19, -0.00396875000000000, 0.0132080000000000 ) )
#151 = DIRECTION( '', ( -0.00000000000000, -1.00000000000000, -0.00000000000000 ) )
#152 = DIRECTION( '', ( -1.00000000000000, 0.00000000000000, 0.00000000000000 ) )
#153 = SURFACE_STYLE_FILL_AREA( #193 )
#154 = ORIENTED_EDGE( '', *, *, #194, .F. )
#155 = ORIENTED_EDGE( '', *, *, #189, .T. )
#156 = ORIENTED_EDGE( '', *, *, #185, .F. )
#157 = CARTESIAN_POINT( '', ( 0.00000000000000, 0.00000000000000, 0.0190500000000000 ) )
#158 = DIRECTION( '', ( 0.00000000000000, 0.00000000000000, 1.00000000000000 ) )
#159 = DIRECTION( '', ( 0.00000000000000, -1.00000000000000, 0.00000000000000 ) )
#160 = SURFACE_STYLE_FILL_AREA( #195 )
#161 = ORIENTED_EDGE( '', *, *, #196, .F. )
#162 = ORIENTED_EDGE( '', *, *, #187, .T. )
#163 = CARTESIAN_POINT( '', ( 1.73472347597681E-18, -0.00396875000000000, 0.00584200000000000 ) )
#164 = DIRECTION( '', ( -0.00000000000000, -1.00000000000000, -0.00000000000000 ) )
#165 = DIRECTION( '', ( -1.00000000000000, 0.00000000000000, 0.00000000000000 ) )
#166 = SURFACE_STYLE_FILL_AREA( #197 )
#167 = ORIENTED_EDGE( '', *, *, #198, .T. )
#168 = ORIENTED_EDGE( '', *, *, #183, .F. )
#169 = ORIENTED_EDGE( '', *, *, #190, .F. )
#170 = CARTESIAN_POINT( '', ( 0.00000000000000, 0.00000000000000, 0.00000000000000 ) )
#171 = DIRECTION( '', ( 0.00000000000000, 0.00000000000000, 1.00000000000000 ) )
#172 = DIRECTION( '', ( 0.00000000000000, -1.00000000000000, 0.00000000000000 ) )
#173 = SURFACE_STYLE_FILL_AREA( #199 )
#174 = ORIENTED_EDGE( '', *, *, #192, .T. )
#175 = ORIENTED_EDGE( '', *, *, #194, .T. )
#176 = ORIENTED_EDGE( '', *, *, #198, .F. )
#177 = ORIENTED_EDGE( '', *, *, #196, .T. )
#178 = CARTESIAN_POINT( '', ( 0.00000000000000, 0.00000000000000, 0.0190500000000000 ) )
#179 = DIRECTION( '', ( -0.00000000000000, -0.00000000000000, 1.00000000000000 ) )
#180 = DIRECTION( '', ( 0.00000000000000, 1.00000000000000, 0.00000000000000 ) )
#181 = FILL_AREA_STYLE( '', ( #200 ) )
#182 = EDGE_CURVE( '', #201, #202, #203, .T. )
#183 = EDGE_CURVE( '', #202, #204, #205, .T. )
#184 = EDGE_CURVE( '', #204, #206, #207, .T. )
#185 = EDGE_CURVE( '', #206, #201, #208, .T. )
#186 = FILL_AREA_STYLE( '', ( #209 ) )
#187 = EDGE_CURVE( '', #210, #210, #211, .T. )
#188 = EDGE_CURVE( '', #212, #212, #213, .T. )
#189 = EDGE_CURVE( '', #206, #201, #214, .T. )
#190 = EDGE_CURVE( '', #204, #202, #215, .T. )
#191 = FILL_AREA_STYLE( '', ( #216 ) )
#192 = EDGE_CURVE( '', #217, #217, #218, .T. )
#193 = FILL_AREA_STYLE( '', ( #219 ) )
#194 = EDGE_CURVE( '', #220, #220, #221, .T. )
#195 = FILL_AREA_STYLE( '', ( #222 ) )
#196 = EDGE_CURVE( '', #223, #223, #224, .T. )
#197 = FILL_AREA_STYLE( '', ( #225 ) )
#198 = EDGE_CURVE( '', #226, #226, #227, .T. )
#199 = FILL_AREA_STYLE( '', ( #228 ) )
#200 = FILL_AREA_STYLE_COLOUR( '', #229 )
#201 = VERTEX_POINT( '', #230 )
#202 = VERTEX_POINT( '', #231 )
#203 = LINE( '', #232, #233 )
#204 = VERTEX_POINT( '', #234 )
#205 = LINE( '', #235, #236 )
#206 = VERTEX_POINT( '', #237 )
#207 = LINE( '', #238, #239 )
#208 = LINE( '', #240, #241 )
#209 = FILL_AREA_STYLE_COLOUR( '', #242 )
#210 = VERTEX_POINT( '', #243 )
#211 = B_SPLINE_CURVE_WITH_KNOTS( '', 3, ( #244, #245, #246, #247, #248, #249, #250, #251, #252, #253, #254, #255, #256, #257, #258, #259, #260, #261, #262, #263, #264, #265, #266, #267, #268, #269, #270, #271, #272, #273, #274, #275, #276, #277, #278, #279, #280, #281 ), .UNSPECIFIED., .T., .F., ( 2, 2, 2, 2, 2, 2, 2, 2, 2, 2, 2, 2, 2, 2, 2, 2, 2, 2, 2, 2, 2 ), ( -0.000494401677561914, 0.0000000…
#212 = VERTEX_POINT( '', #282 )
#213 = B_SPLINE_CURVE_WITH_KNOTS( '', 3, ( #283, #284, #285, #286, #287, #288, #289, #290, #291, #292, #293, #294, #295, #296, #297, #298, #299, #300, #301, #302, #303, #304, #305, #306, #307, #308, #309, #310, #311, #312, #313, #314, #315, #316, #317, #318, #319, #320 ), .UNSPECIFIED., .T., .F., ( 2, 2, 2, 2, 2, 2, 2, 2, 2, 2, 2, 2, 2, 2, 2, 2, 2, 2, 2, 2, 2 ), ( -0.000494401677561913, 0.0000000…
#214 = CIRCLE( '', #321, 0.00396875000000000 )
#215 = CIRCLE( '', #322, 0.00396875000000000 )
#216 = FILL_AREA_STYLE_COLOUR( '', #323 )
#217 = VERTEX_POINT( '', #324 )
#218 = B_SPLINE_CURVE_WITH_KNOTS( '', 3, ( #325, #326, #327, #328, #329, #330, #331, #332, #333, #334, #335, #336, #337, #338, #339, #340, #341, #342, #343, #344, #345, #346, #347, #348, #349, #350, #351, #352, #353, #354, #355, #356, #357, #358, #359, #360, #361, #362, #363, #364, #365, #366 ), .UNSPECIFIED., .T., .F., ( 2, 2, 2, 2, 2, 2, 2, 2, 2, 2, 2, 2, 2, 2, 2, 2, 2, 2, 2, 2, 2, 2, 2 ), ( -0…
#219 = FILL_AREA_STYLE_COLOUR( '', #367 )
#220 = VERTEX_POINT( '', #368 )
#221 = CIRCLE( '', #369, 0.00152400000000000 )
#222 = FILL_AREA_STYLE_COLOUR( '', #370 )
#223 = VERTEX_POINT( '', #371 )
#224 = B_SPLINE_CURVE_WITH_KNOTS( '', 3, ( #372, #373, #374, #375, #376, #377, #378, #379, #380, #381, #382, #383, #384, #385, #386, #387, #388, #389, #390, #391, #392, #393, #394, #395, #396, #397, #398, #399, #400, #401, #402, #403, #404, #405, #406, #407, #408, #409, #410, #411, #412, #413 ), .UNSPECIFIED., .T., .F., ( 2, 2, 2, 2, 2, 2, 2, 2, 2, 2, 2, 2, 2, 2, 2, 2, 2, 2, 2, 2, 2, 2, 2 ), ( -0…
#225 = FILL_AREA_STYLE_COLOUR( '', #414 )
#226 = VERTEX_POINT( '', #415 )
#227 = CIRCLE( '', #416, 0.00152400000000000 )
#228 = FILL_AREA_STYLE_COLOUR( '', #417 )
#229 = COLOUR_RGB( '', 0.792156875100000, 0.819607853900000, 0.933333337300000 )
#230 = CARTESIAN_POINT( '', ( 0.00278095566613250, 0.00283147702542428, 0.0190500000000000 ) )
#231 = CARTESIAN_POINT( '', ( 0.00278095566613250, 0.00283147702542428, 0.00000000000000 ) )
#232 = CARTESIAN_POINT( '', ( 0.00278095566613250, 0.00283147702542428, 0.0190500000000000 ) )
#233 = VECTOR( '', #418, 1.00000000000000 )
#234 = CARTESIAN_POINT( '', ( -0.00278095566613250, 0.00283147702542428, 0.00000000000000 ) )
#235 = CARTESIAN_POINT( '', ( 0.00000000000000, 0.00283147702542428, 0.00000000000000 ) )
#236 = VECTOR( '', #419, 1.00000000000000 )
#237 = CARTESIAN_POINT( '', ( -0.00278095566613250, 0.00283147702542428, 0.0190500000000000 ) )
#238 = CARTESIAN_POINT( '', ( -0.00278095566613250, 0.00283147702542428, 0.0190500000000000 ) )
#239 = VECTOR( '', #420, 1.00000000000000 )
#240 = CARTESIAN_POINT( '', ( -0.00496435505533926, 0.00283147702542428, 0.0190500000000000 ) )
#241 = VECTOR( '', #421, 1.00000000000000 )
#242 = COLOUR_RGB( '', 0.792156875100000, 0.819607853900000, 0.933333337300000 )
#243 = CARTESIAN_POINT( '', ( 3.74350284782386E-20, -0.00396875000000000, 0.00458470000000000 ) )
#244 = CARTESIAN_POINT( '', ( -0.000167251220448595, -0.00396875000000000, 0.00458470000000000 ) )
#245 = CARTESIAN_POINT( '', ( 0.000167251220448594, -0.00396875000000000, 0.00458470000000000 ) )
#246 = CARTESIAN_POINT( '', ( 0.000331285376232230, -0.00395786316272613, 0.00461800418462742 ) )
#247 = CARTESIAN_POINT( '', ( 0.000635301479812363, -0.00392056409782037, 0.00474459041998754 ) )
#248 = CARTESIAN_POINT( '', ( 0.000774049251614204, -0.00389432655505026, 0.00483792432777458 ) )
#249 = CARTESIAN_POINT( '', ( 0.00100430574459465, -0.00384139317600638, 0.00506824928377827 ) )
#250 = CARTESIAN_POINT( '', ( 0.00109771499103039, -0.00381448875893683, 0.00520751101371825 ) )
#251 = CARTESIAN_POINT( '', ( 0.00122351102628163, -0.00377601952618833, 0.00550947143910187 ) )
#252 = CARTESIAN_POINT( '', ( 0.00125713280140316, -0.00376438490499751, 0.00567556961474710 ) )
#253 = CARTESIAN_POINT( '', ( 0.00125738264030680, -0.00376430145791544, 0.00592331329368501 ) )
#254 = CARTESIAN_POINT( '', ( 0.00124912040058645, -0.00376708944972038, 0.00600722106075052 ) )
#255 = CARTESIAN_POINT( '', ( 0.00121685124302520, -0.00377763652959147, 0.00616891409639967 ) )
#256 = CARTESIAN_POINT( '', ( 0.00119297102022578, -0.00378535304794083, 0.00624755351140906 ) )
#257 = CARTESIAN_POINT( '', ( 0.00109778392473655, -0.00381447912272482, 0.00647688156962459 ) )
#258 = CARTESIAN_POINT( '', ( 0.00100524042636958, -0.00384117023573669, 0.00661474902707401 ) )
#259 = CARTESIAN_POINT( '', ( 0.000831529482184610, -0.00388111651664983, 0.00678861160523779 ) )
#260 = CARTESIAN_POINT( '', ( 0.000768671781378276, -0.00389421027086375, 0.00684031246814174 ) )
#261 = CARTESIAN_POINT( '', ( 0.000632949088209378, -0.00391855909652041, 0.00693143083455051 ) )
#262 = CARTESIAN_POINT( '', ( 0.000559389092682008, -0.00392986980885276, 0.00697098732763807 ) )
#263 = CARTESIAN_POINT( '', ( 0.000332300469216906, -0.00395775418600428, 0.00706563421825062 ) )
#264 = CARTESIAN_POINT( '', ( 0.000166115125485516, -0.00396869435541480, 0.00709912435412452 ) )
#265 = CARTESIAN_POINT( '', ( -0.000163445527778786, -0.00396880519565593, 0.00709947422880041 ) )
#266 = CARTESIAN_POINT( '', ( -0.000329856135335033, -0.00395796979056938, 0.00706632154379309 ) )
#267 = CARTESIAN_POINT( '', ( -0.000633234199454180, -0.00392088566292357, 0.00694053664538589 ) )
#268 = CARTESIAN_POINT( '', ( -0.000771917538379989, -0.00389478152560049, 0.00684791843283434 ) )
#269 = CARTESIAN_POINT( '', ( -0.00100422835362865, -0.00384144572159829, 0.00661611497424014 ) )
#270 = CARTESIAN_POINT( '', ( -0.00109650257209905, -0.00381485421083731, 0.00647914190723214 ) )
#271 = CARTESIAN_POINT( '', ( -0.00122414681758601, -0.00377583038675694, 0.00617325861432616 ) )
#272 = CARTESIAN_POINT( '', ( -0.00125715565564748, -0.00376437727160605, 0.00601037342292869 ) )
#273 = CARTESIAN_POINT( '', ( -0.00125744341434849, -0.00376428115916204, 0.00567578925489976 ) )
#274 = CARTESIAN_POINT( '', ( -0.00122426329797331, -0.00377578041042722, 0.00551171885063983 ) )
#275 = CARTESIAN_POINT( '', ( -0.00109795524867252, -0.00381442428191239, 0.00520764951935100 ) )
#276 = CARTESIAN_POINT( '', ( -0.00100477978776215, -0.00384126779683778, 0.00506885919398034 ) )
#277 = CARTESIAN_POINT( '', ( -0.000774619992508596, -0.00389421167582404, 0.00483836012682135 ) )
#278 = CARTESIAN_POINT( '', ( -0.000635320242330932, -0.00392052330197626, 0.00474474932324915 ) )
#279 = CARTESIAN_POINT( '', ( -0.000333238188744987, -0.00395766181996596, 0.00461866718857557 ) )
#280 = CARTESIAN_POINT( '', ( -0.000167251220448595, -0.00396875000000000, 0.00458470000000000 ) )
#281 = CARTESIAN_POINT( '', ( 0.000167251220448594, -0.00396875000000000, 0.00458470000000000 ) )
#282 = CARTESIAN_POINT( '', ( -8.21934762759084E-20, -0.00396875000000000, 0.0119507000000000 ) )
#283 = CARTESIAN_POINT( '', ( -0.000167251220448593, -0.00396875000000000, 0.0119507000000000 ) )
#284 = CARTESIAN_POINT( '', ( 0.000167251220448593, -0.00396875000000000, 0.0119507000000000 ) )
#285 = CARTESIAN_POINT( '', ( 0.000331285376232230, -0.00395786316272613, 0.0119840041846274 ) )
#286 = CARTESIAN_POINT( '', ( 0.000635301479812362, -0.00392056409782037, 0.0121105904199875 ) )
#287 = CARTESIAN_POINT( '', ( 0.000774049251614203, -0.00389432655505026, 0.0122039243277746 ) )
#288 = CARTESIAN_POINT( '', ( 0.00100430574459464, -0.00384139317600638, 0.0124342492837783 ) )
#289 = CARTESIAN_POINT( '', ( 0.00109771499103039, -0.00381448875893683, 0.0125735110137182 ) )
#290 = CARTESIAN_POINT( '', ( 0.00122351102628163, -0.00377601952618833, 0.0128754714391019 ) )
#291 = CARTESIAN_POINT( '', ( 0.00125713280140316, -0.00376438490499751, 0.0130415696147471 ) )
#292 = CARTESIAN_POINT( '', ( 0.00125738264030680, -0.00376430145791544, 0.0132893132936850 ) )
#293 = CARTESIAN_POINT( '', ( 0.00124912040058645, -0.00376708944972038, 0.0133732210607505 ) )
#294 = CARTESIAN_POINT( '', ( 0.00121685124302520, -0.00377763652959147, 0.0135349140963997 ) )
#295 = CARTESIAN_POINT( '', ( 0.00119297102022578, -0.00378535304794083, 0.0136135535114091 ) )
#296 = CARTESIAN_POINT( '', ( 0.00109778392473655, -0.00381447912272482, 0.0138428815696246 ) )
#297 = CARTESIAN_POINT( '', ( 0.00100524042636957, -0.00384117023573669, 0.0139807490270740 ) )
#298 = CARTESIAN_POINT( '', ( 0.000831529482184609, -0.00388111651664983, 0.0141546116052378 ) )
#299 = CARTESIAN_POINT( '', ( 0.000768671781378276, -0.00389421027086375, 0.0142063124681417 ) )
#300 = CARTESIAN_POINT( '', ( 0.000632949088209377, -0.00391855909652041, 0.0142974308345505 ) )
#301 = CARTESIAN_POINT( '', ( 0.000559389092682008, -0.00392986980885276, 0.0143369873276381 ) )
#302 = CARTESIAN_POINT( '', ( 0.000332300469216905, -0.00395775418600428, 0.0144316342182506 ) )
#303 = CARTESIAN_POINT( '', ( 0.000166115125485515, -0.00396869435541481, 0.0144651243541245 ) )
#304 = CARTESIAN_POINT( '', ( -0.000163445527778787, -0.00396880519565593, 0.0144654742288004 ) )
#305 = CARTESIAN_POINT( '', ( -0.000329856135335033, -0.00395796979056938, 0.0144323215437931 ) )
#306 = CARTESIAN_POINT( '', ( -0.000633234199454182, -0.00392088566292357, 0.0143065366453859 ) )
#307 = CARTESIAN_POINT( '', ( -0.000771917538379989, -0.00389478152560049, 0.0142139184328343 ) )
#308 = CARTESIAN_POINT( '', ( -0.00100422835362865, -0.00384144572159829, 0.0139821149742401 ) )
#309 = CARTESIAN_POINT( '', ( -0.00109650257209905, -0.00381485421083731, 0.0138451419072321 ) )
#310 = CARTESIAN_POINT( '', ( -0.00122414681758601, -0.00377583038675694, 0.0135392586143262 ) )
#311 = CARTESIAN_POINT( '', ( -0.00125715565564748, -0.00376437727160605, 0.0133763734229287 ) )
#312 = CARTESIAN_POINT( '', ( -0.00125744341434849, -0.00376428115916204, 0.0130417892548998 ) )
#313 = CARTESIAN_POINT( '', ( -0.00122426329797331, -0.00377578041042722, 0.0128777188506398 ) )
#314 = CARTESIAN_POINT( '', ( -0.00109795524867252, -0.00381442428191239, 0.0125736495193510 ) )
#315 = CARTESIAN_POINT( '', ( -0.00100477978776215, -0.00384126779683778, 0.0124348591939803 ) )
#316 = CARTESIAN_POINT( '', ( -0.000774619992508598, -0.00389421167582404, 0.0122043601268213 ) )
#317 = CARTESIAN_POINT( '', ( -0.000635320242330933, -0.00392052330197627, 0.0121107493232492 ) )
#318 = CARTESIAN_POINT( '', ( -0.000333238188744987, -0.00395766181996596, 0.0119846671885756 ) )
#319 = CARTESIAN_POINT( '', ( -0.000167251220448593, -0.00396875000000000, 0.0119507000000000 ) )
#320 = CARTESIAN_POINT( '', ( 0.000167251220448593, -0.00396875000000000, 0.0119507000000000 ) )
#321 = AXIS2_PLACEMENT_3D( '', #422, #423, #424 )
#322 = AXIS2_PLACEMENT_3D( '', #425, #426, #427 )
#323 = COLOUR_RGB( '', 0.792156875100000, 0.819607853900000, 0.933333337300000 )
#324 = CARTESIAN_POINT( '', ( -0.00125730000000000, -0.000861262277125849, 0.0132080000000000 ) )
#325 = CARTESIAN_POINT( '', ( -0.00125730000000000, -0.000861262277125850, 0.0133856910839151 ) )
#326 = CARTESIAN_POINT( '', ( -0.00125730000000000, -0.000861262277125849, 0.0130303089160849 ) )
#327 = CARTESIAN_POINT( '', ( -0.00121930726324404, -0.000919251122978645, 0.0128624260152466 ) )
#328 = CARTESIAN_POINT( '', ( -0.00109474525049462, -0.00106454951308834, 0.0125695139643990 ) )
#329 = CARTESIAN_POINT( '', ( -0.00100813213869273, -0.00115080615232986, 0.0124407672842029 ) )
#330 = CARTESIAN_POINT( '', ( -0.000790870973402135, -0.00130965961712782, 0.0122183033026808 ) )
#331 = CARTESIAN_POINT( '', ( -0.000659131889867463, -0.00138370546388705, 0.0121242559364206 ) )
#332 = CARTESIAN_POINT( '', ( -0.000428688094971727, -0.00146472947399422, 0.0120230662484233 ) )
#333 = CARTESIAN_POINT( '', ( -0.000347469669813437, -0.00148632488757464, 0.0119965974608129 ) )
#334 = CARTESIAN_POINT( '', ( -0.000178917019079314, -0.00151587781273683, 0.0119605145356867 ) )
#335 = CARTESIAN_POINT( '', ( -9.02469187208164E-05, -0.00152382200059528, 0.0119509157570562 ) )
#336 = CARTESIAN_POINT( '', ( 8.41315803619088E-05, -0.00152417186466048, 0.0119504916790009 ) )
#337 = CARTESIAN_POINT( '', ( 0.000172186468314136, -0.00151668702267258, 0.0119595329131368 ) )
#338 = CARTESIAN_POINT( '', ( 0.000341902220605388, -0.00148764598482267, 0.0119949785169272 ) )
#339 = CARTESIAN_POINT( '', ( 0.000422763047633898, -0.00146647246617002, 0.0120209151235407 ) )
#340 = CARTESIAN_POINT( '', ( 0.000654626299096559, -0.00138593533848050, 0.0121214223764574 ) )
#341 = CARTESIAN_POINT( '', ( 0.000787306009468620, -0.00131186710026150, 0.0122153971843977 ) )
#342 = CARTESIAN_POINT( '', ( 0.00100590452777725, -0.00115282354343202, 0.0124377616063295 ) )
#343 = CARTESIAN_POINT( '', ( 0.00109340296634009, -0.00106594848518801, 0.0125672819366971 ) )
#344 = CARTESIAN_POINT( '', ( 0.00121842303124538, -0.000920446379104578, 0.0128594386705690 ) )
#345 = CARTESIAN_POINT( '', ( 0.00125713472664119, -0.000861503548479170, 0.0130290542330000 ) )
#346 = CARTESIAN_POINT( '', ( 0.00125746419383165, -0.000861022581701970, 0.0133846157118881 ) )
#347 = CARTESIAN_POINT( '', ( 0.00121956861371883, -0.000918900471705210, 0.0135527036352139 ) )
#348 = CARTESIAN_POINT( '', ( 0.00109510038316965, -0.00106418082638705, 0.0138459054400767 ) )
#349 = CARTESIAN_POINT( '', ( 0.00100850705545067, -0.00115048326789193, 0.0139747576439016 ) )
#350 = CARTESIAN_POINT( '', ( 0.000791214189430491, -0.00130945726812177, 0.0141974361383228 ) )
#351 = CARTESIAN_POINT( '', ( 0.000659459103017205, -0.00138356060639662, 0.0142915608586391 ) )
#352 = CARTESIAN_POINT( '', ( 0.000428896375571223, -0.00146467111122366, 0.0143928620076843 ) )
#353 = CARTESIAN_POINT( '', ( 0.000347659473673930, -0.00148628332591802, 0.0144193516459460 ) )
#354 = CARTESIAN_POINT( '', ( 0.000179013063278256, -0.00151586924162769, 0.0144554751472262 ) )
#355 = CARTESIAN_POINT( '', ( 9.02998547617391E-05, -0.00152382139933125, 0.0144650835141371 ) )
#356 = CARTESIAN_POINT( '', ( -8.41672197710508E-05, -0.00152417243117236, 0.0144655090076819 ) )
#357 = CARTESIAN_POINT( '', ( -0.000172288126036690, -0.00151667755586934, 0.0144564556672193 ) )
#358 = CARTESIAN_POINT( '', ( -0.000342073379397762, -0.00148760875567416, 0.0144209759084552 ) )
#359 = CARTESIAN_POINT( '', ( -0.000422974711214801, -0.00146641427278892, 0.0143950134022877 ) )
#360 = CARTESIAN_POINT( '', ( -0.000654968027636371, -0.00138578590909249, 0.0142943888378132 ) )
#361 = CARTESIAN_POINT( '', ( -0.000787652881445867, -0.00131166274783555, 0.0142003393165339 ) )
#362 = CARTESIAN_POINT( '', ( -0.00100626654825797, -0.00115251197805770, 0.0139777804977043 ) )
#363 = CARTESIAN_POINT( '', ( -0.00109375288213751, -0.00106558617382573, 0.0138481483233770 ) )
#364 = CARTESIAN_POINT( '', ( -0.00121868112374309, -0.000920100852985660, 0.0135557090187768 ) )
#365 = CARTESIAN_POINT( '', ( -0.00125730000000000, -0.000861262277125850, 0.0133856910839151 ) )
#366 = CARTESIAN_POINT( '', ( -0.00125730000000000, -0.000861262277125849, 0.0130303089160849 ) )
#367 = COLOUR_RGB( '', 0.792156875100000, 0.819607853900000, 0.933333337300000 )
#368 = CARTESIAN_POINT( '', ( 0.00000000000000, -0.00152400000000000, 0.0190500000000000 ) )
#369 = AXIS2_PLACEMENT_3D( '', #428, #429, #430 )
#370 = COLOUR_RGB( '', 0.792156875100000, 0.819607853900000, 0.933333337300000 )
#371 = CARTESIAN_POINT( '', ( -0.00125730000000000, -0.000861262277125850, 0.00584200000000000 ) )
#372 = CARTESIAN_POINT( '', ( -0.00125730000000000, -0.000861262277125850, 0.00601969108391509 ) )
#373 = CARTESIAN_POINT( '', ( -0.00125730000000000, -0.000861262277125850, 0.00566430891608491 ) )
#374 = CARTESIAN_POINT( '', ( -0.00121930726324404, -0.000919251122978647, 0.00549642601524663 ) )
#375 = CARTESIAN_POINT( '', ( -0.00109474525049462, -0.00106454951308834, 0.00520351396439902 ) )
#376 = CARTESIAN_POINT( '', ( -0.00100813213869273, -0.00115080615232986, 0.00507476728420294 ) )
#377 = CARTESIAN_POINT( '', ( -0.000790870973402133, -0.00130965961712782, 0.00485230330268083 ) )
#378 = CARTESIAN_POINT( '', ( -0.000659131889867458, -0.00138370546388705, 0.00475825593642064 ) )
#379 = CARTESIAN_POINT( '', ( -0.000428688094971721, -0.00146472947399422, 0.00465706624842331 ) )
#380 = CARTESIAN_POINT( '', ( -0.000347469669813432, -0.00148632488757464, 0.00463059746081293 ) )
#381 = CARTESIAN_POINT( '', ( -0.000178917019079309, -0.00151587781273683, 0.00459451453568673 ) )
#382 = CARTESIAN_POINT( '', ( -9.02469187208108E-05, -0.00152382200059528, 0.00458491575705622 ) )
#383 = CARTESIAN_POINT( '', ( 8.41315803619146E-05, -0.00152417186466048, 0.00458449167900091 ) )
#384 = CARTESIAN_POINT( '', ( 0.000172186468314142, -0.00151668702267258, 0.00459353291313684 ) )
#385 = CARTESIAN_POINT( '', ( 0.000341902220605393, -0.00148764598482267, 0.00462897851692718 ) )
#386 = CARTESIAN_POINT( '', ( 0.000422763047633903, -0.00146647246617002, 0.00465491512354071 ) )
#387 = CARTESIAN_POINT( '', ( 0.000654626299096562, -0.00138593533848050, 0.00475542237645742 ) )
#388 = CARTESIAN_POINT( '', ( 0.000787306009468624, -0.00131186710026150, 0.00484939718439774 ) )
#389 = CARTESIAN_POINT( '', ( 0.00100590452777725, -0.00115282354343202, 0.00507176160632946 ) )
#390 = CARTESIAN_POINT( '', ( 0.00109340296634009, -0.00106594848518801, 0.00520128193669712 ) )
#391 = CARTESIAN_POINT( '', ( 0.00121842303124538, -0.000920446379104577, 0.00549343867056898 ) )
#392 = CARTESIAN_POINT( '', ( 0.00125713472664119, -0.000861503548479167, 0.00566305423300002 ) )
#393 = CARTESIAN_POINT( '', ( 0.00125746419383165, -0.000861022581701970, 0.00601861571188810 ) )
#394 = CARTESIAN_POINT( '', ( 0.00121956861371883, -0.000918900471705211, 0.00618670363521385 ) )
#395 = CARTESIAN_POINT( '', ( 0.00109510038316964, -0.00106418082638705, 0.00647990544007667 ) )
#396 = CARTESIAN_POINT( '', ( 0.00100850705545067, -0.00115048326789193, 0.00660875764390156 ) )
#397 = CARTESIAN_POINT( '', ( 0.000791214189430485, -0.00130945726812178, 0.00683143613832278 ) )
#398 = CARTESIAN_POINT( '', ( 0.000659459103017200, -0.00138356060639662, 0.00692556085863910 ) )
#399 = CARTESIAN_POINT( '', ( 0.000428896375571214, -0.00146467111122366, 0.00702686200768434 ) )
#400 = CARTESIAN_POINT( '', ( 0.000347659473673926, -0.00148628332591802, 0.00705335164594602 ) )
#401 = CARTESIAN_POINT( '', ( 0.000179013063278250, -0.00151586924162769, 0.00708947514722623 ) )
#402 = CARTESIAN_POINT( '', ( 9.02998547617332E-05, -0.00152382139933125, 0.00709908351413707 ) )
#403 = CARTESIAN_POINT( '', ( -8.41672197710570E-05, -0.00152417243117236, 0.00709950900768194 ) )
#404 = CARTESIAN_POINT( '', ( -0.000172288126036696, -0.00151667755586934, 0.00709045566721934 ) )
#405 = CARTESIAN_POINT( '', ( -0.000342073379397767, -0.00148760875567416, 0.00705497590845520 ) )
#406 = CARTESIAN_POINT( '', ( -0.000422974711214805, -0.00146641427278892, 0.00702901340228766 ) )
#407 = CARTESIAN_POINT( '', ( -0.000654968027636376, -0.00138578590909249, 0.00692838883781324 ) )
#408 = CARTESIAN_POINT( '', ( -0.000787652881445870, -0.00131166274783555, 0.00683433931653390 ) )
#409 = CARTESIAN_POINT( '', ( -0.00100626654825797, -0.00115251197805770, 0.00661178049770434 ) )
#410 = CARTESIAN_POINT( '', ( -0.00109375288213751, -0.00106558617382573, 0.00648214832337695 ) )
#411 = CARTESIAN_POINT( '', ( -0.00121868112374309, -0.000920100852985661, 0.00618970901877678 ) )
#412 = CARTESIAN_POINT( '', ( -0.00125730000000000, -0.000861262277125850, 0.00601969108391509 ) )
#413 = CARTESIAN_POINT( '', ( -0.00125730000000000, -0.000861262277125850, 0.00566430891608491 ) )
#414 = COLOUR_RGB( '', 0.792156875100000, 0.819607853900000, 0.933333337300000 )
#415 = CARTESIAN_POINT( '', ( 0.00000000000000, -0.00152400000000000, 0.00000000000000 ) )
#416 = AXIS2_PLACEMENT_3D( '', #431, #432, #433 )
#417 = COLOUR_RGB( '', 0.792156875100000, 0.819607853900000, 0.933333337300000 )
#418 = DIRECTION( '', ( 0.00000000000000, 0.00000000000000, -1.00000000000000 ) )
#419 = DIRECTION( '', ( -1.00000000000000, 0.00000000000000, 0.00000000000000 ) )
#420 = DIRECTION( '', ( 0.00000000000000, 0.00000000000000, 1.00000000000000 ) )
#421 = DIRECTION( '', ( 1.00000000000000, 0.00000000000000, 0.00000000000000 ) )
#422 = CARTESIAN_POINT( '', ( 0.00000000000000, 0.00000000000000, 0.0190500000000000 ) )
#423 = DIRECTION( '', ( 0.00000000000000, 0.00000000000000, 1.00000000000000 ) )
#424 = DIRECTION( '', ( 0.00000000000000, -1.00000000000000, 0.00000000000000 ) )
#425 = CARTESIAN_POINT( '', ( 0.00000000000000, 0.00000000000000, 0.00000000000000 ) )
#426 = DIRECTION( '', ( 0.00000000000000, 0.00000000000000, 1.00000000000000 ) )
#427 = DIRECTION( '', ( 0.00000000000000, -1.00000000000000, 0.00000000000000 ) )
#428 = CARTESIAN_POINT( '', ( 0.00000000000000, 0.00000000000000, 0.0190500000000000 ) )
#429 = DIRECTION( '', ( 0.00000000000000, 0.00000000000000, 1.00000000000000 ) )
#430 = DIRECTION( '', ( 0.00000000000000, -1.00000000000000, 0.00000000000000 ) )
#431 = CARTESIAN_POINT( '', ( 0.00000000000000, 0.00000000000000, 0.00000000000000 ) )
#432 = DIRECTION( '', ( 0.00000000000000, 0.00000000000000, 1.00000000000000 ) )
#433 = DIRECTION( '', ( 0.00000000000000, -1.00000000000000, 0.00000000000000 ) )
ENDSEC
END-ISO-10303-21
