# Supplementary material for: Design and operation of a molten salt electrochemical cell
Source: MethodsX. 2022 Feb 1;9:101626. doi: 10.1016/j.mex.2022.101626 (PMC8892162; doi:10.1016/j.mex.2022.101626)
Supplement: Supplementary file 1 [file mmc1.zip › 2-56 Set Screw.step]

ISO-10303-21
HEADER
FILE_DESCRIPTION( ( '' ), ' ' )
FILE_NAME( '/vol/tmp/translate-7414946806077660973/5ec2fda030279915704cace6.step', '2020-05-18T21:26:57', ( '' ), ( '' ), ' ', ' ', ' ' )
FILE_SCHEMA( ( 'AUTOMOTIVE_DESIGN { 1 0 10303 214 1 1 1 1 }' ) )
ENDSEC
DATA
#1 = MECHANICAL_DESIGN_GEOMETRIC_PRESENTATION_REPRESENTATION( ' ', ( #10, #11, #12, #13, #14, #15, #16, #17, #18, #19, #20, #21, #22, #23, #24, #25, #26, #27, #28, #29, #30, #31, #32, #33, #34, #35, #36 ), #6 )
#2 = PRODUCT_DEFINITION_CONTEXT( '', #37, 'design' )
#3 = APPLICATION_PROTOCOL_DEFINITION( 'international standard', 'automotive_design', 2001, #37 )
#4 = PRODUCT_CATEGORY_RELATIONSHIP( 'NONE', 'NONE', #38, #39 )
#5 = SHAPE_DEFINITION_REPRESENTATION( #40, #41 )
#6 = ( GEOMETRIC_REPRESENTATION_CONTEXT( 3 )GLOBAL_UNCERTAINTY_ASSIGNED_CONTEXT( ( #44 ) )GLOBAL_UNIT_ASSIGNED_CONTEXT( ( #46, #47, #48 ) )REPRESENTATION_CONTEXT( 'NONE', 'WORKSPACE' ) )
#10 = STYLED_ITEM( '', ( #50 ), #51 )
#11 = STYLED_ITEM( '', ( #52 ), #53 )
#12 = STYLED_ITEM( '', ( #54 ), #55 )
#13 = STYLED_ITEM( '', ( #56 ), #57 )
#14 = STYLED_ITEM( '', ( #58 ), #59 )
#15 = STYLED_ITEM( '', ( #60 ), #61 )
#16 = STYLED_ITEM( '', ( #62 ), #63 )
#17 = STYLED_ITEM( '', ( #64 ), #65 )
#18 = STYLED_ITEM( '', ( #66 ), #67 )
#19 = STYLED_ITEM( '', ( #68 ), #69 )
#20 = STYLED_ITEM( '', ( #70 ), #71 )
#21 = STYLED_ITEM( '', ( #72 ), #73 )
#22 = STYLED_ITEM( '', ( #74 ), #75 )
#23 = STYLED_ITEM( '', ( #76 ), #77 )
#24 = STYLED_ITEM( '', ( #78 ), #79 )
#25 = STYLED_ITEM( '', ( #80 ), #81 )
#26 = STYLED_ITEM( '', ( #82 ), #83 )
#27 = STYLED_ITEM( '', ( #84 ), #85 )
#28 = STYLED_ITEM( '', ( #86 ), #87 )
#29 = STYLED_ITEM( '', ( #88 ), #89 )
#30 = STYLED_ITEM( '', ( #90 ), #91 )
#31 = STYLED_ITEM( '', ( #92 ), #93 )
#32 = STYLED_ITEM( '', ( #94 ), #95 )
#33 = STYLED_ITEM( '', ( #96 ), #97 )
#34 = STYLED_ITEM( '', ( #98 ), #99 )
#35 = STYLED_ITEM( '', ( #100 ), #101 )
#36 = STYLED_ITEM( '', ( #102 ), #103 )
#37 = APPLICATION_CONTEXT( 'core data for automotive mechanical design processes' )
#38 = PRODUCT_CATEGORY( 'part', 'NONE' )
#39 = PRODUCT_RELATED_PRODUCT_CATEGORY( 'detail', ' ', ( #104 ) )
#40 = PRODUCT_DEFINITION_SHAPE( 'NONE', 'NONE', #105 )
#41 = ADVANCED_BREP_SHAPE_REPRESENTATION( 'Set Screw', ( #106, #107 ), #6 )
#44 = UNCERTAINTY_MEASURE_WITH_UNIT( LENGTH_MEASURE( 1.00000000000000E-06 ), #46, '', '' )
#46 = ( CONVERSION_BASED_UNIT( 'METRE', #110 )LENGTH_UNIT( )NAMED_UNIT( #113 ) )
#47 = ( NAMED_UNIT( #115 )PLANE_ANGLE_UNIT( )SI_UNIT( $, .RADIAN. ) )
#48 = ( NAMED_UNIT( #115 )SI_UNIT( $, .STERADIAN. )SOLID_ANGLE_UNIT( ) )
#50 = PRESENTATION_STYLE_ASSIGNMENT( ( #121 ) )
#51 = ADVANCED_FACE( '', ( #122 ), #123, .F. )
#52 = PRESENTATION_STYLE_ASSIGNMENT( ( #124 ) )
#53 = ADVANCED_FACE( '', ( #125 ), #126, .T. )
#54 = PRESENTATION_STYLE_ASSIGNMENT( ( #127 ) )
#55 = ADVANCED_FACE( '', ( #128, #129 ), #130, .T. )
#56 = PRESENTATION_STYLE_ASSIGNMENT( ( #131 ) )
#57 = ADVANCED_FACE( '', ( #132 ), #133, .T. )
#58 = PRESENTATION_STYLE_ASSIGNMENT( ( #134 ) )
#59 = ADVANCED_FACE( '', ( #135 ), #136, .F. )
#60 = PRESENTATION_STYLE_ASSIGNMENT( ( #137 ) )
#61 = ADVANCED_FACE( '', ( #138 ), #139, .F. )
#62 = PRESENTATION_STYLE_ASSIGNMENT( ( #140 ) )
#63 = ADVANCED_FACE( '', ( #141 ), #142, .T. )
#64 = PRESENTATION_STYLE_ASSIGNMENT( ( #143 ) )
#65 = ADVANCED_FACE( '', ( #144 ), #145, .T. )
#66 = PRESENTATION_STYLE_ASSIGNMENT( ( #146 ) )
#67 = ADVANCED_FACE( '', ( #147 ), #148, .F. )
#68 = PRESENTATION_STYLE_ASSIGNMENT( ( #149 ) )
#69 = ADVANCED_FACE( '', ( #150 ), #151, .T. )
#70 = PRESENTATION_STYLE_ASSIGNMENT( ( #152 ) )
#71 = ADVANCED_FACE( '', ( #153 ), #154, .T. )
#72 = PRESENTATION_STYLE_ASSIGNMENT( ( #155 ) )
#73 = ADVANCED_FACE( '', ( #156, #157 ), #158, .F. )
#74 = PRESENTATION_STYLE_ASSIGNMENT( ( #159 ) )
#75 = ADVANCED_FACE( '', ( #160 ), #161, .F. )
#76 = PRESENTATION_STYLE_ASSIGNMENT( ( #162 ) )
#77 = ADVANCED_FACE( '', ( #163 ), #164, .T. )
#78 = PRESENTATION_STYLE_ASSIGNMENT( ( #165 ) )
#79 = ADVANCED_FACE( '', ( #166, #167 ), #168, .F. )
#80 = PRESENTATION_STYLE_ASSIGNMENT( ( #169 ) )
#81 = ADVANCED_FACE( '', ( #170 ), #171, .T. )
#82 = PRESENTATION_STYLE_ASSIGNMENT( ( #172 ) )
#83 = ADVANCED_FACE( '', ( #173 ), #174, .F. )
#84 = PRESENTATION_STYLE_ASSIGNMENT( ( #175 ) )
#85 = ADVANCED_FACE( '', ( #176 ), #177, .T. )
#86 = PRESENTATION_STYLE_ASSIGNMENT( ( #178 ) )
#87 = ADVANCED_FACE( '', ( #179 ), #180, .F. )
#88 = PRESENTATION_STYLE_ASSIGNMENT( ( #181 ) )
#89 = ADVANCED_FACE( '', ( #182, #183 ), #184, .F. )
#90 = PRESENTATION_STYLE_ASSIGNMENT( ( #185 ) )
#91 = ADVANCED_FACE( '', ( #186 ), #187, .F. )
#92 = PRESENTATION_STYLE_ASSIGNMENT( ( #188 ) )
#93 = ADVANCED_FACE( '', ( #189 ), #190, .T. )
#94 = PRESENTATION_STYLE_ASSIGNMENT( ( #191 ) )
#95 = ADVANCED_FACE( '', ( #192 ), #193, .F. )
#96 = PRESENTATION_STYLE_ASSIGNMENT( ( #194 ) )
#97 = ADVANCED_FACE( '', ( #195 ), #196, .T. )
#98 = PRESENTATION_STYLE_ASSIGNMENT( ( #197 ) )
#99 = ADVANCED_FACE( '', ( #198 ), #199, .F. )
#100 = PRESENTATION_STYLE_ASSIGNMENT( ( #200 ) )
#101 = ADVANCED_FACE( '', ( #201 ), #202, .F. )
#102 = PRESENTATION_STYLE_ASSIGNMENT( ( #203 ) )
#103 = ADVANCED_FACE( '', ( #204 ), #205, .F. )
#104 = PRODUCT( 'Set Screw', 'Set Screw', 'PART-Set Screw-DESC', ( #206 ) )
#105 = PRODUCT_DEFINITION( 'NONE', 'NONE', #207, #2 )
#106 = MANIFOLD_SOLID_BREP( 'Set Screw', #208 )
#107 = AXIS2_PLACEMENT_3D( '', #209, #210, #211 )
#110 = LENGTH_MEASURE_WITH_UNIT( LENGTH_MEASURE( 1.00000000000000 ), #212 )
#113 = DIMENSIONAL_EXPONENTS( 1.00000000000000, 0.00000000000000, 0.00000000000000, 0.00000000000000, 0.00000000000000, 0.00000000000000, 0.00000000000000 )
#115 = DIMENSIONAL_EXPONENTS( 0.00000000000000, 0.00000000000000, 0.00000000000000, 0.00000000000000, 0.00000000000000, 0.00000000000000, 0.00000000000000 )
#121 = SURFACE_STYLE_USAGE( .BOTH., #213 )
#122 = FACE_OUTER_BOUND( '', #214, .T. )
#123 = PLANE( '', #215 )
#124 = SURFACE_STYLE_USAGE( .BOTH., #216 )
#125 = FACE_OUTER_BOUND( '', #217, .T. )
#126 = PLANE( '', #218 )
#127 = SURFACE_STYLE_USAGE( .BOTH., #219 )
#128 = FACE_BOUND( '', #220, .T. )
#129 = FACE_OUTER_BOUND( '', #221, .T. )
#130 = CONICAL_SURFACE( '', #222, 0.000598487300000000, 0.785398163400000 )
#131 = SURFACE_STYLE_USAGE( .BOTH., #223 )
#132 = FACE_OUTER_BOUND( '', #224, .T. )
#133 = PLANE( '', #225 )
#134 = SURFACE_STYLE_USAGE( .BOTH., #226 )
#135 = FACE_OUTER_BOUND( '', #227, .T. )
#136 = PLANE( '', #228 )
#137 = SURFACE_STYLE_USAGE( .BOTH., #229 )
#138 = FACE_OUTER_BOUND( '', #230, .T. )
#139 = CONICAL_SURFACE( '', #231, 0.000513264400000000, 0.785398163400000 )
#140 = SURFACE_STYLE_USAGE( .BOTH., #232 )
#141 = FACE_OUTER_BOUND( '', #233, .T. )
#142 = PLANE( '', #234 )
#143 = SURFACE_STYLE_USAGE( .BOTH., #235 )
#144 = FACE_OUTER_BOUND( '', #236, .T. )
#145 = CYLINDRICAL_SURFACE( '', #237, 0.000797597100000000 )
#146 = SURFACE_STYLE_USAGE( .BOTH., #238 )
#147 = FACE_OUTER_BOUND( '', #239, .T. )
#148 = CONICAL_SURFACE( '', #240, 0.000513264400000000, 0.785398163400000 )
#149 = SURFACE_STYLE_USAGE( .BOTH., #241 )
#150 = FACE_OUTER_BOUND( '', #242, .T. )
#151 = PLANE( '', #243 )
#152 = SURFACE_STYLE_USAGE( .BOTH., #244 )
#153 = FACE_OUTER_BOUND( '', #245, .T. )
#154 = PLANE( '', #246 )
#155 = SURFACE_STYLE_USAGE( .BOTH., #247 )
#156 = FACE_BOUND( '', #248, .T. )
#157 = FACE_OUTER_BOUND( '', #249, .T. )
#158 = PLANE( '', #250 )
#159 = SURFACE_STYLE_USAGE( .BOTH., #251 )
#160 = FACE_OUTER_BOUND( '', #252, .T. )
#161 = PLANE( '', #253 )
#162 = SURFACE_STYLE_USAGE( .BOTH., #254 )
#163 = FACE_OUTER_BOUND( '', #255, .T. )
#164 = ( BOUNDED_SURFACE( )B_SPLINE_SURFACE( 1, 2, ( ( #258, #259, #260, #261, #262, #263, #264, #265, #266, #267, #268, #269, #270, #271, #272, #273, #274, #275, #276, #277, #278, #279, #280, #281, #282, #283, #284, #285, #286, #287, #288, #289, #290, #291, #292, #293, #294, #295, #296, #297, #298, #299, #300, #301, #302, #303, #304, #305, #306, #307, #308, #309, #310, #311, #312, #313, #314, #3…
#165 = SURFACE_STYLE_USAGE( .BOTH., #595 )
#166 = FACE_BOUND( '', #596, .T. )
#167 = FACE_OUTER_BOUND( '', #597, .T. )
#168 = CONICAL_SURFACE( '', #598, 0.000444500000000000, 1.04719755120000 )
#169 = SURFACE_STYLE_USAGE( .BOTH., #599 )
#170 = FACE_OUTER_BOUND( '', #600, .T. )
#171 = PLANE( '', #601 )
#172 = SURFACE_STYLE_USAGE( .BOTH., #602 )
#173 = FACE_OUTER_BOUND( '', #603, .T. )
#174 = CONICAL_SURFACE( '', #604, 0.000513264400000000, 0.785398163400000 )
#175 = SURFACE_STYLE_USAGE( .BOTH., #605 )
#176 = FACE_OUTER_BOUND( '', #606, .T. )
#177 = CYLINDRICAL_SURFACE( '', #607, 0.00109220000000000 )
#178 = SURFACE_STYLE_USAGE( .BOTH., #608 )
#179 = FACE_OUTER_BOUND( '', #609, .T. )
#180 = PLANE( '', #610 )
#181 = SURFACE_STYLE_USAGE( .BOTH., #611 )
#182 = FACE_BOUND( '', #612, .T. )
#183 = FACE_OUTER_BOUND( '', #613, .T. )
#184 = CONICAL_SURFACE( '', #614, 0.857167300700000, 1.02974425870000 )
#185 = SURFACE_STYLE_USAGE( .BOTH., #615 )
#186 = FACE_OUTER_BOUND( '', #616, .T. )
#187 = PLANE( '', #617 )
#188 = SURFACE_STYLE_USAGE( .BOTH., #618 )
#189 = FACE_OUTER_BOUND( '', #619, .T. )
#190 = CONICAL_SURFACE( '', #620, 0.00109220000000000, 0.959931088600000 )
#191 = SURFACE_STYLE_USAGE( .BOTH., #621 )
#192 = FACE_OUTER_BOUND( '', #622, .T. )
#193 = PLANE( '', #623 )
#194 = SURFACE_STYLE_USAGE( .BOTH., #624 )
#195 = FACE_OUTER_BOUND( '', #625, .T. )
#196 = ( BOUNDED_SURFACE( )B_SPLINE_SURFACE( 1, 2, ( ( #628, #629, #630, #631, #632, #633, #634, #635, #636, #637, #638, #639, #640, #641, #642, #643, #644, #645, #646, #647, #648, #649, #650, #651, #652, #653, #654, #655, #656, #657, #658, #659, #660, #661, #662, #663, #664, #665, #666, #667, #668, #669, #670, #671, #672, #673, #674, #675, #676, #677, #678, #679, #680, #681, #682, #683, #684, #6…
#197 = SURFACE_STYLE_USAGE( .BOTH., #965 )
#198 = FACE_OUTER_BOUND( '', #966, .T. )
#199 = CONICAL_SURFACE( '', #967, 0.000513264400000000, 0.785398163400000 )
#200 = SURFACE_STYLE_USAGE( .BOTH., #968 )
#201 = FACE_OUTER_BOUND( '', #969, .T. )
#202 = CONICAL_SURFACE( '', #970, 0.000513264400000000, 0.785398163400000 )
#203 = SURFACE_STYLE_USAGE( .BOTH., #971 )
#204 = FACE_OUTER_BOUND( '', #972, .T. )
#205 = CONICAL_SURFACE( '', #973, 0.000513264400000000, 0.785398163400000 )
#206 = PRODUCT_CONTEXT( '', #37, 'mechanical' )
#207 = PRODUCT_DEFINITION_FORMATION_WITH_SPECIFIED_SOURCE( ' ', 'NONE', #104, .NOT_KNOWN. )
#208 = CLOSED_SHELL( '', ( #93, #97, #65, #83, #91, #95, #59, #81, #51, #63, #69, #53, #71, #75, #87, #57, #61, #73, #77, #55, #85, #89, #103, #99, #67, #101, #79 ) )
#209 = CARTESIAN_POINT( '', ( 0.00000000000000, 0.00000000000000, 0.00000000000000 ) )
#210 = DIRECTION( '', ( 0.00000000000000, 0.00000000000000, 1.00000000000000 ) )
#211 = DIRECTION( '', ( 1.00000000000000, 0.00000000000000, 0.00000000000000 ) )
#212 = ( LENGTH_UNIT( )NAMED_UNIT( #113 )SI_UNIT( $, .METRE. ) )
#213 = SURFACE_SIDE_STYLE( '', ( #975 ) )
#214 = EDGE_LOOP( '', ( #976, #977, #978, #979, #980 ) )
#215 = AXIS2_PLACEMENT_3D( '', #981, #982, #983 )
#216 = SURFACE_SIDE_STYLE( '', ( #984 ) )
#217 = EDGE_LOOP( '', ( #985, #986, #987 ) )
#218 = AXIS2_PLACEMENT_3D( '', #988, #989, #990 )
#219 = SURFACE_SIDE_STYLE( '', ( #991 ) )
#220 = EDGE_LOOP( '', ( #992 ) )
#221 = EDGE_LOOP( '', ( #993, #994, #995, #996 ) )
#222 = AXIS2_PLACEMENT_3D( '', #997, #998, #999 )
#223 = SURFACE_SIDE_STYLE( '', ( #1000 ) )
#224 = EDGE_LOOP( '', ( #1001, #1002, #1003 ) )
#225 = AXIS2_PLACEMENT_3D( '', #1004, #1005, #1006 )
#226 = SURFACE_SIDE_STYLE( '', ( #1007 ) )
#227 = EDGE_LOOP( '', ( #1008, #1009, #1010, #1011, #1012 ) )
#228 = AXIS2_PLACEMENT_3D( '', #1013, #1014, #1015 )
#229 = SURFACE_SIDE_STYLE( '', ( #1016 ) )
#230 = EDGE_LOOP( '', ( #1017, #1018 ) )
#231 = AXIS2_PLACEMENT_3D( '', #1019, #1020, #1021 )
#232 = SURFACE_SIDE_STYLE( '', ( #1022 ) )
#233 = EDGE_LOOP( '', ( #1023, #1024, #1025 ) )
#234 = AXIS2_PLACEMENT_3D( '', #1026, #1027, #1028 )
#235 = SURFACE_SIDE_STYLE( '', ( #1029 ) )
#236 = EDGE_LOOP( '', ( #1030, #1031, #1032, #1033 ) )
#237 = AXIS2_PLACEMENT_3D( '', #1034, #1035, #1036 )
#238 = SURFACE_SIDE_STYLE( '', ( #1037 ) )
#239 = EDGE_LOOP( '', ( #1038, #1039 ) )
#240 = AXIS2_PLACEMENT_3D( '', #1040, #1041, #1042 )
#241 = SURFACE_SIDE_STYLE( '', ( #1043 ) )
#242 = EDGE_LOOP( '', ( #1044, #1045, #1046 ) )
#243 = AXIS2_PLACEMENT_3D( '', #1047, #1048, #1049 )
#244 = SURFACE_SIDE_STYLE( '', ( #1050 ) )
#245 = EDGE_LOOP( '', ( #1051, #1052, #1053 ) )
#246 = AXIS2_PLACEMENT_3D( '', #1054, #1055, #1056 )
#247 = SURFACE_SIDE_STYLE( '', ( #1057 ) )
#248 = EDGE_LOOP( '', ( #1058, #1059, #1060, #1061, #1062, #1063 ) )
#249 = EDGE_LOOP( '', ( #1064, #1065, #1066, #1067 ) )
#250 = AXIS2_PLACEMENT_3D( '', #1068, #1069, #1070 )
#251 = SURFACE_SIDE_STYLE( '', ( #1071 ) )
#252 = EDGE_LOOP( '', ( #1072, #1073, #1074, #1075, #1076 ) )
#253 = AXIS2_PLACEMENT_3D( '', #1077, #1078, #1079 )
#254 = SURFACE_SIDE_STYLE( '', ( #1080 ) )
#255 = EDGE_LOOP( '', ( #1081, #1082, #1083, #1084, #1085 ) )
#258 = CARTESIAN_POINT( '', ( 0.00101123524921890, 0.00139640409272765, 0.000420414205275346 ) )
#259 = CARTESIAN_POINT( '', ( 0.000983955321460571, 0.00139187469520056, 0.000486031456546140 ) )
#260 = CARTESIAN_POINT( '', ( 0.000948397981060433, 0.00138762348771583, 0.000547618576701202 ) )
#261 = CARTESIAN_POINT( '', ( 0.000632212714175027, 0.00134982482047984, 0.00109514603284680 ) )
#262 = CARTESIAN_POINT( '', ( 0.00000000000000, 0.00131202824962058, 0.00109514603284680 ) )
#263 = CARTESIAN_POINT( '', ( -0.000632317928211576, 0.00127422958238460, 0.00109508528749448 ) )
#264 = CARTESIAN_POINT( '', ( -0.000948450589537745, 0.00123643301152534, 0.000547527456145587 ) )
#265 = CARTESIAN_POINT( '', ( -0.00126453064238661, 0.00119863434428937, 0.00000000000000 ) )
#266 = CARTESIAN_POINT( '', ( -0.000948397981060433, 0.00116083777343011, -0.000547618576701227 ) )
#267 = CARTESIAN_POINT( '', ( -0.000632212714175027, 0.00112303910619413, -0.00109514603284683 ) )
#268 = CARTESIAN_POINT( '', ( 0.00000000000000, 0.00108524253533487, -0.00109514603284683 ) )
#269 = CARTESIAN_POINT( '', ( 0.000632317928211575, 0.00104744386809889, -0.00109508528749450 ) )
#270 = CARTESIAN_POINT( '', ( 0.000948450589537745, 0.00100964729723963, -0.000547527456145613 ) )
#271 = CARTESIAN_POINT( '', ( 0.00126453064238661, 0.000971848630003653, 0.00000000000000 ) )
#272 = CARTESIAN_POINT( '', ( 0.000948397981060433, 0.000934052059144393, 0.000547618576701201 ) )
#273 = CARTESIAN_POINT( '', ( 0.000632212714175028, 0.000896253391908414, 0.00109514603284680 ) )
#274 = CARTESIAN_POINT( '', ( 0.00000000000000, 0.000858456821049155, 0.00109514603284681 ) )
#275 = CARTESIAN_POINT( '', ( -0.000632317928211575, 0.000820658153813176, 0.00109508528749448 ) )
#276 = CARTESIAN_POINT( '', ( -0.000948450589537745, 0.000782861582953917, 0.000547527456145588 ) )
#277 = CARTESIAN_POINT( '', ( -0.00126453064238661, 0.000745062915717938, 0.00000000000000 ) )
#278 = CARTESIAN_POINT( '', ( -0.000948397981060433, 0.000707266344858679, -0.000547618576701227 ) )
#279 = CARTESIAN_POINT( '', ( -0.000632212714175027, 0.000669467677622701, -0.00109514603284683 ) )
#280 = CARTESIAN_POINT( '', ( 0.00000000000000, 0.000631671106763441, -0.00109514603284683 ) )
#281 = CARTESIAN_POINT( '', ( 0.000632317928211575, 0.000593872439527462, -0.00109508528749450 ) )
#282 = CARTESIAN_POINT( '', ( 0.000948450589537745, 0.000556075868668203, -0.000547527456145613 ) )
#283 = CARTESIAN_POINT( '', ( 0.00126453064238661, 0.000518277201432224, 0.00000000000000 ) )
#284 = CARTESIAN_POINT( '', ( 0.000948397981060433, 0.000480480630572965, 0.000547618576701201 ) )
#285 = CARTESIAN_POINT( '', ( 0.000632212714175028, 0.000442681963336986, 0.00109514603284680 ) )
#286 = CARTESIAN_POINT( '', ( 0.00000000000000, 0.000404885392477727, 0.00109514603284681 ) )
#287 = CARTESIAN_POINT( '', ( -0.000632317928211575, 0.000367086725241748, 0.00109508528749448 ) )
#288 = CARTESIAN_POINT( '', ( -0.000948450589537745, 0.000329290154382488, 0.000547527456145588 ) )
#289 = CARTESIAN_POINT( '', ( -0.00126453064238661, 0.000291491487146510, 0.00000000000000 ) )
#290 = CARTESIAN_POINT( '', ( -0.000948397981060433, 0.000253694916287251, -0.000547618576701227 ) )
#291 = CARTESIAN_POINT( '', ( -0.000632212714175027, 0.000215896249051272, -0.00109514603284683 ) )
#292 = CARTESIAN_POINT( '', ( 0.00000000000000, 0.000178099678192012, -0.00109514603284683 ) )
#293 = CARTESIAN_POINT( '', ( 0.000632317928211575, 0.000140301010956034, -0.00109508528749450 ) )
#294 = CARTESIAN_POINT( '', ( 0.000948450589537745, 0.000102504440096774, -0.000547527456145613 ) )
#295 = CARTESIAN_POINT( '', ( 0.00126453064238661, 6.47057728607957E-05, 0.00000000000000 ) )
#296 = CARTESIAN_POINT( '', ( 0.000948397981060433, 2.69092020015361E-05, 0.000547618576701201 ) )
#297 = CARTESIAN_POINT( '', ( 0.000632212714175028, -1.08894652344424E-05, 0.00109514603284680 ) )
#298 = CARTESIAN_POINT( '', ( 0.00000000000000, -4.86860360937018E-05, 0.00109514603284681 ) )
#299 = CARTESIAN_POINT( '', ( -0.000632317928211575, -8.64847033296804E-05, 0.00109508528749448 ) )
#300 = CARTESIAN_POINT( '', ( -0.000948450589537745, -0.000124281274188940, 0.000547527456145588 ) )
#301 = CARTESIAN_POINT( '', ( -0.00126453064238661, -0.000162079941424918, 0.00000000000000 ) )
#302 = CARTESIAN_POINT( '', ( -0.000948397981060433, -0.000199876512284178, -0.000547618576701227 ) )
#303 = CARTESIAN_POINT( '', ( -0.000632212714175027, -0.000237675179520156, -0.00109514603284683 ) )
#304 = CARTESIAN_POINT( '', ( 0.00000000000000, -0.000275471750379417, -0.00109514603284683 ) )
#305 = CARTESIAN_POINT( '', ( 0.000632317928211575, -0.000313270417615395, -0.00109508528749450 ) )
#306 = CARTESIAN_POINT( '', ( 0.000948450589537745, -0.000351066988474654, -0.000547527456145613 ) )
#307 = CARTESIAN_POINT( '', ( 0.00126453064238661, -0.000388865655710633, 0.00000000000000 ) )
#308 = CARTESIAN_POINT( '', ( 0.000948397981060433, -0.000426662226569893, 0.000547618576701201 ) )
#309 = CARTESIAN_POINT( '', ( 0.000632212714175028, -0.000464460893805870, 0.00109514603284680 ) )
#310 = CARTESIAN_POINT( '', ( 0.00000000000000, -0.000502257464665131, 0.00109514603284681 ) )
#311 = CARTESIAN_POINT( '', ( -0.000632317928211575, -0.000540056131901109, 0.00109508528749448 ) )
#312 = CARTESIAN_POINT( '', ( -0.000948450589537745, -0.000577852702760369, 0.000547527456145588 ) )
#313 = CARTESIAN_POINT( '', ( -0.00126453064238661, -0.000615651369996347, 0.00000000000000 ) )
#314 = CARTESIAN_POINT( '', ( -0.000948397981060433, -0.000653447940855607, -0.000547618576701227 ) )
#315 = CARTESIAN_POINT( '', ( -0.000632212714175027, -0.000691246608091585, -0.00109514603284683 ) )
#316 = CARTESIAN_POINT( '', ( 0.00000000000000, -0.000729043178950844, -0.00109514603284683 ) )
#317 = CARTESIAN_POINT( '', ( 0.000632317928211575, -0.000766841846186823, -0.00109508528749450 ) )
#318 = CARTESIAN_POINT( '', ( 0.000948450589537745, -0.000804638417046083, -0.000547527456145613 ) )
#319 = CARTESIAN_POINT( '', ( 0.00126453064238661, -0.000842437084282061, 0.00000000000000 ) )
#320 = CARTESIAN_POINT( '', ( 0.000948397981060433, -0.000880233655141321, 0.000547618576701201 ) )
#321 = CARTESIAN_POINT( '', ( 0.000632212714175028, -0.000918032322377298, 0.00109514603284680 ) )
#322 = CARTESIAN_POINT( '', ( 0.00000000000000, -0.000955828893236559, 0.00109514603284681 ) )
#323 = CARTESIAN_POINT( '', ( -0.000632317928211575, -0.000993627560472537, 0.00109508528749448 ) )
#324 = CARTESIAN_POINT( '', ( -0.000948450589537745, -0.00103142413133180, 0.000547527456145588 ) )
#325 = CARTESIAN_POINT( '', ( -0.00126453064238661, -0.00106922279856777, 0.00000000000000 ) )
#326 = CARTESIAN_POINT( '', ( -0.000948397981060433, -0.00110701936942703, -0.000547618576701227 ) )
#327 = CARTESIAN_POINT( '', ( -0.000632212714175027, -0.00114481803666301, -0.00109514603284683 ) )
#328 = CARTESIAN_POINT( '', ( 0.00000000000000, -0.00118261460752227, -0.00109514603284683 ) )
#329 = CARTESIAN_POINT( '', ( 0.000632317928211575, -0.00122041327475826, -0.00109508528749450 ) )
#330 = CARTESIAN_POINT( '', ( 0.000948450589537745, -0.00125820984561752, -0.000547527456145613 ) )
#331 = CARTESIAN_POINT( '', ( 0.00126453064238661, -0.00129600851285349, 0.00000000000000 ) )
#332 = CARTESIAN_POINT( '', ( 0.000948397981060433, -0.00133380508371275, 0.000547618576701201 ) )
#333 = CARTESIAN_POINT( '', ( 0.000632212714175028, -0.00137160375094873, 0.00109514603284680 ) )
#334 = CARTESIAN_POINT( '', ( 0.00000000000000, -0.00140940032180799, 0.00109514603284681 ) )
#335 = CARTESIAN_POINT( '', ( -0.000632317928211575, -0.00144719898904397, 0.00109508528749448 ) )
#336 = CARTESIAN_POINT( '', ( -0.000948450589537745, -0.00148499555990323, 0.000547527456145588 ) )
#337 = CARTESIAN_POINT( '', ( -0.00126453064238661, -0.00152279422713920, 0.00000000000000 ) )
#338 = CARTESIAN_POINT( '', ( -0.000948397981060433, -0.00156059079799846, -0.000547618576701227 ) )
#339 = CARTESIAN_POINT( '', ( -0.000873755183143917, -0.00156951404198071, -0.000676875014439142 ) )
#340 = CARTESIAN_POINT( '', ( -0.000767291364672955, -0.00157948646260943, -0.000781414611431376 ) )
#341 = CARTESIAN_POINT( '', ( 0.00100851494327732, 0.00139810498558479, 0.000419283256506090 ) )
#342 = CARTESIAN_POINT( '', ( 0.000981308400767014, 0.00139357558805770, 0.000484723991977381 ) )
#343 = CARTESIAN_POINT( '', ( 0.000945846712535282, 0.00138932438057297, 0.000546145437716909 ) )
#344 = CARTESIAN_POINT( '', ( 0.000630512010007488, 0.00135152571333698, 0.00109220000000000 ) )
#345 = CARTESIAN_POINT( '', ( 0.00000000000000, 0.00131372914247773, 0.00109219999999999 ) )
#346 = CARTESIAN_POINT( '', ( -0.000630616941009631, 0.00127593047524175, 0.00109213941805767 ) )
#347 = CARTESIAN_POINT( '', ( -0.000945899179491467, 0.00123813390438249, 0.000546054562283078 ) )
#348 = CARTESIAN_POINT( '', ( -0.00126112895101712, 0.00120033523714651, 0.00000000000000 ) )
#349 = CARTESIAN_POINT( '', ( -0.000945846712535282, 0.00116253866628725, -0.000546145437716934 ) )
#350 = CARTESIAN_POINT( '', ( -0.000630512010007488, 0.00112473999905127, -0.00109220000000002 ) )
#351 = CARTESIAN_POINT( '', ( 0.00000000000000, 0.00108694342819201, -0.00109220000000002 ) )
#352 = CARTESIAN_POINT( '', ( 0.000630616941009630, 0.00104914476095603, -0.00109213941805769 ) )
#353 = CARTESIAN_POINT( '', ( 0.000945899179491467, 0.00101134819009677, -0.000546054562283104 ) )
#354 = CARTESIAN_POINT( '', ( 0.00126112895101712, 0.000973549522860795, 0.00000000000000 ) )
#355 = CARTESIAN_POINT( '', ( 0.000945846712535282, 0.000935752952001536, 0.000546145437716908 ) )
#356 = CARTESIAN_POINT( '', ( 0.000630512010007489, 0.000897954284765557, 0.00109220000000000 ) )
#357 = CARTESIAN_POINT( '', ( 0.00000000000000, 0.000860157713906299, 0.00109220000000000 ) )
#358 = CARTESIAN_POINT( '', ( -0.000630616941009630, 0.000822359046670319, 0.00109213941805767 ) )
#359 = CARTESIAN_POINT( '', ( -0.000945899179491467, 0.000784562475811060, 0.000546054562283079 ) )
#360 = CARTESIAN_POINT( '', ( -0.00126112895101712, 0.000746763808575080, 0.00000000000000 ) )
#361 = CARTESIAN_POINT( '', ( -0.000945846712535282, 0.000708967237715821, -0.000546145437716934 ) )
#362 = CARTESIAN_POINT( '', ( -0.000630512010007488, 0.000671168570479843, -0.00109220000000002 ) )
#363 = CARTESIAN_POINT( '', ( 0.00000000000000, 0.000633371999620584, -0.00109220000000002 ) )
#364 = CARTESIAN_POINT( '', ( 0.000630616941009630, 0.000595573332384605, -0.00109213941805769 ) )
#365 = CARTESIAN_POINT( '', ( 0.000945899179491467, 0.000557776761525345, -0.000546054562283104 ) )
#366 = CARTESIAN_POINT( '', ( 0.00126112895101712, 0.000519978094289367, 0.00000000000000 ) )
#367 = CARTESIAN_POINT( '', ( 0.000945846712535282, 0.000482181523430108, 0.000546145437716908 ) )
#368 = CARTESIAN_POINT( '', ( 0.000630512010007489, 0.000444382856194129, 0.00109220000000000 ) )
#369 = CARTESIAN_POINT( '', ( 0.00000000000000, 0.000406586285334870, 0.00109220000000000 ) )
#370 = CARTESIAN_POINT( '', ( -0.000630616941009630, 0.000368787618098890, 0.00109213941805767 ) )
#371 = CARTESIAN_POINT( '', ( -0.000945899179491467, 0.000330991047239631, 0.000546054562283079 ) )
#372 = CARTESIAN_POINT( '', ( -0.00126112895101712, 0.000293192380003653, 0.00000000000000 ) )
#373 = CARTESIAN_POINT( '', ( -0.000945846712535282, 0.000255395809144394, -0.000546145437716934 ) )
#374 = CARTESIAN_POINT( '', ( -0.000630512010007488, 0.000217597141908415, -0.00109220000000002 ) )
#375 = CARTESIAN_POINT( '', ( 0.00000000000000, 0.000179800571049155, -0.00109220000000002 ) )
#376 = CARTESIAN_POINT( '', ( 0.000630616941009630, 0.000142001903813177, -0.00109213941805769 ) )
#377 = CARTESIAN_POINT( '', ( 0.000945899179491467, 0.000104205332953917, -0.000546054562283104 ) )
#378 = CARTESIAN_POINT( '', ( 0.00126112895101712, 6.64066657179385E-05, 0.00000000000000 ) )
#379 = CARTESIAN_POINT( '', ( 0.000945846712535282, 2.86100948586789E-05, 0.000546145437716908 ) )
#380 = CARTESIAN_POINT( '', ( 0.000630512010007489, -9.18857237729952E-06, 0.00109220000000000 ) )
#381 = CARTESIAN_POINT( '', ( 0.00000000000000, -4.69851432365590E-05, 0.00109220000000000 ) )
#382 = CARTESIAN_POINT( '', ( -0.000630616941009630, -8.47838104725376E-05, 0.00109213941805767 ) )
#383 = CARTESIAN_POINT( '', ( -0.000945899179491467, -0.000122580381331797, 0.000546054562283079 ) )
#384 = CARTESIAN_POINT( '', ( -0.00126112895101712, -0.000160379048567775, 0.00000000000000 ) )
#385 = CARTESIAN_POINT( '', ( -0.000945846712535282, -0.000198175619427035, -0.000546145437716934 ) )
#386 = CARTESIAN_POINT( '', ( -0.000630512010007488, -0.000235974286663014, -0.00109220000000002 ) )
#387 = CARTESIAN_POINT( '', ( 0.00000000000000, -0.000273770857522274, -0.00109220000000002 ) )
#388 = CARTESIAN_POINT( '', ( 0.000630616941009630, -0.000311569524758252, -0.00109213941805769 ) )
#389 = CARTESIAN_POINT( '', ( 0.000945899179491467, -0.000349366095617511, -0.000546054562283104 ) )
#390 = CARTESIAN_POINT( '', ( 0.00126112895101712, -0.000387164762853490, 0.00000000000000 ) )
#391 = CARTESIAN_POINT( '', ( 0.000945846712535282, -0.000424961333712750, 0.000546145437716908 ) )
#392 = CARTESIAN_POINT( '', ( 0.000630512010007489, -0.000462760000948727, 0.00109220000000000 ) )
#393 = CARTESIAN_POINT( '', ( 0.00000000000000, -0.000500556571807988, 0.00109220000000000 ) )
#394 = CARTESIAN_POINT( '', ( -0.000630616941009630, -0.000538355239043967, 0.00109213941805767 ) )
#395 = CARTESIAN_POINT( '', ( -0.000945899179491467, -0.000576151809903226, 0.000546054562283079 ) )
#396 = CARTESIAN_POINT( '', ( -0.00126112895101712, -0.000613950477139204, 0.00000000000000 ) )
#397 = CARTESIAN_POINT( '', ( -0.000945846712535282, -0.000651747047998464, -0.000546145437716934 ) )
#398 = CARTESIAN_POINT( '', ( -0.000630512010007488, -0.000689545715234442, -0.00109220000000002 ) )
#399 = CARTESIAN_POINT( '', ( 0.00000000000000, -0.000727342286093702, -0.00109220000000002 ) )
#400 = CARTESIAN_POINT( '', ( 0.000630616941009630, -0.000765140953329680, -0.00109213941805769 ) )
#401 = CARTESIAN_POINT( '', ( 0.000945899179491467, -0.000802937524188940, -0.000546054562283104 ) )
#402 = CARTESIAN_POINT( '', ( 0.00126112895101712, -0.000840736191424919, 0.00000000000000 ) )
#403 = CARTESIAN_POINT( '', ( 0.000945846712535282, -0.000878532762284178, 0.000546145437716908 ) )
#404 = CARTESIAN_POINT( '', ( 0.000630512010007489, -0.000916331429520156, 0.00109220000000000 ) )
#405 = CARTESIAN_POINT( '', ( 0.00000000000000, -0.000954128000379416, 0.00109220000000000 ) )
#406 = CARTESIAN_POINT( '', ( -0.000630616941009630, -0.000991926667615394, 0.00109213941805767 ) )
#407 = CARTESIAN_POINT( '', ( -0.000945899179491467, -0.00102972323847466, 0.000546054562283079 ) )
#408 = CARTESIAN_POINT( '', ( -0.00126112895101712, -0.00106752190571063, 0.00000000000000 ) )
#409 = CARTESIAN_POINT( '', ( -0.000945846712535282, -0.00110531847656989, -0.000546145437716934 ) )
#410 = CARTESIAN_POINT( '', ( -0.000630512010007488, -0.00114311714380587, -0.00109220000000002 ) )
#411 = CARTESIAN_POINT( '', ( 0.00000000000000, -0.00118091371466513, -0.00109220000000002 ) )
#412 = CARTESIAN_POINT( '', ( 0.000630616941009630, -0.00121871238190111, -0.00109213941805769 ) )
#413 = CARTESIAN_POINT( '', ( 0.000945899179491467, -0.00125650895276037, -0.000546054562283104 ) )
#414 = CARTESIAN_POINT( '', ( 0.00126112895101712, -0.00129430761999635, 0.00000000000000 ) )
#415 = CARTESIAN_POINT( '', ( 0.000945846712535282, -0.00133210419085560, 0.000546145437716908 ) )
#416 = CARTESIAN_POINT( '', ( 0.000630512010007489, -0.00136990285809159, 0.00109220000000000 ) )
#417 = CARTESIAN_POINT( '', ( 0.00000000000000, -0.00140769942895085, 0.00109220000000000 ) )
#418 = CARTESIAN_POINT( '', ( -0.000630616941009630, -0.00144549809618682, 0.00109213941805767 ) )
#419 = CARTESIAN_POINT( '', ( -0.000945899179491467, -0.00148329466704609, 0.000546054562283079 ) )
#420 = CARTESIAN_POINT( '', ( -0.00126112895101712, -0.00152109333428206, 0.00000000000000 ) )
#421 = CARTESIAN_POINT( '', ( -0.000945846712535282, -0.00155888990514132, -0.000546145437716934 ) )
#422 = CARTESIAN_POINT( '', ( -0.000871404709880626, -0.00156781314912356, -0.000675054165012756 ) )
#423 = CARTESIAN_POINT( '', ( -0.000765227287832428, -0.00157778556975229, -0.000779312541896171 ) )
#424 = CARTESIAN_POINT( '', ( 0.000736484349120022, 0.00156819427129907, 0.000306188379580503 ) )
#425 = CARTESIAN_POINT( '', ( 0.000716616331411334, 0.00156366487377199, 0.000353977535101481 ) )
#426 = CARTESIAN_POINT( '', ( 0.000690719860020267, 0.00155941366628725, 0.000398831539287562 ) )
#427 = CARTESIAN_POINT( '', ( 0.000460441593253647, 0.00152161499905128, 0.000797596715319757 ) )
#428 = CARTESIAN_POINT( '', ( 0.00000000000000, 0.00148381842819201, 0.000797596715319757 ) )
#429 = CARTESIAN_POINT( '', ( -0.000460518220815122, 0.00144601976095603, 0.000797552474376512 ) )
#430 = CARTESIAN_POINT( '', ( -0.000690758174863625, 0.00140822319009677, 0.000398765176032182 ) )
#431 = CARTESIAN_POINT( '', ( -0.000920959814068768, 0.00137042452286079, 0.00000000000000 ) )
#432 = CARTESIAN_POINT( '', ( -0.000690719860020266, 0.00133262795200154, -0.000398831539287587 ) )
#433 = CARTESIAN_POINT( '', ( -0.000460441593253647, 0.00129482928476555, -0.000797596715319781 ) )
#434 = CARTESIAN_POINT( '', ( 0.00000000000000, 0.00125703271390630, -0.000797596715319782 ) )
#435 = CARTESIAN_POINT( '', ( 0.000460518220815121, 0.00121923404667032, -0.000797552474376537 ) )
#436 = CARTESIAN_POINT( '', ( 0.000690758174863625, 0.00118143747581105, -0.000398765176032208 ) )
#437 = CARTESIAN_POINT( '', ( 0.000920959814068769, 0.00114363880857508, 0.00000000000000 ) )
#438 = CARTESIAN_POINT( '', ( 0.000690719860020267, 0.00110584223771582, 0.000398831539287562 ) )
#439 = CARTESIAN_POINT( '', ( 0.000460441593253647, 0.00106804357047984, 0.000797596715319757 ) )
#440 = CARTESIAN_POINT( '', ( 0.00000000000000, 0.00103024699962058, 0.000797596715319757 ) )
#441 = CARTESIAN_POINT( '', ( -0.000460518220815122, 0.000992448332384605, 0.000797552474376512 ) )
#442 = CARTESIAN_POINT( '', ( -0.000690758174863625, 0.000954651761525345, 0.000398765176032183 ) )
#443 = CARTESIAN_POINT( '', ( -0.000920959814068769, 0.000916853094289367, 0.00000000000000 ) )
#444 = CARTESIAN_POINT( '', ( -0.000690719860020267, 0.000879056523430108, -0.000398831539287587 ) )
#445 = CARTESIAN_POINT( '', ( -0.000460441593253647, 0.000841257856194129, -0.000797596715319781 ) )
#446 = CARTESIAN_POINT( '', ( 0.00000000000000, 0.000803461285334869, -0.000797596715319782 ) )
#447 = CARTESIAN_POINT( '', ( 0.000460518220815121, 0.000765662618098890, -0.000797552474376537 ) )
#448 = CARTESIAN_POINT( '', ( 0.000690758174863625, 0.000727866047239632, -0.000398765176032208 ) )
#449 = CARTESIAN_POINT( '', ( 0.000920959814068769, 0.000690067380003652, 0.00000000000000 ) )
#450 = CARTESIAN_POINT( '', ( 0.000690719860020267, 0.000652270809144393, 0.000398831539287562 ) )
#451 = CARTESIAN_POINT( '', ( 0.000460441593253647, 0.000614472141908414, 0.000797596715319757 ) )
#452 = CARTESIAN_POINT( '', ( 0.00000000000000, 0.000576675571049155, 0.000797596715319757 ) )
#453 = CARTESIAN_POINT( '', ( -0.000460518220815122, 0.000538876903813177, 0.000797552474376512 ) )
#454 = CARTESIAN_POINT( '', ( -0.000690758174863625, 0.000501080332953916, 0.000398765176032183 ) )
#455 = CARTESIAN_POINT( '', ( -0.000920959814068769, 0.000463281665717938, 0.00000000000000 ) )
#456 = CARTESIAN_POINT( '', ( -0.000690719860020267, 0.000425485094858679, -0.000398831539287587 ) )
#457 = CARTESIAN_POINT( '', ( -0.000460441593253647, 0.000387686427622700, -0.000797596715319781 ) )
#458 = CARTESIAN_POINT( '', ( 0.00000000000000, 0.000349889856763440, -0.000797596715319782 ) )
#459 = CARTESIAN_POINT( '', ( 0.000460518220815121, 0.000312091189527462, -0.000797552474376537 ) )
#460 = CARTESIAN_POINT( '', ( 0.000690758174863625, 0.000274294618668203, -0.000398765176032208 ) )
#461 = CARTESIAN_POINT( '', ( 0.000920959814068769, 0.000236495951432224, 0.00000000000000 ) )
#462 = CARTESIAN_POINT( '', ( 0.000690719860020267, 0.000198699380572964, 0.000398831539287562 ) )
#463 = CARTESIAN_POINT( '', ( 0.000460441593253647, 0.000160900713336987, 0.000797596715319757 ) )
#464 = CARTESIAN_POINT( '', ( 0.00000000000000, 0.000123104142477727, 0.000797596715319757 ) )
#465 = CARTESIAN_POINT( '', ( -0.000460518220815122, 8.53054752417479E-05, 0.000797552474376512 ) )
#466 = CARTESIAN_POINT( '', ( -0.000690758174863625, 4.75089043824885E-05, 0.000398765176032183 ) )
#467 = CARTESIAN_POINT( '', ( -0.000920959814068769, 9.71023714650983E-06, 0.00000000000000 ) )
#468 = CARTESIAN_POINT( '', ( -0.000690719860020267, -2.80863337127496E-05, -0.000398831539287587 ) )
#469 = CARTESIAN_POINT( '', ( -0.000460441593253647, -6.58850009487282E-05, -0.000797596715319781 ) )
#470 = CARTESIAN_POINT( '', ( 0.00000000000000, -0.000103681571807988, -0.000797596715319782 ) )
#471 = CARTESIAN_POINT( '', ( 0.000460518220815121, -0.000141480239043967, -0.000797552474376537 ) )
#472 = CARTESIAN_POINT( '', ( 0.000690758174863625, -0.000179276809903226, -0.000398765176032208 ) )
#473 = CARTESIAN_POINT( '', ( 0.000920959814068769, -0.000217075477139205, 0.00000000000000 ) )
#474 = CARTESIAN_POINT( '', ( 0.000690719860020267, -0.000254872047998464, 0.000398831539287562 ) )
#475 = CARTESIAN_POINT( '', ( 0.000460441593253647, -0.000292670715234442, 0.000797596715319757 ) )
#476 = CARTESIAN_POINT( '', ( 0.00000000000000, -0.000330467286093702, 0.000797596715319757 ) )
#477 = CARTESIAN_POINT( '', ( -0.000460518220815122, -0.000368265953329680, 0.000797552474376512 ) )
#478 = CARTESIAN_POINT( '', ( -0.000690758174863625, -0.000406062524188940, 0.000398765176032183 ) )
#479 = CARTESIAN_POINT( '', ( -0.000920959814068769, -0.000443861191424918, 0.00000000000000 ) )
#480 = CARTESIAN_POINT( '', ( -0.000690719860020267, -0.000481657762284179, -0.000398831539287587 ) )
#481 = CARTESIAN_POINT( '', ( -0.000460441593253647, -0.000519456429520157, -0.000797596715319781 ) )
#482 = CARTESIAN_POINT( '', ( 0.00000000000000, -0.000557253000379416, -0.000797596715319782 ) )
#483 = CARTESIAN_POINT( '', ( 0.000460518220815121, -0.000595051667615395, -0.000797552474376537 ) )
#484 = CARTESIAN_POINT( '', ( 0.000690758174863625, -0.000632848238474655, -0.000398765176032208 ) )
#485 = CARTESIAN_POINT( '', ( 0.000920959814068769, -0.000670646905710633, 0.00000000000000 ) )
#486 = CARTESIAN_POINT( '', ( 0.000690719860020267, -0.000708443476569892, 0.000398831539287562 ) )
#487 = CARTESIAN_POINT( '', ( 0.000460441593253647, -0.000746242143805870, 0.000797596715319757 ) )
#488 = CARTESIAN_POINT( '', ( 0.00000000000000, -0.000784038714665131, 0.000797596715319757 ) )
#489 = CARTESIAN_POINT( '', ( -0.000460518220815122, -0.000821837381901109, 0.000797552474376512 ) )
#490 = CARTESIAN_POINT( '', ( -0.000690758174863625, -0.000859633952760369, 0.000398765176032183 ) )
#491 = CARTESIAN_POINT( '', ( -0.000920959814068769, -0.000897432619996347, 0.00000000000000 ) )
#492 = CARTESIAN_POINT( '', ( -0.000690719860020267, -0.000935229190855607, -0.000398831539287587 ) )
#493 = CARTESIAN_POINT( '', ( -0.000460441593253647, -0.000973027858091585, -0.000797596715319781 ) )
#494 = CARTESIAN_POINT( '', ( 0.00000000000000, -0.00101082442895085, -0.000797596715319782 ) )
#495 = CARTESIAN_POINT( '', ( 0.000460518220815121, -0.00104862309618682, -0.000797552474376537 ) )
#496 = CARTESIAN_POINT( '', ( 0.000690758174863625, -0.00108641966704608, -0.000398765176032208 ) )
#497 = CARTESIAN_POINT( '', ( 0.000920959814068769, -0.00112421833428206, 0.00000000000000 ) )
#498 = CARTESIAN_POINT( '', ( 0.000690719860020267, -0.00116201490514132, 0.000398831539287562 ) )
#499 = CARTESIAN_POINT( '', ( 0.000460441593253647, -0.00119981357237729, 0.000797596715319757 ) )
#500 = CARTESIAN_POINT( '', ( 0.00000000000000, -0.00123761014323656, 0.000797596715319757 ) )
#501 = CARTESIAN_POINT( '', ( -0.000460518220815122, -0.00127540881047253, 0.000797552474376512 ) )
#502 = CARTESIAN_POINT( '', ( -0.000690758174863625, -0.00131320538133179, 0.000398765176032183 ) )
#503 = CARTESIAN_POINT( '', ( -0.000920959814068769, -0.00135100404856778, 0.00000000000000 ) )
#504 = CARTESIAN_POINT( '', ( -0.000690719860020267, -0.00138880061942704, -0.000398831539287587 ) )
#505 = CARTESIAN_POINT( '', ( -0.000636357383551508, -0.00139772386340927, -0.000492969222374201 ) )
#506 = CARTESIAN_POINT( '', ( -0.000558819603779705, -0.00140769628403800, -0.000569105588375648 ) )
#507 = CARTESIAN_POINT( '', ( 0.000733764043178449, 0.00156989516415621, 0.000305057430811248 ) )
#508 = CARTESIAN_POINT( '', ( 0.000713969410717777, 0.00156536576662913, 0.000352670070532722 ) )
#509 = CARTESIAN_POINT( '', ( 0.000688168591495116, 0.00156111455914440, 0.000397358400303269 ) )
#510 = CARTESIAN_POINT( '', ( 0.000458740889086108, 0.00152331589190842, 0.000794650682472955 ) )
#511 = CARTESIAN_POINT( '', ( 0.00000000000000, 0.00148551932104915, 0.000794650682472955 ) )
#512 = CARTESIAN_POINT( '', ( -0.000458817233613177, 0.00144772065381317, 0.000794606604939701 ) )
#513 = CARTESIAN_POINT( '', ( -0.000688206764817347, 0.00140992408295391, 0.000397292282169673 ) )
#514 = CARTESIAN_POINT( '', ( -0.000917558122699285, 0.00137212541571793, 0.00000000000000 ) )
#515 = CARTESIAN_POINT( '', ( -0.000688168591495115, 0.00133432884485868, -0.000397358400303294 ) )
#516 = CARTESIAN_POINT( '', ( -0.000458740889086108, 0.00129653017762270, -0.000794650682472979 ) )
#517 = CARTESIAN_POINT( '', ( 0.00000000000000, 0.00125873360676344, -0.000794650682472980 ) )
#518 = CARTESIAN_POINT( '', ( 0.000458817233613176, 0.00122093493952746, -0.000794606604939726 ) )
#519 = CARTESIAN_POINT( '', ( 0.000688206764817347, 0.00118313836866820, -0.000397292282169699 ) )
#520 = CARTESIAN_POINT( '', ( 0.000917558122699286, 0.00114533970143222, 0.00000000000000 ) )
#521 = CARTESIAN_POINT( '', ( 0.000688168591495116, 0.00110754313057297, 0.000397358400303269 ) )
#522 = CARTESIAN_POINT( '', ( 0.000458740889086108, 0.00106974446333698, 0.000794650682472955 ) )
#523 = CARTESIAN_POINT( '', ( 0.00000000000000, 0.00103194789247772, 0.000794650682472955 ) )
#524 = CARTESIAN_POINT( '', ( -0.000458817233613177, 0.000994149225241748, 0.000794606604939701 ) )
#525 = CARTESIAN_POINT( '', ( -0.000688206764817347, 0.000956352654382488, 0.000397292282169674 ) )
#526 = CARTESIAN_POINT( '', ( -0.000917558122699286, 0.000918553987146510, 0.00000000000000 ) )
#527 = CARTESIAN_POINT( '', ( -0.000688168591495116, 0.000880757416287251, -0.000397358400303294 ) )
#528 = CARTESIAN_POINT( '', ( -0.000458740889086108, 0.000842958749051271, -0.000794650682472979 ) )
#529 = CARTESIAN_POINT( '', ( 0.00000000000000, 0.000805162178192012, -0.000794650682472980 ) )
#530 = CARTESIAN_POINT( '', ( 0.000458817233613176, 0.000767363510956033, -0.000794606604939726 ) )
#531 = CARTESIAN_POINT( '', ( 0.000688206764817347, 0.000729566940096775, -0.000397292282169699 ) )
#532 = CARTESIAN_POINT( '', ( 0.000917558122699286, 0.000691768272860795, 0.00000000000000 ) )
#533 = CARTESIAN_POINT( '', ( 0.000688168591495116, 0.000653971702001536, 0.000397358400303269 ) )
#534 = CARTESIAN_POINT( '', ( 0.000458740889086108, 0.000616173034765557, 0.000794650682472955 ) )
#535 = CARTESIAN_POINT( '', ( 0.00000000000000, 0.000578376463906298, 0.000794650682472955 ) )
#536 = CARTESIAN_POINT( '', ( -0.000458817233613177, 0.000540577796670319, 0.000794606604939701 ) )
#537 = CARTESIAN_POINT( '', ( -0.000688206764817347, 0.000502781225811059, 0.000397292282169674 ) )
#538 = CARTESIAN_POINT( '', ( -0.000917558122699286, 0.000464982558575081, 0.00000000000000 ) )
#539 = CARTESIAN_POINT( '', ( -0.000688168591495116, 0.000427185987715822, -0.000397358400303294 ) )
#540 = CARTESIAN_POINT( '', ( -0.000458740889086108, 0.000389387320479843, -0.000794650682472979 ) )
#541 = CARTESIAN_POINT( '', ( 0.00000000000000, 0.000351590749620583, -0.000794650682472980 ) )
#542 = CARTESIAN_POINT( '', ( 0.000458817233613176, 0.000313792082384605, -0.000794606604939726 ) )
#543 = CARTESIAN_POINT( '', ( 0.000688206764817347, 0.000275995511525346, -0.000397292282169699 ) )
#544 = CARTESIAN_POINT( '', ( 0.000917558122699286, 0.000238196844289366, 0.00000000000000 ) )
#545 = CARTESIAN_POINT( '', ( 0.000688168591495116, 0.000200400273430107, 0.000397358400303269 ) )
#546 = CARTESIAN_POINT( '', ( 0.000458740889086108, 0.000162601606194129, 0.000794650682472955 ) )
#547 = CARTESIAN_POINT( '', ( 0.00000000000000, 0.000124805035334870, 0.000794650682472955 ) )
#548 = CARTESIAN_POINT( '', ( -0.000458817233613177, 8.70063680988908E-05, 0.000794606604939701 ) )
#549 = CARTESIAN_POINT( '', ( -0.000688206764817347, 4.92097972396313E-05, 0.000397292282169674 ) )
#550 = CARTESIAN_POINT( '', ( -0.000917558122699286, 1.14111300036527E-05, 0.00000000000000 ) )
#551 = CARTESIAN_POINT( '', ( -0.000688168591495116, -2.63854408556068E-05, -0.000397358400303294 ) )
#552 = CARTESIAN_POINT( '', ( -0.000458740889086108, -6.41841080915854E-05, -0.000794650682472979 ) )
#553 = CARTESIAN_POINT( '', ( 0.00000000000000, -0.000101980678950845, -0.000794650682472980 ) )
#554 = CARTESIAN_POINT( '', ( 0.000458817233613176, -0.000139779346186824, -0.000794606604939726 ) )
#555 = CARTESIAN_POINT( '', ( 0.000688206764817347, -0.000177575917046083, -0.000397292282169699 ) )
#556 = CARTESIAN_POINT( '', ( 0.000917558122699286, -0.000215374584282062, 0.00000000000000 ) )
#557 = CARTESIAN_POINT( '', ( 0.000688168591495116, -0.000253171155141321, 0.000397358400303269 ) )
#558 = CARTESIAN_POINT( '', ( 0.000458740889086108, -0.000290969822377299, 0.000794650682472955 ) )
#559 = CARTESIAN_POINT( '', ( 0.00000000000000, -0.000328766393236559, 0.000794650682472955 ) )
#560 = CARTESIAN_POINT( '', ( -0.000458817233613177, -0.000366565060472538, 0.000794606604939701 ) )
#561 = CARTESIAN_POINT( '', ( -0.000688206764817347, -0.000404361631331797, 0.000397292282169674 ) )
#562 = CARTESIAN_POINT( '', ( -0.000917558122699286, -0.000442160298567776, 0.00000000000000 ) )
#563 = CARTESIAN_POINT( '', ( -0.000688168591495116, -0.000479956869427036, -0.000397358400303294 ) )
#564 = CARTESIAN_POINT( '', ( -0.000458740889086108, -0.000517755536663014, -0.000794650682472979 ) )
#565 = CARTESIAN_POINT( '', ( 0.00000000000000, -0.000555552107522273, -0.000794650682472980 ) )
#566 = CARTESIAN_POINT( '', ( 0.000458817233613176, -0.000593350774758252, -0.000794606604939726 ) )
#567 = CARTESIAN_POINT( '', ( 0.000688206764817347, -0.000631147345617512, -0.000397292282169699 ) )
#568 = CARTESIAN_POINT( '', ( 0.000917558122699286, -0.000668946012853491, 0.00000000000000 ) )
#569 = CARTESIAN_POINT( '', ( 0.000688168591495116, -0.000706742583712749, 0.000397358400303269 ) )
#570 = CARTESIAN_POINT( '', ( 0.000458740889086108, -0.000744541250948728, 0.000794650682472955 ) )
#571 = CARTESIAN_POINT( '', ( 0.00000000000000, -0.000782337821807988, 0.000794650682472955 ) )
#572 = CARTESIAN_POINT( '', ( -0.000458817233613177, -0.000820136489043966, 0.000794606604939701 ) )
#573 = CARTESIAN_POINT( '', ( -0.000688206764817347, -0.000857933059903226, 0.000397292282169674 ) )
#574 = CARTESIAN_POINT( '', ( -0.000917558122699286, -0.000895731727139204, 0.00000000000000 ) )
#575 = CARTESIAN_POINT( '', ( -0.000688168591495116, -0.000933528297998464, -0.000397358400303294 ) )
#576 = CARTESIAN_POINT( '', ( -0.000458740889086108, -0.000971326965234443, -0.000794650682472979 ) )
#577 = CARTESIAN_POINT( '', ( 0.00000000000000, -0.00100912353609371, -0.000794650682472980 ) )
#578 = CARTESIAN_POINT( '', ( 0.000458817233613176, -0.00104692220332968, -0.000794606604939726 ) )
#579 = CARTESIAN_POINT( '', ( 0.000688206764817347, -0.00108471877418894, -0.000397292282169699 ) )
#580 = CARTESIAN_POINT( '', ( 0.000917558122699286, -0.00112251744142492, 0.00000000000000 ) )
#581 = CARTESIAN_POINT( '', ( 0.000688168591495116, -0.00116031401228418, 0.000397358400303269 ) )
#582 = CARTESIAN_POINT( '', ( 0.000458740889086108, -0.00119811267952015, 0.000794650682472955 ) )
#583 = CARTESIAN_POINT( '', ( 0.00000000000000, -0.00123590925037942, 0.000794650682472955 ) )
#584 = CARTESIAN_POINT( '', ( -0.000458817233613177, -0.00127370791761539, 0.000794606604939701 ) )
#585 = CARTESIAN_POINT( '', ( -0.000688206764817347, -0.00131150448847465, 0.000397292282169674 ) )
#586 = CARTESIAN_POINT( '', ( -0.000917558122699286, -0.00134930315571064, 0.00000000000000 ) )
#587 = CARTESIAN_POINT( '', ( -0.000688168591495116, -0.00138709972656989, -0.000397358400303294 ) )
#588 = CARTESIAN_POINT( '', ( -0.000634006910288217, -0.00139602297055213, -0.000491148372947815 ) )
#589 = CARTESIAN_POINT( '', ( -0.000556755526939179, -0.00140599539118086, -0.000567003518840443 ) )
#595 = SURFACE_SIDE_STYLE( '', ( #1086 ) )
#596 = VERTEX_LOOP( '', #1087 )
#597 = EDGE_LOOP( '', ( #1088, #1089, #1090, #1091, #1092, #1093 ) )
#598 = AXIS2_PLACEMENT_3D( '', #1094, #1095, #1096 )
#599 = SURFACE_SIDE_STYLE( '', ( #1097 ) )
#600 = EDGE_LOOP( '', ( #1098, #1099, #1100 ) )
#601 = AXIS2_PLACEMENT_3D( '', #1101, #1102, #1103 )
#602 = SURFACE_SIDE_STYLE( '', ( #1104 ) )
#603 = EDGE_LOOP( '', ( #1105, #1106 ) )
#604 = AXIS2_PLACEMENT_3D( '', #1107, #1108, #1109 )
#605 = SURFACE_SIDE_STYLE( '', ( #1110 ) )
#606 = EDGE_LOOP( '', ( #1111, #1112, #1113, #1114, #1115 ) )
#607 = AXIS2_PLACEMENT_3D( '', #1116, #1117, #1118 )
#608 = SURFACE_SIDE_STYLE( '', ( #1119 ) )
#609 = EDGE_LOOP( '', ( #1120, #1121, #1122, #1123, #1124 ) )
#610 = AXIS2_PLACEMENT_3D( '', #1125, #1126, #1127 )
#611 = SURFACE_SIDE_STYLE( '', ( #1128 ) )
#612 = VERTEX_LOOP( '', #1129 )
#613 = EDGE_LOOP( '', ( #1130 ) )
#614 = AXIS2_PLACEMENT_3D( '', #1131, #1132, #1133 )
#615 = SURFACE_SIDE_STYLE( '', ( #1134 ) )
#616 = EDGE_LOOP( '', ( #1135, #1136, #1137, #1138, #1139 ) )
#617 = AXIS2_PLACEMENT_3D( '', #1140, #1141, #1142 )
#618 = SURFACE_SIDE_STYLE( '', ( #1143 ) )
#619 = EDGE_LOOP( '', ( #1144, #1145, #1146, #1147 ) )
#620 = AXIS2_PLACEMENT_3D( '', #1148, #1149, #1150 )
#621 = SURFACE_SIDE_STYLE( '', ( #1151 ) )
#622 = EDGE_LOOP( '', ( #1152, #1153, #1154, #1155, #1156 ) )
#623 = AXIS2_PLACEMENT_3D( '', #1157, #1158, #1159 )
#624 = SURFACE_SIDE_STYLE( '', ( #1160 ) )
#625 = EDGE_LOOP( '', ( #1161, #1162, #1163, #1164, #1165, #1166 ) )
#628 = CARTESIAN_POINT( '', ( 0.000301607407000589, 0.00156649337844690, 0.000735188873145614 ) )
#629 = CARTESIAN_POINT( '', ( 0.000156665142388090, 0.00155172398631454, 0.000794650682472956 ) )
#630 = CARTESIAN_POINT( '', ( 0.00000000000000, 0.00153881391917038, 0.000794650682472954 ) )
#631 = CARTESIAN_POINT( '', ( -0.000458817595599356, 0.00150101523702576, 0.000794605977961247 ) )
#632 = CARTESIAN_POINT( '', ( -0.000688207036322146, 0.00146321868107514, 0.000397291811909564 ) )
#633 = CARTESIAN_POINT( '', ( -0.000917557760713106, 0.00142541999893053, 0.00000000000000 ) )
#634 = CARTESIAN_POINT( '', ( -0.000688168319990316, 0.00138762344297991, -0.000397358870563403 ) )
#635 = CARTESIAN_POINT( '', ( -0.000458740165113751, 0.00134982476083529, -0.000794650682472979 ) )
#636 = CARTESIAN_POINT( '', ( 0.00000000000000, 0.00131202820488467, -0.000794650682472979 ) )
#637 = CARTESIAN_POINT( '', ( 0.000458817595599356, 0.00127422952274005, -0.000794605977961272 ) )
#638 = CARTESIAN_POINT( '', ( 0.000688207036322146, 0.00123643296678943, -0.000397291811909589 ) )
#639 = CARTESIAN_POINT( '', ( 0.000917557760713106, 0.00119863428464482, 0.00000000000000 ) )
#640 = CARTESIAN_POINT( '', ( 0.000688168319990316, 0.00116083772869419, 0.000397358870563378 ) )
#641 = CARTESIAN_POINT( '', ( 0.000458740165113751, 0.00112303904654958, 0.000794650682472955 ) )
#642 = CARTESIAN_POINT( '', ( 0.00000000000000, 0.00108524249059895, 0.000794650682472954 ) )
#643 = CARTESIAN_POINT( '', ( -0.000458817595599356, 0.00104744380845434, 0.000794605977961247 ) )
#644 = CARTESIAN_POINT( '', ( -0.000688207036322147, 0.00100964725250372, 0.000397291811909564 ) )
#645 = CARTESIAN_POINT( '', ( -0.000917557760713106, 0.000971848570359098, 0.00000000000000 ) )
#646 = CARTESIAN_POINT( '', ( -0.000688168319990316, 0.000934052014408478, -0.000397358870563404 ) )
#647 = CARTESIAN_POINT( '', ( -0.000458740165113750, 0.000896253332263860, -0.000794650682472979 ) )
#648 = CARTESIAN_POINT( '', ( 0.00000000000000, 0.000858456776313241, -0.000794650682472979 ) )
#649 = CARTESIAN_POINT( '', ( 0.000458817595599357, 0.000820658094168622, -0.000794605977961272 ) )
#650 = CARTESIAN_POINT( '', ( 0.000688207036322146, 0.000782861538218002, -0.000397291811909589 ) )
#651 = CARTESIAN_POINT( '', ( 0.000917557760713106, 0.000745062856073384, 0.00000000000000 ) )
#652 = CARTESIAN_POINT( '', ( 0.000688168319990316, 0.000707266300122764, 0.000397358870563379 ) )
#653 = CARTESIAN_POINT( '', ( 0.000458740165113750, 0.000669467617978146, 0.000794650682472955 ) )
#654 = CARTESIAN_POINT( '', ( 0.00000000000000, 0.000631671062027525, 0.000794650682472954 ) )
#655 = CARTESIAN_POINT( '', ( -0.000458817595599357, 0.000593872379882908, 0.000794605977961247 ) )
#656 = CARTESIAN_POINT( '', ( -0.000688207036322147, 0.000556075823932288, 0.000397291811909564 ) )
#657 = CARTESIAN_POINT( '', ( -0.000917557760713106, 0.000518277141787670, 0.00000000000000 ) )
#658 = CARTESIAN_POINT( '', ( -0.000688168319990316, 0.000480480585837050, -0.000397358870563404 ) )
#659 = CARTESIAN_POINT( '', ( -0.000458740165113750, 0.000442681903692432, -0.000794650682472979 ) )
#660 = CARTESIAN_POINT( '', ( 0.00000000000000, 0.000404885347741811, -0.000794650682472979 ) )
#661 = CARTESIAN_POINT( '', ( 0.000458817595599357, 0.000367086665597194, -0.000794605977961272 ) )
#662 = CARTESIAN_POINT( '', ( 0.000688207036322146, 0.000329290109646574, -0.000397291811909589 ) )
#663 = CARTESIAN_POINT( '', ( 0.000917557760713106, 0.000291491427501956, 0.00000000000000 ) )
#664 = CARTESIAN_POINT( '', ( 0.000688168319990316, 0.000253694871551336, 0.000397358870563379 ) )
#665 = CARTESIAN_POINT( '', ( 0.000458740165113750, 0.000215896189406718, 0.000794650682472955 ) )
#666 = CARTESIAN_POINT( '', ( 0.00000000000000, 0.000178099633456097, 0.000794650682472954 ) )
#667 = CARTESIAN_POINT( '', ( -0.000458817595599357, 0.000140300951311480, 0.000794605977961247 ) )
#668 = CARTESIAN_POINT( '', ( -0.000688207036322147, 0.000102504395360860, 0.000397291811909564 ) )
#669 = CARTESIAN_POINT( '', ( -0.000917557760713106, 6.47057132162415E-05, 0.00000000000000 ) )
#670 = CARTESIAN_POINT( '', ( -0.000688168319990316, 2.69091572656216E-05, -0.000397358870563404 ) )
#671 = CARTESIAN_POINT( '', ( -0.000458740165113750, -1.08895248789966E-05, -0.000794650682472979 ) )
#672 = CARTESIAN_POINT( '', ( 0.00000000000000, -4.86860808296168E-05, -0.000794650682472979 ) )
#673 = CARTESIAN_POINT( '', ( 0.000458817595599357, -8.64847629742345E-05, -0.000794605977961272 ) )
#674 = CARTESIAN_POINT( '', ( 0.000688207036322146, -0.000124281318924855, -0.000397291811909589 ) )
#675 = CARTESIAN_POINT( '', ( 0.000917557760713106, -0.000162080001069473, 0.00000000000000 ) )
#676 = CARTESIAN_POINT( '', ( 0.000688168319990316, -0.000199876557020093, 0.000397358870563379 ) )
#677 = CARTESIAN_POINT( '', ( 0.000458740165113750, -0.000237675239164711, 0.000794650682472955 ) )
#678 = CARTESIAN_POINT( '', ( 0.00000000000000, -0.000275471795115331, 0.000794650682472954 ) )
#679 = CARTESIAN_POINT( '', ( -0.000458817595599357, -0.000313270477259950, 0.000794605977961247 ) )
#680 = CARTESIAN_POINT( '', ( -0.000688207036322147, -0.000351067033210569, 0.000397291811909564 ) )
#681 = CARTESIAN_POINT( '', ( -0.000917557760713106, -0.000388865715355188, 0.00000000000000 ) )
#682 = CARTESIAN_POINT( '', ( -0.000688168319990316, -0.000426662271305808, -0.000397358870563404 ) )
#683 = CARTESIAN_POINT( '', ( -0.000458740165113750, -0.000464460953450425, -0.000794650682472979 ) )
#684 = CARTESIAN_POINT( '', ( 0.00000000000000, -0.000502257509401045, -0.000794650682472979 ) )
#685 = CARTESIAN_POINT( '', ( 0.000458817595599357, -0.000540056191545663, -0.000794605977961272 ) )
#686 = CARTESIAN_POINT( '', ( 0.000688207036322146, -0.000577852747496283, -0.000397291811909589 ) )
#687 = CARTESIAN_POINT( '', ( 0.000917557760713106, -0.000615651429640901, 0.00000000000000 ) )
#688 = CARTESIAN_POINT( '', ( 0.000688168319990316, -0.000653447985591522, 0.000397358870563379 ) )
#689 = CARTESIAN_POINT( '', ( 0.000458740165113750, -0.000691246667736139, 0.000794650682472955 ) )
#690 = CARTESIAN_POINT( '', ( 0.00000000000000, -0.000729043223686759, 0.000794650682472954 ) )
#691 = CARTESIAN_POINT( '', ( -0.000458817595599357, -0.000766841905831377, 0.000794605977961247 ) )
#692 = CARTESIAN_POINT( '', ( -0.000688207036322147, -0.000804638461781997, 0.000397291811909564 ) )
#693 = CARTESIAN_POINT( '', ( -0.000917557760713106, -0.000842437143926615, 0.00000000000000 ) )
#694 = CARTESIAN_POINT( '', ( -0.000688168319990316, -0.000880233699877236, -0.000397358870563404 ) )
#695 = CARTESIAN_POINT( '', ( -0.000458740165113750, -0.000918032382021853, -0.000794650682472979 ) )
#696 = CARTESIAN_POINT( '', ( 0.00000000000000, -0.000955828937972473, -0.000794650682472979 ) )
#697 = CARTESIAN_POINT( '', ( 0.000458817595599357, -0.000993627620117091, -0.000794605977961272 ) )
#698 = CARTESIAN_POINT( '', ( 0.000688207036322146, -0.00103142417606772, -0.000397291811909589 ) )
#699 = CARTESIAN_POINT( '', ( 0.000917557760713106, -0.00106922285821233, 0.00000000000000 ) )
#700 = CARTESIAN_POINT( '', ( 0.000688168319990316, -0.00110701941416295, 0.000397358870563379 ) )
#701 = CARTESIAN_POINT( '', ( 0.000458740165113750, -0.00114481809630757, 0.000794650682472955 ) )
#702 = CARTESIAN_POINT( '', ( 0.00000000000000, -0.00118261465225819, 0.000794650682472954 ) )
#703 = CARTESIAN_POINT( '', ( -0.000458817595599357, -0.00122041333440280, 0.000794605977961247 ) )
#704 = CARTESIAN_POINT( '', ( -0.000688207036322147, -0.00125820989035342, 0.000397291811909564 ) )
#705 = CARTESIAN_POINT( '', ( -0.000917557760713106, -0.00129600857249804, 0.00000000000000 ) )
#706 = CARTESIAN_POINT( '', ( -0.000688168319990316, -0.00133380512844867, -0.000397358870563404 ) )
#707 = CARTESIAN_POINT( '', ( -0.000458740165113750, -0.00137160381059328, -0.000794650682472979 ) )
#708 = CARTESIAN_POINT( '', ( 0.00000000000000, -0.00140940036654390, -0.000794650682472979 ) )
#709 = CARTESIAN_POINT( '', ( 0.000248192688876366, -0.00142984571299514, -0.000794626501756141 ) )
#710 = CARTESIAN_POINT( '', ( 0.000452214571207478, -0.00145337007000069, -0.000653430706917271 ) )
#711 = CARTESIAN_POINT( '', ( 0.000302725565390760, 0.00156819427130404, 0.000737914461403023 ) )
#712 = CARTESIAN_POINT( '', ( 0.000157245951875333, 0.00155342487917168, 0.000797596715319758 ) )
#713 = CARTESIAN_POINT( '', ( 0.00000000000000, 0.00154051481202753, 0.000797596715319757 ) )
#714 = CARTESIAN_POINT( '', ( -0.000460518584143303, 0.00150271612988290, 0.000797551845073642 ) )
#715 = CARTESIAN_POINT( '', ( -0.000690758447374983, 0.00146491957393229, 0.000398764704028663 ) )
#716 = CARTESIAN_POINT( '', ( -0.000920959450740588, 0.00142712089178767, 0.00000000000000 ) )
#717 = CARTESIAN_POINT( '', ( -0.000690719587508907, 0.00138932433583705, -0.000398832011291106 ) )
#718 = CARTESIAN_POINT( '', ( -0.000460440866597285, 0.00135152565369243, -0.000797596715319782 ) )
#719 = CARTESIAN_POINT( '', ( 0.00000000000000, 0.00131372909774181, -0.000797596715319782 ) )
#720 = CARTESIAN_POINT( '', ( 0.000460518584143303, 0.00127593041559720, -0.000797551845073667 ) )
#721 = CARTESIAN_POINT( '', ( 0.000690758447374983, 0.00123813385964658, -0.000398764704028688 ) )
#722 = CARTESIAN_POINT( '', ( 0.000920959450740588, 0.00120033517750196, 0.00000000000000 ) )
#723 = CARTESIAN_POINT( '', ( 0.000690719587508907, 0.00116253862155134, 0.000398832011291081 ) )
#724 = CARTESIAN_POINT( '', ( 0.000460440866597285, 0.00112473993940672, 0.000797596715319757 ) )
#725 = CARTESIAN_POINT( '', ( 0.00000000000000, 0.00108694338345609, 0.000797596715319757 ) )
#726 = CARTESIAN_POINT( '', ( -0.000460518584143303, 0.00104914470131148, 0.000797551845073642 ) )
#727 = CARTESIAN_POINT( '', ( -0.000690758447374984, 0.00101134814536086, 0.000398764704028663 ) )
#728 = CARTESIAN_POINT( '', ( -0.000920959450740588, 0.000973549463216241, 0.00000000000000 ) )
#729 = CARTESIAN_POINT( '', ( -0.000690719587508907, 0.000935752907265621, -0.000398832011291107 ) )
#730 = CARTESIAN_POINT( '', ( -0.000460440866597283, 0.000897954225121003, -0.000797596715319782 ) )
#731 = CARTESIAN_POINT( '', ( 0.00000000000000, 0.000860157669170384, -0.000797596715319782 ) )
#732 = CARTESIAN_POINT( '', ( 0.000460518584143304, 0.000822358987025765, -0.000797551845073667 ) )
#733 = CARTESIAN_POINT( '', ( 0.000690758447374983, 0.000784562431075145, -0.000398764704028688 ) )
#734 = CARTESIAN_POINT( '', ( 0.000920959450740588, 0.000746763748930527, 0.00000000000000 ) )
#735 = CARTESIAN_POINT( '', ( 0.000690719587508907, 0.000708967192979907, 0.000398832011291082 ) )
#736 = CARTESIAN_POINT( '', ( 0.000460440866597283, 0.000671168510835289, 0.000797596715319757 ) )
#737 = CARTESIAN_POINT( '', ( 0.00000000000000, 0.000633371954884668, 0.000797596715319757 ) )
#738 = CARTESIAN_POINT( '', ( -0.000460518584143304, 0.000595573272740051, 0.000797551845073642 ) )
#739 = CARTESIAN_POINT( '', ( -0.000690758447374984, 0.000557776716789431, 0.000398764704028663 ) )
#740 = CARTESIAN_POINT( '', ( -0.000920959450740588, 0.000519978034644813, 0.00000000000000 ) )
#741 = CARTESIAN_POINT( '', ( -0.000690719587508907, 0.000482181478694193, -0.000398832011291107 ) )
#742 = CARTESIAN_POINT( '', ( -0.000460440866597283, 0.000444382796549575, -0.000797596715319782 ) )
#743 = CARTESIAN_POINT( '', ( 0.00000000000000, 0.000406586240598954, -0.000797596715319782 ) )
#744 = CARTESIAN_POINT( '', ( 0.000460518584143304, 0.000368787558454337, -0.000797551845073667 ) )
#745 = CARTESIAN_POINT( '', ( 0.000690758447374983, 0.000330991002503717, -0.000398764704028688 ) )
#746 = CARTESIAN_POINT( '', ( 0.000920959450740588, 0.000293192320359099, 0.00000000000000 ) )
#747 = CARTESIAN_POINT( '', ( 0.000690719587508907, 0.000255395764408479, 0.000398832011291082 ) )
#748 = CARTESIAN_POINT( '', ( 0.000460440866597283, 0.000217597082263861, 0.000797596715319757 ) )
#749 = CARTESIAN_POINT( '', ( 0.00000000000000, 0.000179800526313240, 0.000797596715319757 ) )
#750 = CARTESIAN_POINT( '', ( -0.000460518584143304, 0.000142001844168623, 0.000797551845073642 ) )
#751 = CARTESIAN_POINT( '', ( -0.000690758447374984, 0.000104205288218002, 0.000398764704028663 ) )
#752 = CARTESIAN_POINT( '', ( -0.000920959450740588, 6.64066060733844E-05, 0.00000000000000 ) )
#753 = CARTESIAN_POINT( '', ( -0.000690719587508907, 2.86100501227644E-05, -0.000398832011291107 ) )
#754 = CARTESIAN_POINT( '', ( -0.000460440866597283, -9.18863202185370E-06, -0.000797596715319782 ) )
#755 = CARTESIAN_POINT( '', ( 0.00000000000000, -4.69851879724739E-05, -0.000797596715319782 ) )
#756 = CARTESIAN_POINT( '', ( 0.000460518584143304, -8.47838701170917E-05, -0.000797551845073667 ) )
#757 = CARTESIAN_POINT( '', ( 0.000690758447374983, -0.000122580426067712, -0.000398764704028688 ) )
#758 = CARTESIAN_POINT( '', ( 0.000920959450740588, -0.000160379108212330, 0.00000000000000 ) )
#759 = CARTESIAN_POINT( '', ( 0.000690719587508907, -0.000198175664162950, 0.000398832011291082 ) )
#760 = CARTESIAN_POINT( '', ( 0.000460440866597283, -0.000235974346307568, 0.000797596715319757 ) )
#761 = CARTESIAN_POINT( '', ( 0.00000000000000, -0.000273770902258188, 0.000797596715319757 ) )
#762 = CARTESIAN_POINT( '', ( -0.000460518584143304, -0.000311569584402806, 0.000797551845073642 ) )
#763 = CARTESIAN_POINT( '', ( -0.000690758447374984, -0.000349366140353426, 0.000398764704028663 ) )
#764 = CARTESIAN_POINT( '', ( -0.000920959450740588, -0.000387164822498044, 0.00000000000000 ) )
#765 = CARTESIAN_POINT( '', ( -0.000690719587508907, -0.000424961378448665, -0.000398832011291107 ) )
#766 = CARTESIAN_POINT( '', ( -0.000460440866597283, -0.000462760060593282, -0.000797596715319782 ) )
#767 = CARTESIAN_POINT( '', ( 0.00000000000000, -0.000500556616543902, -0.000797596715319782 ) )
#768 = CARTESIAN_POINT( '', ( 0.000460518584143304, -0.000538355298688520, -0.000797551845073667 ) )
#769 = CARTESIAN_POINT( '', ( 0.000690758447374983, -0.000576151854639140, -0.000398764704028688 ) )
#770 = CARTESIAN_POINT( '', ( 0.000920959450740588, -0.000613950536783758, 0.00000000000000 ) )
#771 = CARTESIAN_POINT( '', ( 0.000690719587508907, -0.000651747092734379, 0.000398832011291082 ) )
#772 = CARTESIAN_POINT( '', ( 0.000460440866597283, -0.000689545774878996, 0.000797596715319757 ) )
#773 = CARTESIAN_POINT( '', ( 0.00000000000000, -0.000727342330829616, 0.000797596715319757 ) )
#774 = CARTESIAN_POINT( '', ( -0.000460518584143304, -0.000765141012974234, 0.000797551845073642 ) )
#775 = CARTESIAN_POINT( '', ( -0.000690758447374984, -0.000802937568924854, 0.000398764704028663 ) )
#776 = CARTESIAN_POINT( '', ( -0.000920959450740588, -0.000840736251069472, 0.00000000000000 ) )
#777 = CARTESIAN_POINT( '', ( -0.000690719587508907, -0.000878532807020093, -0.000398832011291107 ) )
#778 = CARTESIAN_POINT( '', ( -0.000460440866597283, -0.000916331489164710, -0.000797596715319782 ) )
#779 = CARTESIAN_POINT( '', ( 0.00000000000000, -0.000954128045115330, -0.000797596715319782 ) )
#780 = CARTESIAN_POINT( '', ( 0.000460518584143304, -0.000991926727259948, -0.000797551845073667 ) )
#781 = CARTESIAN_POINT( '', ( 0.000690758447374983, -0.00102972328321057, -0.000398764704028688 ) )
#782 = CARTESIAN_POINT( '', ( 0.000920959450740588, -0.00106752196535519, 0.00000000000000 ) )
#783 = CARTESIAN_POINT( '', ( 0.000690719587508907, -0.00110531852130581, 0.000398832011291082 ) )
#784 = CARTESIAN_POINT( '', ( 0.000460440866597283, -0.00114311720345042, 0.000797596715319757 ) )
#785 = CARTESIAN_POINT( '', ( 0.00000000000000, -0.00118091375940105, 0.000797596715319757 ) )
#786 = CARTESIAN_POINT( '', ( -0.000460518584143304, -0.00121871244154566, 0.000797551845073642 ) )
#787 = CARTESIAN_POINT( '', ( -0.000690758447374984, -0.00125650899749628, 0.000398764704028663 ) )
#788 = CARTESIAN_POINT( '', ( -0.000920959450740588, -0.00129430767964090, 0.00000000000000 ) )
#789 = CARTESIAN_POINT( '', ( -0.000690719587508907, -0.00133210423559152, -0.000398832011291107 ) )
#790 = CARTESIAN_POINT( '', ( -0.000460440866597283, -0.00136990291773613, -0.000797596715319782 ) )
#791 = CARTESIAN_POINT( '', ( 0.00000000000000, -0.00140769947368676, -0.000797596715319782 ) )
#792 = CARTESIAN_POINT( '', ( 0.000249112821243824, -0.00142814482013799, -0.000797572444957030 ) )
#793 = CARTESIAN_POINT( '', ( 0.000453891080156585, -0.00145166917714355, -0.000655853190617526 ) )
#794 = CARTESIAN_POINT( '', ( 0.000414541404407907, 0.00173828355701833, 0.00101047328714396 ) )
#795 = CARTESIAN_POINT( '', ( 0.000215326900599616, 0.00172351416488597, 0.00109220000000000 ) )
#796 = CARTESIAN_POINT( '', ( 0.00000000000000, 0.00171060409774181, 0.00109220000000000 ) )
#797 = CARTESIAN_POINT( '', ( -0.000630617438538058, 0.00167280541559720, 0.00109213855631315 ) )
#798 = CARTESIAN_POINT( '', ( -0.000945899552658633, 0.00163500885964658, 0.000546053915938587 ) )
#799 = CARTESIAN_POINT( '', ( -0.00126112845348869, 0.00159721017750195, 0.00000000000000 ) )
#800 = CARTESIAN_POINT( '', ( -0.000945846339368116, 0.00155941362155133, -0.000546146084061425 ) )
#801 = CARTESIAN_POINT( '', ( -0.000630511014950633, 0.00152161493940672, -0.00109220000000002 ) )
#802 = CARTESIAN_POINT( '', ( 0.00000000000000, 0.00148381838345610, -0.00109220000000002 ) )
#803 = CARTESIAN_POINT( '', ( 0.000630617438538057, 0.00144601970131148, -0.00109213855631318 ) )
#804 = CARTESIAN_POINT( '', ( 0.000945899552658633, 0.00140822314536086, -0.000546053915938612 ) )
#805 = CARTESIAN_POINT( '', ( 0.00126112845348869, 0.00137042446321624, 0.00000000000000 ) )
#806 = CARTESIAN_POINT( '', ( 0.000945846339368116, 0.00133262790726563, 0.000546146084061399 ) )
#807 = CARTESIAN_POINT( '', ( 0.000630511014950633, 0.00129482922512101, 0.00109220000000000 ) )
#808 = CARTESIAN_POINT( '', ( 0.00000000000000, 0.00125703266917038, 0.00109220000000000 ) )
#809 = CARTESIAN_POINT( '', ( -0.000630617438538057, 0.00121923398702576, 0.00109213855631315 ) )
#810 = CARTESIAN_POINT( '', ( -0.000945899552658633, 0.00118143743107514, 0.000546053915938586 ) )
#811 = CARTESIAN_POINT( '', ( -0.00126112845348869, 0.00114363874893053, 0.00000000000000 ) )
#812 = CARTESIAN_POINT( '', ( -0.000945846339368115, 0.00110584219297991, -0.000546146084061425 ) )
#813 = CARTESIAN_POINT( '', ( -0.000630511014950632, 0.00106804351083529, -0.00109220000000002 ) )
#814 = CARTESIAN_POINT( '', ( 0.00000000000000, 0.00103024695488467, -0.00109220000000002 ) )
#815 = CARTESIAN_POINT( '', ( 0.000630617438538058, 0.000992448272740052, -0.00109213855631318 ) )
#816 = CARTESIAN_POINT( '', ( 0.000945899552658633, 0.000954651716789431, -0.000546053915938611 ) )
#817 = CARTESIAN_POINT( '', ( 0.00126112845348869, 0.000916853034644814, 0.00000000000000 ) )
#818 = CARTESIAN_POINT( '', ( 0.000945846339368116, 0.000879056478694193, 0.000546146084061400 ) )
#819 = CARTESIAN_POINT( '', ( 0.000630511014950633, 0.000841257796549576, 0.00109220000000000 ) )
#820 = CARTESIAN_POINT( '', ( 0.00000000000000, 0.000803461240598954, 0.00109220000000000 ) )
#821 = CARTESIAN_POINT( '', ( -0.000630617438538058, 0.000765662558454338, 0.00109213855631315 ) )
#822 = CARTESIAN_POINT( '', ( -0.000945899552658633, 0.000727866002503717, 0.000546053915938586 ) )
#823 = CARTESIAN_POINT( '', ( -0.00126112845348869, 0.000690067320359098, 0.00000000000000 ) )
#824 = CARTESIAN_POINT( '', ( -0.000945846339368115, 0.000652270764408479, -0.000546146084061425 ) )
#825 = CARTESIAN_POINT( '', ( -0.000630511014950632, 0.000614472082263861, -0.00109220000000002 ) )
#826 = CARTESIAN_POINT( '', ( 0.00000000000000, 0.000576675526313240, -0.00109220000000002 ) )
#827 = CARTESIAN_POINT( '', ( 0.000630617438538058, 0.000538876844168622, -0.00109213855631318 ) )
#828 = CARTESIAN_POINT( '', ( 0.000945899552658633, 0.000501080288218003, -0.000546053915938611 ) )
#829 = CARTESIAN_POINT( '', ( 0.00126112845348869, 0.000463281606073384, 0.00000000000000 ) )
#830 = CARTESIAN_POINT( '', ( 0.000945846339368116, 0.000425485050122764, 0.000546146084061400 ) )
#831 = CARTESIAN_POINT( '', ( 0.000630511014950633, 0.000387686367978146, 0.00109220000000000 ) )
#832 = CARTESIAN_POINT( '', ( 0.00000000000000, 0.000349889812027526, 0.00109220000000000 ) )
#833 = CARTESIAN_POINT( '', ( -0.000630617438538058, 0.000312091129882908, 0.00109213855631315 ) )
#834 = CARTESIAN_POINT( '', ( -0.000945899552658633, 0.000274294573932289, 0.000546053915938586 ) )
#835 = CARTESIAN_POINT( '', ( -0.00126112845348869, 0.000236495891787670, 0.00000000000000 ) )
#836 = CARTESIAN_POINT( '', ( -0.000945846339368115, 0.000198699335837051, -0.000546146084061425 ) )
#837 = CARTESIAN_POINT( '', ( -0.000630511014950632, 0.000160900653692432, -0.00109220000000002 ) )
#838 = CARTESIAN_POINT( '', ( 0.00000000000000, 0.000123104097741812, -0.00109220000000002 ) )
#839 = CARTESIAN_POINT( '', ( 0.000630617438538058, 8.53054155971944E-05, -0.00109213855631318 ) )
#840 = CARTESIAN_POINT( '', ( 0.000945899552658633, 4.75088596465742E-05, -0.000546053915938611 ) )
#841 = CARTESIAN_POINT( '', ( 0.00126112845348869, 9.71017750195609E-06, 0.00000000000000 ) )
#842 = CARTESIAN_POINT( '', ( 0.000945846339368116, -2.80863784486641E-05, 0.000546146084061400 ) )
#843 = CARTESIAN_POINT( '', ( 0.000630511014950633, -6.58850605932818E-05, 0.00109220000000000 ) )
#844 = CARTESIAN_POINT( '', ( 0.00000000000000, -0.000103681616543902, 0.00109220000000000 ) )
#845 = CARTESIAN_POINT( '', ( -0.000630617438538058, -0.000141480298688520, 0.00109213855631315 ) )
#846 = CARTESIAN_POINT( '', ( -0.000945899552658633, -0.000179276854639141, 0.000546053915938586 ) )
#847 = CARTESIAN_POINT( '', ( -0.00126112845348869, -0.000217075536783758, 0.00000000000000 ) )
#848 = CARTESIAN_POINT( '', ( -0.000945846339368115, -0.000254872092734378, -0.000546146084061425 ) )
#849 = CARTESIAN_POINT( '', ( -0.000630511014950632, -0.000292670774878997, -0.00109220000000002 ) )
#850 = CARTESIAN_POINT( '', ( 0.00000000000000, -0.000330467330829616, -0.00109220000000002 ) )
#851 = CARTESIAN_POINT( '', ( 0.000630617438538058, -0.000368266012974234, -0.00109213855631318 ) )
#852 = CARTESIAN_POINT( '', ( 0.000945899552658633, -0.000406062568924854, -0.000546053915938611 ) )
#853 = CARTESIAN_POINT( '', ( 0.00126112845348869, -0.000443861251069473, 0.00000000000000 ) )
#854 = CARTESIAN_POINT( '', ( 0.000945846339368116, -0.000481657807020093, 0.000546146084061400 ) )
#855 = CARTESIAN_POINT( '', ( 0.000630511014950633, -0.000519456489164711, 0.00109220000000000 ) )
#856 = CARTESIAN_POINT( '', ( 0.00000000000000, -0.000557253045115330, 0.00109220000000000 ) )
#857 = CARTESIAN_POINT( '', ( -0.000630617438538058, -0.000595051727259949, 0.00109213855631315 ) )
#858 = CARTESIAN_POINT( '', ( -0.000945899552658633, -0.000632848283210568, 0.000546053915938586 ) )
#859 = CARTESIAN_POINT( '', ( -0.00126112845348869, -0.000670646965355187, 0.00000000000000 ) )
#860 = CARTESIAN_POINT( '', ( -0.000945846339368115, -0.000708443521305807, -0.000546146084061425 ) )
#861 = CARTESIAN_POINT( '', ( -0.000630511014950632, -0.000746242203450425, -0.00109220000000002 ) )
#862 = CARTESIAN_POINT( '', ( 0.00000000000000, -0.000784038759401044, -0.00109220000000002 ) )
#863 = CARTESIAN_POINT( '', ( 0.000630617438538058, -0.000821837441545663, -0.00109213855631318 ) )
#864 = CARTESIAN_POINT( '', ( 0.000945899552658633, -0.000859633997496283, -0.000546053915938611 ) )
#865 = CARTESIAN_POINT( '', ( 0.00126112845348869, -0.000897432679640901, 0.00000000000000 ) )
#866 = CARTESIAN_POINT( '', ( 0.000945846339368116, -0.000935229235591521, 0.000546146084061400 ) )
#867 = CARTESIAN_POINT( '', ( 0.000630511014950633, -0.000973027917736139, 0.00109220000000000 ) )
#868 = CARTESIAN_POINT( '', ( 0.00000000000000, -0.00101082447368676, 0.00109220000000000 ) )
#869 = CARTESIAN_POINT( '', ( -0.000630617438538058, -0.00104862315583138, 0.00109213855631315 ) )
#870 = CARTESIAN_POINT( '', ( -0.000945899552658633, -0.00108641971178200, 0.000546053915938586 ) )
#871 = CARTESIAN_POINT( '', ( -0.00126112845348869, -0.00112421839392661, 0.00000000000000 ) )
#872 = CARTESIAN_POINT( '', ( -0.000945846339368115, -0.00116201494987723, -0.000546146084061425 ) )
#873 = CARTESIAN_POINT( '', ( -0.000630511014950632, -0.00119981363202185, -0.00109220000000002 ) )
#874 = CARTESIAN_POINT( '', ( 0.00000000000000, -0.00123761018797248, -0.00109220000000002 ) )
#875 = CARTESIAN_POINT( '', ( 0.000341126057989626, -0.00125805553442371, -0.00109216676504595 ) )
#876 = CARTESIAN_POINT( '', ( 0.000621541975067284, -0.00128157989142927, -0.000898101560643064 ) )
#877 = CARTESIAN_POINT( '', ( 0.000415670744381981, 0.00174000145880404, 0.00101322613128394 ) )
#878 = CARTESIAN_POINT( '', ( 0.000215913518181731, 0.00172523206667169, 0.00109517549317527 ) )
#879 = CARTESIAN_POINT( '', ( 0.00000000000000, 0.00171232199952753, 0.00109517549317527 ) )
#880 = CARTESIAN_POINT( '', ( -0.000632335436967445, 0.00167452331738291, 0.00109511388209667 ) )
#881 = CARTESIAN_POINT( '', ( -0.000948476477821998, 0.00163672676143229, 0.000547541536978878 ) )
#882 = CARTESIAN_POINT( '', ( -0.00126456416041645, 0.00159892807928767, 0.00000000000000 ) )
#883 = CARTESIAN_POINT( '', ( -0.000948423119561894, 0.00156113152333705, -0.000547633956196406 ) )
#884 = CARTESIAN_POINT( '', ( -0.000632228723449002, 0.00152333284119243, -0.00109517549317529 ) )
#885 = CARTESIAN_POINT( '', ( 0.00000000000000, 0.00148553628524182, -0.00109517549317529 ) )
#886 = CARTESIAN_POINT( '', ( 0.000632335436967444, 0.00144773760309719, -0.00109511388209670 ) )
#887 = CARTESIAN_POINT( '', ( 0.000948476477821998, 0.00140994104714657, -0.000547541536978903 ) )
#888 = CARTESIAN_POINT( '', ( 0.00126456416041645, 0.00137214236500196, 0.00000000000000 ) )
#889 = CARTESIAN_POINT( '', ( 0.000948423119561894, 0.00133434580905134, 0.000547633956196380 ) )
#890 = CARTESIAN_POINT( '', ( 0.000632228723449002, 0.00129654712690672, 0.00109517549317527 ) )
#891 = CARTESIAN_POINT( '', ( 0.00000000000000, 0.00125875057095610, 0.00109517549317527 ) )
#892 = CARTESIAN_POINT( '', ( -0.000632335436967444, 0.00122095188881148, 0.00109511388209667 ) )
#893 = CARTESIAN_POINT( '', ( -0.000948476477821998, 0.00118315533286086, 0.000547541536978877 ) )
#894 = CARTESIAN_POINT( '', ( -0.00126456416041645, 0.00114535665071624, 0.00000000000000 ) )
#895 = CARTESIAN_POINT( '', ( -0.000948423119561893, 0.00110756009476562, -0.000547633956196406 ) )
#896 = CARTESIAN_POINT( '', ( -0.000632228723449001, 0.00106976141262100, -0.00109517549317529 ) )
#897 = CARTESIAN_POINT( '', ( 0.00000000000000, 0.00103196485667038, -0.00109517549317529 ) )
#898 = CARTESIAN_POINT( '', ( 0.000632335436967445, 0.000994166174525766, -0.00109511388209670 ) )
#899 = CARTESIAN_POINT( '', ( 0.000948476477821998, 0.000956369618575145, -0.000547541536978902 ) )
#900 = CARTESIAN_POINT( '', ( 0.00126456416041645, 0.000918570936430528, 0.00000000000000 ) )
#901 = CARTESIAN_POINT( '', ( 0.000948423119561894, 0.000880774380479908, 0.000547633956196381 ) )
#902 = CARTESIAN_POINT( '', ( 0.000632228723449002, 0.000842975698335290, 0.00109517549317527 ) )
#903 = CARTESIAN_POINT( '', ( 0.00000000000000, 0.000805179142384669, 0.00109517549317527 ) )
#904 = CARTESIAN_POINT( '', ( -0.000632335436967445, 0.000767380460240052, 0.00109511388209667 ) )
#905 = CARTESIAN_POINT( '', ( -0.000948476477821998, 0.000729583904289431, 0.000547541536978877 ) )
#906 = CARTESIAN_POINT( '', ( -0.00126456416041645, 0.000691785222144813, 0.00000000000000 ) )
#907 = CARTESIAN_POINT( '', ( -0.000948423119561893, 0.000653988666194193, -0.000547633956196406 ) )
#908 = CARTESIAN_POINT( '', ( -0.000632228723449001, 0.000616189984049576, -0.00109517549317529 ) )
#909 = CARTESIAN_POINT( '', ( 0.00000000000000, 0.000578393428098955, -0.00109517549317529 ) )
#910 = CARTESIAN_POINT( '', ( 0.000632335436967445, 0.000540594745954337, -0.00109511388209670 ) )
#911 = CARTESIAN_POINT( '', ( 0.000948476477821998, 0.000502798190003717, -0.000547541536978902 ) )
#912 = CARTESIAN_POINT( '', ( 0.00126456416041645, 0.000464999507859099, 0.00000000000000 ) )
#913 = CARTESIAN_POINT( '', ( 0.000948423119561894, 0.000427202951908478, 0.000547633956196381 ) )
#914 = CARTESIAN_POINT( '', ( 0.000632228723449002, 0.000389404269763861, 0.00109517549317527 ) )
#915 = CARTESIAN_POINT( '', ( 0.00000000000000, 0.000351607713813241, 0.00109517549317527 ) )
#916 = CARTESIAN_POINT( '', ( -0.000632335436967445, 0.000313809031668622, 0.00109511388209667 ) )
#917 = CARTESIAN_POINT( '', ( -0.000948476477821998, 0.000276012475718003, 0.000547541536978877 ) )
#918 = CARTESIAN_POINT( '', ( -0.00126456416041645, 0.000238213793573385, 0.00000000000000 ) )
#919 = CARTESIAN_POINT( '', ( -0.000948423119561893, 0.000200417237622765, -0.000547633956196406 ) )
#920 = CARTESIAN_POINT( '', ( -0.000632228723449001, 0.000162618555478147, -0.00109517549317529 ) )
#921 = CARTESIAN_POINT( '', ( 0.00000000000000, 0.000124821999527526, -0.00109517549317529 ) )
#922 = CARTESIAN_POINT( '', ( 0.000632335436967445, 8.70233173829087E-05, -0.00109511388209670 ) )
#923 = CARTESIAN_POINT( '', ( 0.000948476477821998, 4.92267614322885E-05, -0.000547541536978902 ) )
#924 = CARTESIAN_POINT( '', ( 0.00126456416041645, 1.14280792876704E-05, 0.00000000000000 ) )
#925 = CARTESIAN_POINT( '', ( 0.000948423119561894, -2.63684766629498E-05, 0.000547633956196381 ) )
#926 = CARTESIAN_POINT( '', ( 0.000632228723449002, -6.41671588075675E-05, 0.00109517549317527 ) )
#927 = CARTESIAN_POINT( '', ( 0.00000000000000, -0.000101963714758188, 0.00109517549317527 ) )
#928 = CARTESIAN_POINT( '', ( -0.000632335436967445, -0.000139762396902805, 0.00109511388209667 ) )
#929 = CARTESIAN_POINT( '', ( -0.000948476477821998, -0.000177558952853426, 0.000547541536978877 ) )
#930 = CARTESIAN_POINT( '', ( -0.00126456416041645, -0.000215357634998044, 0.00000000000000 ) )
#931 = CARTESIAN_POINT( '', ( -0.000948423119561893, -0.000253154190948664, -0.000547633956196406 ) )
#932 = CARTESIAN_POINT( '', ( -0.000632228723449001, -0.000290952873093283, -0.00109517549317529 ) )
#933 = CARTESIAN_POINT( '', ( 0.00000000000000, -0.000328749429043902, -0.00109517549317529 ) )
#934 = CARTESIAN_POINT( '', ( 0.000632335436967445, -0.000366548111188520, -0.00109511388209670 ) )
#935 = CARTESIAN_POINT( '', ( 0.000948476477821998, -0.000404344667139140, -0.000547541536978902 ) )
#936 = CARTESIAN_POINT( '', ( 0.00126456416041645, -0.000442143349283759, 0.00000000000000 ) )
#937 = CARTESIAN_POINT( '', ( 0.000948423119561894, -0.000479939905234378, 0.000547633956196381 ) )
#938 = CARTESIAN_POINT( '', ( 0.000632228723449002, -0.000517738587378997, 0.00109517549317527 ) )
#939 = CARTESIAN_POINT( '', ( 0.00000000000000, -0.000555535143329616, 0.00109517549317527 ) )
#940 = CARTESIAN_POINT( '', ( -0.000632335436967445, -0.000593333825474234, 0.00109511388209667 ) )
#941 = CARTESIAN_POINT( '', ( -0.000948476477821998, -0.000631130381424854, 0.000547541536978877 ) )
#942 = CARTESIAN_POINT( '', ( -0.00126456416041645, -0.000668929063569472, 0.00000000000000 ) )
#943 = CARTESIAN_POINT( '', ( -0.000948423119561893, -0.000706725619520092, -0.000547633956196406 ) )
#944 = CARTESIAN_POINT( '', ( -0.000632228723449001, -0.000744524301664711, -0.00109517549317529 ) )
#945 = CARTESIAN_POINT( '', ( 0.00000000000000, -0.000782320857615330, -0.00109517549317529 ) )
#946 = CARTESIAN_POINT( '', ( 0.000632335436967445, -0.000820119539759948, -0.00109511388209670 ) )
#947 = CARTESIAN_POINT( '', ( 0.000948476477821998, -0.000857916095710569, -0.000547541536978902 ) )
#948 = CARTESIAN_POINT( '', ( 0.00126456416041645, -0.000895714777855186, 0.00000000000000 ) )
#949 = CARTESIAN_POINT( '', ( 0.000948423119561894, -0.000933511333805806, 0.000547633956196381 ) )
#950 = CARTESIAN_POINT( '', ( 0.000632228723449002, -0.000971310015950425, 0.00109517549317527 ) )
#951 = CARTESIAN_POINT( '', ( 0.00000000000000, -0.00100910657190104, 0.00109517549317527 ) )
#952 = CARTESIAN_POINT( '', ( -0.000632335436967445, -0.00104690525404566, 0.00109511388209667 ) )
#953 = CARTESIAN_POINT( '', ( -0.000948476477821998, -0.00108470180999629, 0.000547541536978877 ) )
#954 = CARTESIAN_POINT( '', ( -0.00126456416041645, -0.00112250049214090, 0.00000000000000 ) )
#955 = CARTESIAN_POINT( '', ( -0.000948423119561893, -0.00116029704809152, -0.000547633956196406 ) )
#956 = CARTESIAN_POINT( '', ( -0.000632228723449001, -0.00119809573023614, -0.00109517549317529 ) )
#957 = CARTESIAN_POINT( '', ( 0.00000000000000, -0.00123589228618676, -0.00109517549317529 ) )
#958 = CARTESIAN_POINT( '', ( 0.000342055391680759, -0.00125633763263800, -0.00109514216767885 ) )
#959 = CARTESIAN_POINT( '', ( 0.000623235249105882, -0.00127986198964355, -0.000900548269180322 ) )
#965 = SURFACE_SIDE_STYLE( '', ( #1167 ) )
#966 = EDGE_LOOP( '', ( #1168, #1169 ) )
#967 = AXIS2_PLACEMENT_3D( '', #1170, #1171, #1172 )
#968 = SURFACE_SIDE_STYLE( '', ( #1173 ) )
#969 = EDGE_LOOP( '', ( #1174, #1175 ) )
#970 = AXIS2_PLACEMENT_3D( '', #1176, #1177, #1178 )
#971 = SURFACE_SIDE_STYLE( '', ( #1179 ) )
#972 = EDGE_LOOP( '', ( #1180, #1181 ) )
#973 = AXIS2_PLACEMENT_3D( '', #1182, #1183, #1184 )
#975 = SURFACE_STYLE_FILL_AREA( #1185 )
#976 = ORIENTED_EDGE( '', *, *, #1186, .T. )
#977 = ORIENTED_EDGE( '', *, *, #1187, .T. )
#978 = ORIENTED_EDGE( '', *, *, #1188, .F. )
#979 = ORIENTED_EDGE( '', *, *, #1189, .F. )
#980 = ORIENTED_EDGE( '', *, *, #1190, .F. )
#981 = CARTESIAN_POINT( '', ( 0.000444500000000000, -0.000852071284036872, 0.000256632194654780 ) )
#982 = DIRECTION( '', ( 0.500000000000000, 0.00000000000000, 0.866025403784439 ) )
#983 = DIRECTION( '', ( -0.866025403784439, 0.00000000000000, 0.500000000000000 ) )
#984 = SURFACE_STYLE_FILL_AREA( #1191 )
#985 = ORIENTED_EDGE( '', *, *, #1192, .F. )
#986 = ORIENTED_EDGE( '', *, *, #1193, .T. )
#987 = ORIENTED_EDGE( '', *, *, #1190, .T. )
#988 = CARTESIAN_POINT( '', ( -0.000444500000000000, -0.000852071284036872, 0.000769896583964356 ) )
#989 = DIRECTION( '', ( 0.00000000000000, -1.00000000000000, 0.00000000000000 ) )
#990 = DIRECTION( '', ( 1.00000000000000, 0.00000000000000, 0.00000000000000 ) )
#991 = SURFACE_STYLE_FILL_AREA( #1194 )
#992 = ORIENTED_EDGE( '', *, *, #1195, .T. )
#993 = ORIENTED_EDGE( '', *, *, #1196, .F. )
#994 = ORIENTED_EDGE( '', *, *, #1197, .F. )
#995 = ORIENTED_EDGE( '', *, *, #1198, .F. )
#996 = ORIENTED_EDGE( '', *, *, #1199, .F. )
#997 = CARTESIAN_POINT( '', ( 0.00000000000000, 0.00176730371596313, 3.75941525144388E-31 ) )
#998 = DIRECTION( '', ( 0.00000000000000, -1.00000000000000, -2.50486485090661E-14 ) )
#999 = DIRECTION( '', ( 0.00000000000000, 2.50486485090661E-14, -1.00000000000000 ) )
#1000 = SURFACE_STYLE_FILL_AREA( #1200 )
#1001 = ORIENTED_EDGE( '', *, *, #1201, .F. )
#1002 = ORIENTED_EDGE( '', *, *, #1202, .T. )
#1003 = ORIENTED_EDGE( '', *, *, #1203, .T. )
#1004 = CARTESIAN_POINT( '', ( -0.000444500000000000, -0.000852071284036872, 0.000769896583964356 ) )
#1005 = DIRECTION( '', ( 0.00000000000000, -1.00000000000000, 0.00000000000000 ) )
#1006 = DIRECTION( '', ( 1.00000000000000, 0.00000000000000, 0.00000000000000 ) )
#1007 = SURFACE_STYLE_FILL_AREA( #1204 )
#1008 = ORIENTED_EDGE( '', *, *, #1188, .T. )
#1009 = ORIENTED_EDGE( '', *, *, #1205, .T. )
#1010 = ORIENTED_EDGE( '', *, *, #1206, .F. )
#1011 = ORIENTED_EDGE( '', *, *, #1202, .F. )
#1012 = ORIENTED_EDGE( '', *, *, #1207, .F. )
#1013 = CARTESIAN_POINT( '', ( 1.62630325872826E-19, -0.000852071284036872, 0.000513264389309568 ) )
#1014 = DIRECTION( '', ( -0.500000000000000, 0.00000000000000, 0.866025403784439 ) )
#1015 = DIRECTION( '', ( -0.866025403784439, 0.00000000000000, -0.500000000000000 ) )
#1016 = SURFACE_STYLE_FILL_AREA( #1208 )
#1017 = ORIENTED_EDGE( '', *, *, #1209, .T. )
#1018 = ORIENTED_EDGE( '', *, *, #1210, .F. )
#1019 = CARTESIAN_POINT( '', ( 0.00000000000000, -0.00140769628403687, 0.00000000000000 ) )
#1020 = DIRECTION( '', ( -0.00000000000000, -1.00000000000000, 0.00000000000000 ) )
#1021 = DIRECTION( '', ( -1.00000000000000, 0.00000000000000, 3.74259583073200E-14 ) )
#1022 = SURFACE_STYLE_FILL_AREA( #1211 )
#1023 = ORIENTED_EDGE( '', *, *, #1212, .F. )
#1024 = ORIENTED_EDGE( '', *, *, #1213, .T. )
#1025 = ORIENTED_EDGE( '', *, *, #1214, .T. )
#1026 = CARTESIAN_POINT( '', ( -0.000444500000000000, -0.000852071284036872, 0.000769896583964356 ) )
#1027 = DIRECTION( '', ( 0.00000000000000, -1.00000000000000, 0.00000000000000 ) )
#1028 = DIRECTION( '', ( 1.00000000000000, 0.00000000000000, 0.00000000000000 ) )
#1029 = SURFACE_STYLE_FILL_AREA( #1215 )
#1030 = ORIENTED_EDGE( '', *, *, #1216, .T. )
#1031 = ORIENTED_EDGE( '', *, *, #1217, .F. )
#1032 = ORIENTED_EDGE( '', *, *, #1197, .T. )
#1033 = ORIENTED_EDGE( '', *, *, #1218, .T. )
#1034 = CARTESIAN_POINT( '', ( 0.00000000000000, 0.000972612326395584, 0.00000000000000 ) )
#1035 = DIRECTION( '', ( 0.00000000000000, 0.999999999999997, 0.00000000000000 ) )
#1036 = DIRECTION( '', ( -4.80599161921225E-30, 0.00000000000000, -0.999999999999998 ) )
#1037 = SURFACE_STYLE_FILL_AREA( #1219 )
#1038 = ORIENTED_EDGE( '', *, *, #1220, .T. )
#1039 = ORIENTED_EDGE( '', *, *, #1187, .F. )
#1040 = CARTESIAN_POINT( '', ( 0.00000000000000, -0.00140769628403687, 0.00000000000000 ) )
#1041 = DIRECTION( '', ( -0.00000000000000, -1.00000000000000, 0.00000000000000 ) )
#1042 = DIRECTION( '', ( -1.00000000000000, 0.00000000000000, 3.74259583073200E-14 ) )
#1043 = SURFACE_STYLE_FILL_AREA( #1221 )
#1044 = ORIENTED_EDGE( '', *, *, #1222, .F. )
#1045 = ORIENTED_EDGE( '', *, *, #1223, .T. )
#1046 = ORIENTED_EDGE( '', *, *, #1224, .T. )
#1047 = CARTESIAN_POINT( '', ( -0.000444500000000000, -0.000852071284036872, 0.000769896583964356 ) )
#1048 = DIRECTION( '', ( 0.00000000000000, -1.00000000000000, 0.00000000000000 ) )
#1049 = DIRECTION( '', ( 1.00000000000000, 0.00000000000000, 0.00000000000000 ) )
#1050 = SURFACE_STYLE_FILL_AREA( #1225 )
#1051 = ORIENTED_EDGE( '', *, *, #1226, .F. )
#1052 = ORIENTED_EDGE( '', *, *, #1227, .T. )
#1053 = ORIENTED_EDGE( '', *, *, #1228, .T. )
#1054 = CARTESIAN_POINT( '', ( -0.000444500000000000, -0.000852071284036872, 0.000769896583964356 ) )
#1055 = DIRECTION( '', ( 0.00000000000000, -1.00000000000000, 0.00000000000000 ) )
#1056 = DIRECTION( '', ( 1.00000000000000, 0.00000000000000, 0.00000000000000 ) )
#1057 = SURFACE_STYLE_FILL_AREA( #1229 )
#1058 = ORIENTED_EDGE( '', *, *, #1230, .F. )
#1059 = ORIENTED_EDGE( '', *, *, #1220, .F. )
#1060 = ORIENTED_EDGE( '', *, *, #1209, .F. )
#1061 = ORIENTED_EDGE( '', *, *, #1231, .F. )
#1062 = ORIENTED_EDGE( '', *, *, #1232, .F. )
#1063 = ORIENTED_EDGE( '', *, *, #1233, .F. )
#1064 = ORIENTED_EDGE( '', *, *, #1234, .F. )
#1065 = ORIENTED_EDGE( '', *, *, #1235, .T. )
#1066 = ORIENTED_EDGE( '', *, *, #1236, .F. )
#1067 = ORIENTED_EDGE( '', *, *, #1216, .F. )
#1068 = CARTESIAN_POINT( '', ( 0.00000000000000, -0.00140769628403687, 2.79545271812349E-31 ) )
#1069 = DIRECTION( '', ( 0.00000000000000, 1.00000000000000, 2.50486485090661E-14 ) )
#1070 = DIRECTION( '', ( 0.00000000000000, -2.50486485090661E-14, 1.00000000000000 ) )
#1071 = SURFACE_STYLE_FILL_AREA( #1237 )
#1072 = ORIENTED_EDGE( '', *, *, #1238, .T. )
#1073 = ORIENTED_EDGE( '', *, *, #1210, .T. )
#1074 = ORIENTED_EDGE( '', *, *, #1186, .F. )
#1075 = ORIENTED_EDGE( '', *, *, #1193, .F. )
#1076 = ORIENTED_EDGE( '', *, *, #1228, .F. )
#1077 = CARTESIAN_POINT( '', ( 0.000444500000000000, -0.000852071284036872, -0.000256632194654798 ) )
#1078 = DIRECTION( '', ( 1.00000000000000, 0.00000000000000, 0.00000000000000 ) )
#1079 = DIRECTION( '', ( 0.00000000000000, 1.00000000000000, 0.00000000000000 ) )
#1080 = SURFACE_STYLE_FILL_AREA( #1239 )
#1081 = ORIENTED_EDGE( '', *, *, #1236, .T. )
#1082 = ORIENTED_EDGE( '', *, *, #1240, .T. )
#1083 = ORIENTED_EDGE( '', *, *, #1241, .F. )
#1084 = ORIENTED_EDGE( '', *, *, #1198, .T. )
#1085 = ORIENTED_EDGE( '', *, *, #1217, .T. )
#1086 = SURFACE_STYLE_FILL_AREA( #1242 )
#1087 = VERTEX_POINT( '', #1243 )
#1088 = ORIENTED_EDGE( '', *, *, #1192, .T. )
#1089 = ORIENTED_EDGE( '', *, *, #1244, .T. )
#1090 = ORIENTED_EDGE( '', *, *, #1201, .T. )
#1091 = ORIENTED_EDGE( '', *, *, #1222, .T. )
#1092 = ORIENTED_EDGE( '', *, *, #1212, .T. )
#1093 = ORIENTED_EDGE( '', *, *, #1226, .T. )
#1094 = CARTESIAN_POINT( '', ( 0.00000000000000, -0.000852071284036872, -9.00768016356814E-18 ) )
#1095 = DIRECTION( '', ( -0.00000000000000, -1.00000000000000, 0.00000000000000 ) )
#1096 = DIRECTION( '', ( 1.00000000000000, 0.00000000000000, 0.00000000000000 ) )
#1097 = SURFACE_STYLE_FILL_AREA( #1245 )
#1098 = ORIENTED_EDGE( '', *, *, #1244, .F. )
#1099 = ORIENTED_EDGE( '', *, *, #1189, .T. )
#1100 = ORIENTED_EDGE( '', *, *, #1207, .T. )
#1101 = CARTESIAN_POINT( '', ( -0.000444500000000000, -0.000852071284036872, 0.000769896583964356 ) )
#1102 = DIRECTION( '', ( 0.00000000000000, -1.00000000000000, 0.00000000000000 ) )
#1103 = DIRECTION( '', ( 1.00000000000000, 0.00000000000000, 0.00000000000000 ) )
#1104 = SURFACE_STYLE_FILL_AREA( #1246 )
#1105 = ORIENTED_EDGE( '', *, *, #1233, .T. )
#1106 = ORIENTED_EDGE( '', *, *, #1247, .F. )
#1107 = CARTESIAN_POINT( '', ( 0.00000000000000, -0.00140769628403687, 0.00000000000000 ) )
#1108 = DIRECTION( '', ( -0.00000000000000, -1.00000000000000, 0.00000000000000 ) )
#1109 = DIRECTION( '', ( -1.00000000000000, 0.00000000000000, 3.74259583073200E-14 ) )
#1110 = SURFACE_STYLE_FILL_AREA( #1248 )
#1111 = ORIENTED_EDGE( '', *, *, #1199, .T. )
#1112 = ORIENTED_EDGE( '', *, *, #1241, .T. )
#1113 = ORIENTED_EDGE( '', *, *, #1249, .F. )
#1114 = ORIENTED_EDGE( '', *, *, #1250, .F. )
#1115 = ORIENTED_EDGE( '', *, *, #1251, .F. )
#1116 = CARTESIAN_POINT( '', ( 0.00000000000000, 0.00140769628403688, -9.00768016356814E-18 ) )
#1117 = DIRECTION( '', ( -0.00000000000000, 1.00000000000000, 2.50486485090661E-14 ) )
#1118 = DIRECTION( '', ( 0.992882685653702, 2.98320596931869E-15, -0.119096484117255 ) )
#1119 = SURFACE_STYLE_FILL_AREA( #1252 )
#1120 = ORIENTED_EDGE( '', *, *, #1253, .T. )
#1121 = ORIENTED_EDGE( '', *, *, #1254, .T. )
#1122 = ORIENTED_EDGE( '', *, *, #1238, .F. )
#1123 = ORIENTED_EDGE( '', *, *, #1227, .F. )
#1124 = ORIENTED_EDGE( '', *, *, #1214, .F. )
#1125 = CARTESIAN_POINT( '', ( -2.19393848510689E-19, -0.000852071284036872, -0.000513264389309586 ) )
#1126 = DIRECTION( '', ( 0.500000000000000, 0.00000000000000, -0.866025403784439 ) )
#1127 = DIRECTION( '', ( 0.866025403784439, 0.00000000000000, 0.500000000000000 ) )
#1128 = SURFACE_STYLE_FILL_AREA( #1255 )
#1129 = VERTEX_POINT( '', #1256 )
#1130 = ORIENTED_EDGE( '', *, *, #1195, .F. )
#1131 = CARTESIAN_POINT( '', ( 0.00000000000000, 0.516445771194099, 1.28920000270446E-14 ) )
#1132 = DIRECTION( '', ( -0.00000000000000, 1.00000000000000, 2.50486485090661E-14 ) )
#1133 = DIRECTION( '', ( 0.00000000000000, -2.50486485090661E-14, 1.00000000000000 ) )
#1134 = SURFACE_STYLE_FILL_AREA( #1257 )
#1135 = ORIENTED_EDGE( '', *, *, #1258, .T. )
#1136 = ORIENTED_EDGE( '', *, *, #1259, .T. )
#1137 = ORIENTED_EDGE( '', *, *, #1253, .F. )
#1138 = ORIENTED_EDGE( '', *, *, #1213, .F. )
#1139 = ORIENTED_EDGE( '', *, *, #1224, .F. )
#1140 = CARTESIAN_POINT( '', ( -0.000444500000000000, -0.000852071284036872, -0.000256632194654797 ) )
#1141 = DIRECTION( '', ( -0.500000000000000, 0.00000000000000, -0.866025403784438 ) )
#1142 = DIRECTION( '', ( 0.866025403784438, 0.00000000000000, -0.500000000000000 ) )
#1143 = SURFACE_STYLE_FILL_AREA( #1260 )
#1144 = ORIENTED_EDGE( '', *, *, #1261, .F. )
#1145 = ORIENTED_EDGE( '', *, *, #1249, .T. )
#1146 = ORIENTED_EDGE( '', *, *, #1240, .F. )
#1147 = ORIENTED_EDGE( '', *, *, #1235, .F. )
#1148 = CARTESIAN_POINT( '', ( 0.00000000000000, -0.00125474294939033, -7.56981846984338E-17 ) )
#1149 = DIRECTION( '', ( -0.00000000000000, 1.00000000000000, 2.50486485090661E-14 ) )
#1150 = DIRECTION( '', ( -0.545899101592765, 2.09870332987589E-14, -0.837850924019430 ) )
#1151 = SURFACE_STYLE_FILL_AREA( #1262 )
#1152 = ORIENTED_EDGE( '', *, *, #1206, .T. )
#1153 = ORIENTED_EDGE( '', *, *, #1247, .T. )
#1154 = ORIENTED_EDGE( '', *, *, #1258, .F. )
#1155 = ORIENTED_EDGE( '', *, *, #1223, .F. )
#1156 = ORIENTED_EDGE( '', *, *, #1203, .F. )
#1157 = CARTESIAN_POINT( '', ( -0.000444500000000000, -0.000852071284036872, 0.000256632194654780 ) )
#1158 = DIRECTION( '', ( -1.00000000000000, 0.00000000000000, 2.11236585874179E-16 ) )
#1159 = DIRECTION( '', ( -2.11236585874179E-16, 0.00000000000000, -1.00000000000000 ) )
#1160 = SURFACE_STYLE_FILL_AREA( #1263 )
#1161 = ORIENTED_EDGE( '', *, *, #1234, .T. )
#1162 = ORIENTED_EDGE( '', *, *, #1218, .F. )
#1163 = ORIENTED_EDGE( '', *, *, #1196, .T. )
#1164 = ORIENTED_EDGE( '', *, *, #1251, .T. )
#1165 = ORIENTED_EDGE( '', *, *, #1250, .T. )
#1166 = ORIENTED_EDGE( '', *, *, #1261, .T. )
#1167 = SURFACE_STYLE_FILL_AREA( #1264 )
#1168 = ORIENTED_EDGE( '', *, *, #1231, .T. )
#1169 = ORIENTED_EDGE( '', *, *, #1254, .F. )
#1170 = CARTESIAN_POINT( '', ( 0.00000000000000, -0.00140769628403687, 0.00000000000000 ) )
#1171 = DIRECTION( '', ( -0.00000000000000, -1.00000000000000, 0.00000000000000 ) )
#1172 = DIRECTION( '', ( -1.00000000000000, 0.00000000000000, 3.74259583073200E-14 ) )
#1173 = SURFACE_STYLE_FILL_AREA( #1265 )
#1174 = ORIENTED_EDGE( '', *, *, #1230, .T. )
#1175 = ORIENTED_EDGE( '', *, *, #1205, .F. )
#1176 = CARTESIAN_POINT( '', ( 0.00000000000000, -0.00140769628403687, 0.00000000000000 ) )
#1177 = DIRECTION( '', ( -0.00000000000000, -1.00000000000000, 0.00000000000000 ) )
#1178 = DIRECTION( '', ( -1.00000000000000, 0.00000000000000, 3.74259583073200E-14 ) )
#1179 = SURFACE_STYLE_FILL_AREA( #1266 )
#1180 = ORIENTED_EDGE( '', *, *, #1232, .T. )
#1181 = ORIENTED_EDGE( '', *, *, #1259, .F. )
#1182 = CARTESIAN_POINT( '', ( 0.00000000000000, -0.00140769628403687, 0.00000000000000 ) )
#1183 = DIRECTION( '', ( -0.00000000000000, -1.00000000000000, 0.00000000000000 ) )
#1184 = DIRECTION( '', ( -1.00000000000000, 0.00000000000000, 3.74259583073200E-14 ) )
#1185 = FILL_AREA_STYLE( '', ( #1267 ) )
#1186 = EDGE_CURVE( '', #1268, #1269, #1270, .T. )
#1187 = EDGE_CURVE( '', #1269, #1271, #1272, .T. )
#1188 = EDGE_CURVE( '', #1273, #1271, #1274, .T. )
#1189 = EDGE_CURVE( '', #1275, #1273, #1276, .T. )
#1190 = EDGE_CURVE( '', #1268, #1275, #1277, .T. )
#1191 = FILL_AREA_STYLE( '', ( #1278 ) )
#1192 = EDGE_CURVE( '', #1279, #1275, #1280, .T. )
#1193 = EDGE_CURVE( '', #1279, #1268, #1281, .T. )
#1194 = FILL_AREA_STYLE( '', ( #1282 ) )
#1195 = EDGE_CURVE( '', #1283, #1283, #1284, .T. )
#1196 = EDGE_CURVE( '', #1285, #1286, #1287, .T. )
#1197 = EDGE_CURVE( '', #1288, #1285, #1289, .T. )
#1198 = EDGE_CURVE( '', #1290, #1288, #1291, .T. )
#1199 = EDGE_CURVE( '', #1286, #1290, #1292, .T. )
#1200 = FILL_AREA_STYLE( '', ( #1293 ) )
#1201 = EDGE_CURVE( '', #1294, #1295, #1296, .T. )
#1202 = EDGE_CURVE( '', #1294, #1297, #1298, .T. )
#1203 = EDGE_CURVE( '', #1297, #1295, #1299, .T. )
#1204 = FILL_AREA_STYLE( '', ( #1300 ) )
#1205 = EDGE_CURVE( '', #1271, #1301, #1302, .T. )
#1206 = EDGE_CURVE( '', #1297, #1301, #1303, .T. )
#1207 = EDGE_CURVE( '', #1273, #1294, #1304, .T. )
#1208 = FILL_AREA_STYLE( '', ( #1305 ) )
#1209 = EDGE_CURVE( '', #1306, #1269, #1307, .T. )
#1210 = EDGE_CURVE( '', #1306, #1269, #1308, .T. )
#1211 = FILL_AREA_STYLE( '', ( #1309 ) )
#1212 = EDGE_CURVE( '', #1310, #1311, #1312, .T. )
#1213 = EDGE_CURVE( '', #1310, #1313, #1314, .T. )
#1214 = EDGE_CURVE( '', #1313, #1311, #1315, .T. )
#1215 = FILL_AREA_STYLE( '', ( #1316 ) )
#1216 = EDGE_CURVE( '', #1317, #1318, #1319, .T. )
#1217 = EDGE_CURVE( '', #1288, #1318, #1320, .T. )
#1218 = EDGE_CURVE( '', #1285, #1317, #1321, .T. )
#1219 = FILL_AREA_STYLE( '', ( #1322 ) )
#1220 = EDGE_CURVE( '', #1269, #1271, #1323, .T. )
#1221 = FILL_AREA_STYLE( '', ( #1324 ) )
#1222 = EDGE_CURVE( '', #1295, #1310, #1325, .T. )
#1223 = EDGE_CURVE( '', #1295, #1326, #1327, .T. )
#1224 = EDGE_CURVE( '', #1326, #1310, #1328, .T. )
#1225 = FILL_AREA_STYLE( '', ( #1329 ) )
#1226 = EDGE_CURVE( '', #1311, #1279, #1330, .T. )
#1227 = EDGE_CURVE( '', #1311, #1331, #1332, .T. )
#1228 = EDGE_CURVE( '', #1331, #1279, #1333, .T. )
#1229 = FILL_AREA_STYLE( '', ( #1334 ) )
#1230 = EDGE_CURVE( '', #1271, #1301, #1335, .T. )
#1231 = EDGE_CURVE( '', #1336, #1306, #1337, .T. )
#1232 = EDGE_CURVE( '', #1338, #1336, #1339, .T. )
#1233 = EDGE_CURVE( '', #1301, #1338, #1340, .T. )
#1234 = EDGE_CURVE( '', #1341, #1317, #1342, .T. )
#1235 = EDGE_CURVE( '', #1341, #1343, #1344, .T. )
#1236 = EDGE_CURVE( '', #1318, #1343, #1345, .T. )
#1237 = FILL_AREA_STYLE( '', ( #1346 ) )
#1238 = EDGE_CURVE( '', #1331, #1306, #1347, .T. )
#1239 = FILL_AREA_STYLE( '', ( #1348 ) )
#1240 = EDGE_CURVE( '', #1343, #1349, #1350, .T. )
#1241 = EDGE_CURVE( '', #1290, #1349, #1351, .T. )
#1242 = FILL_AREA_STYLE( '', ( #1352 ) )
#1243 = CARTESIAN_POINT( '', ( 0.00000000000000, -0.000595439089382083, -9.00768016356814E-18 ) )
#1244 = EDGE_CURVE( '', #1275, #1294, #1353, .T. )
#1245 = FILL_AREA_STYLE( '', ( #1354 ) )
#1246 = FILL_AREA_STYLE( '', ( #1355 ) )
#1247 = EDGE_CURVE( '', #1301, #1338, #1356, .T. )
#1248 = FILL_AREA_STYLE( '', ( #1357 ) )
#1249 = EDGE_CURVE( '', #1358, #1349, #1359, .T. )
#1250 = EDGE_CURVE( '', #1360, #1358, #1361, .F. )
#1251 = EDGE_CURVE( '', #1286, #1360, #1362, .T. )
#1252 = FILL_AREA_STYLE( '', ( #1363 ) )
#1253 = EDGE_CURVE( '', #1313, #1336, #1364, .T. )
#1254 = EDGE_CURVE( '', #1336, #1306, #1365, .T. )
#1255 = FILL_AREA_STYLE( '', ( #1366 ) )
#1256 = CARTESIAN_POINT( '', ( 0.00000000000000, 0.00140769628403688, -9.00768016356814E-18 ) )
#1257 = FILL_AREA_STYLE( '', ( #1367 ) )
#1258 = EDGE_CURVE( '', #1326, #1338, #1368, .T. )
#1259 = EDGE_CURVE( '', #1338, #1336, #1369, .T. )
#1260 = FILL_AREA_STYLE( '', ( #1370 ) )
#1261 = EDGE_CURVE( '', #1358, #1341, #1371, .T. )
#1262 = FILL_AREA_STYLE( '', ( #1372 ) )
#1263 = FILL_AREA_STYLE( '', ( #1373 ) )
#1264 = FILL_AREA_STYLE( '', ( #1374 ) )
#1265 = FILL_AREA_STYLE( '', ( #1375 ) )
#1266 = FILL_AREA_STYLE( '', ( #1376 ) )
#1267 = FILL_AREA_STYLE_COLOUR( '', #1377 )
#1268 = VERTEX_POINT( '', #1378 )
#1269 = VERTEX_POINT( '', #1379 )
#1270 = LINE( '', #1380, #1381 )
#1271 = VERTEX_POINT( '', #1382 )
#1272 = B_SPLINE_CURVE_WITH_KNOTS( '', 3, ( #1383, #1384, #1385, #1386, #1387, #1388 ), .UNSPECIFIED., .F., .F., ( 4, 2, 4 ), ( 7.66646708341687E-20, 0.000265090986906601, 0.000530181973813202 ), .UNSPECIFIED. )
#1273 = VERTEX_POINT( '', #1389 )
#1274 = LINE( '', #1390, #1391 )
#1275 = VERTEX_POINT( '', #1392 )
#1276 = LINE( '', #1393, #1394 )
#1277 = LINE( '', #1395, #1396 )
#1278 = FILL_AREA_STYLE_COLOUR( '', #1397 )
#1279 = VERTEX_POINT( '', #1398 )
#1280 = CIRCLE( '', #1399, 0.000444500000000000 )
#1281 = LINE( '', #1400, #1401 )
#1282 = FILL_AREA_STYLE_COLOUR( '', #1402 )
#1283 = VERTEX_POINT( '', #1403 )
#1284 = CIRCLE( '', #1404, 0.000598487300000000 )
#1285 = VERTEX_POINT( '', #1405 )
#1286 = VERTEX_POINT( '', #1406 )
#1287 = B_SPLINE_CURVE_WITH_KNOTS( '', 3, ( #1407, #1408, #1409, #1410, #1411, #1412, #1413, #1414, #1415, #1416, #1417, #1418, #1419, #1420, #1421, #1422, #1423, #1424, #1425, #1426, #1427, #1428, #1429, #1430, #1431, #1432, #1433, #1434, #1435, #1436, #1437, #1438 ), .UNSPECIFIED., .F., .F., ( 4, 2, 2, 2, 2, 2, 2, 2, 2, 2, 2, 2, 2, 2, 2, 4 ), ( -0.00308987005692867, -0.00271130603113537, -0.002…
#1288 = VERTEX_POINT( '', #1439 )
#1289 = CIRCLE( '', #1440, 0.000797596700000000 )
#1290 = VERTEX_POINT( '', #1441 )
#1291 = B_SPLINE_CURVE_WITH_KNOTS( '', 3, ( #1442, #1443, #1444, #1445, #1446, #1447, #1448, #1449, #1450, #1451, #1452, #1453, #1454, #1455 ), .UNSPECIFIED., .F., .F., ( 4, 2, 2, 2, 2, 2, 4 ), ( 0.00000000000000, 0.000419164812925526, 0.000628747219388289, 0.000838329625851052, 0.00125749443877658, 0.00146707684523934, 0.00167665925170210 ), .UNSPECIFIED. )
#1292 = CIRCLE( '', #1456, 0.00109220000000000 )
#1293 = FILL_AREA_STYLE_COLOUR( '', #1457 )
#1294 = VERTEX_POINT( '', #1458 )
#1295 = VERTEX_POINT( '', #1459 )
#1296 = CIRCLE( '', #1460, 0.000444500000000000 )
#1297 = VERTEX_POINT( '', #1461 )
#1298 = LINE( '', #1462, #1463 )
#1299 = LINE( '', #1464, #1465 )
#1300 = FILL_AREA_STYLE_COLOUR( '', #1466 )
#1301 = VERTEX_POINT( '', #1467 )
#1302 = B_SPLINE_CURVE_WITH_KNOTS( '', 3, ( #1468, #1469, #1470, #1471, #1472, #1473 ), .UNSPECIFIED., .F., .F., ( 4, 2, 4 ), ( 9.33268866310425E-20, 0.000265090987121981, 0.000530181974243962 ), .UNSPECIFIED. )
#1303 = LINE( '', #1474, #1475 )
#1304 = LINE( '', #1476, #1477 )
#1305 = FILL_AREA_STYLE_COLOUR( '', #1478 )
#1306 = VERTEX_POINT( '', #1479 )
#1307 = CIRCLE( '', #1480, 0.000513264400000000 )
#1308 = B_SPLINE_CURVE_WITH_KNOTS( '', 3, ( #1481, #1482, #1483, #1484, #1485, #1486 ), .UNSPECIFIED., .F., .F., ( 4, 2, 4 ), ( 0.00000000000000, 0.000265090988289750, 0.000530181976579501 ), .UNSPECIFIED. )
#1309 = FILL_AREA_STYLE_COLOUR( '', #1487 )
#1310 = VERTEX_POINT( '', #1488 )
#1311 = VERTEX_POINT( '', #1489 )
#1312 = CIRCLE( '', #1490, 0.000444500000000000 )
#1313 = VERTEX_POINT( '', #1491 )
#1314 = LINE( '', #1492, #1493 )
#1315 = LINE( '', #1494, #1495 )
#1316 = FILL_AREA_STYLE_COLOUR( '', #1496 )
#1317 = VERTEX_POINT( '', #1497 )
#1318 = VERTEX_POINT( '', #1498 )
#1319 = CIRCLE( '', #1499, 0.000797597100000000 )
#1320 = ( BOUNDED_CURVE( )B_SPLINE_CURVE( 2, ( #1502, #1503, #1504, #1505, #1506, #1507, #1508, #1509, #1510, #1511, #1512, #1513, #1514, #1515, #1516, #1517, #1518, #1519, #1520, #1521, #1522, #1523, #1524, #1525, #1526, #1527, #1528, #1529, #1530, #1531, #1532, #1533, #1534, #1535, #1536, #1537, #1538, #1539, #1540, #1541, #1542, #1543, #1544, #1545, #1546, #1547, #1548, #1549, #1550, #1551, #1…
#1321 = B_SPLINE_CURVE_WITH_KNOTS( '', 3, ( #1590, #1591, #1592, #1593, #1594, #1595, #1596, #1597, #1598, #1599, #1600, #1601, #1602, #1603, #1604, #1605, #1606, #1607, #1608, #1609, #1610, #1611, #1612, #1613, #1614, #1615, #1616, #1617, #1618, #1619, #1620, #1621, #1622, #1623, #1624, #1625, #1626, #1627, #1628, #1629, #1630, #1631, #1632, #1633, #1634, #1635, #1636, #1637, #1638, #1639, #1640…
#1322 = FILL_AREA_STYLE_COLOUR( '', #1720 )
#1323 = CIRCLE( '', #1721, 0.000513264400000000 )
#1324 = FILL_AREA_STYLE_COLOUR( '', #1722 )
#1325 = CIRCLE( '', #1723, 0.000444500000000000 )
#1326 = VERTEX_POINT( '', #1724 )
#1327 = LINE( '', #1725, #1726 )
#1328 = LINE( '', #1727, #1728 )
#1329 = FILL_AREA_STYLE_COLOUR( '', #1729 )
#1330 = CIRCLE( '', #1730, 0.000444500000000000 )
#1331 = VERTEX_POINT( '', #1731 )
#1332 = LINE( '', #1732, #1733 )
#1333 = LINE( '', #1734, #1735 )
#1334 = FILL_AREA_STYLE_COLOUR( '', #1736 )
#1335 = CIRCLE( '', #1737, 0.000513264400000000 )
#1336 = VERTEX_POINT( '', #1738 )
#1337 = CIRCLE( '', #1739, 0.000513264400000000 )
#1338 = VERTEX_POINT( '', #1740 )
#1339 = CIRCLE( '', #1741, 0.000513264400000000 )
#1340 = CIRCLE( '', #1742, 0.000513264400000000 )
#1341 = VERTEX_POINT( '', #1743 )
#1342 = B_SPLINE_CURVE_WITH_KNOTS( '', 3, ( #1744, #1745, #1746, #1747 ), .UNSPECIFIED., .F., .F., ( 4, 4 ), ( 9.94869963056663E-18, 0.000507810515046794 ), .UNSPECIFIED. )
#1343 = VERTEX_POINT( '', #1748 )
#1344 = CIRCLE( '', #1749, 0.000873760000000000 )
#1345 = B_SPLINE_CURVE_WITH_KNOTS( '', 3, ( #1750, #1751, #1752, #1753 ), .UNSPECIFIED., .F., .F., ( 4, 4 ), ( 2.83762864080779E-18, 0.000525333019201099 ), .UNSPECIFIED. )
#1346 = FILL_AREA_STYLE_COLOUR( '', #1754 )
#1347 = LINE( '', #1755, #1756 )
#1348 = FILL_AREA_STYLE_COLOUR( '', #1757 )
#1349 = VERTEX_POINT( '', #1758 )
#1350 = B_SPLINE_CURVE_WITH_KNOTS( '', 3, ( #1759, #1760, #1761, #1762, #1763, #1764, #1765, #1766, #1767, #1768, #1769, #1770, #1771, #1772, #1773, #1774, #1775, #1776, #1777, #1778, #1779, #1780, #1781, #1782 ), .UNSPECIFIED., .F., .F., ( 4, 2, 2, 2, 2, 2, 2, 2, 2, 2, 2, 4 ), ( 0.00000000000000, 0.000236781155663247, 0.000473562294052116, 0.000947124570829855, 0.00142068684760759, 0.00189424912…
#1351 = B_SPLINE_CURVE_WITH_KNOTS( '', 3, ( #1783, #1784, #1785, #1786, #1787, #1788, #1789, #1790, #1791, #1792, #1793, #1794, #1795, #1796, #1797, #1798, #1799, #1800, #1801, #1802, #1803, #1804, #1805, #1806, #1807, #1808, #1809, #1810, #1811, #1812, #1813, #1814, #1815, #1816, #1817, #1818, #1819, #1820, #1821, #1822, #1823, #1824, #1825, #1826, #1827, #1828, #1829, #1830, #1831, #1832, #1833…
#1352 = FILL_AREA_STYLE_COLOUR( '', #1941 )
#1353 = CIRCLE( '', #1942, 0.000444500000000000 )
#1354 = FILL_AREA_STYLE_COLOUR( '', #1943 )
#1355 = FILL_AREA_STYLE_COLOUR( '', #1944 )
#1356 = B_SPLINE_CURVE_WITH_KNOTS( '', 3, ( #1945, #1946, #1947, #1948, #1949, #1950 ), .UNSPECIFIED., .F., .F., ( 4, 2, 4 ), ( 0.00000000000000, 0.000265090990840658, 0.000530181981681316 ), .UNSPECIFIED. )
#1357 = FILL_AREA_STYLE_COLOUR( '', #1951 )
#1358 = VERTEX_POINT( '', #1952 )
#1359 = CIRCLE( '', #1953, 0.00109220000000000 )
#1360 = VERTEX_POINT( '', #1954 )
#1361 = B_SPLINE_CURVE_WITH_KNOTS( '', 3, ( #1955, #1956, #1957, #1958, #1959, #1960 ), .UNSPECIFIED., .F., .F., ( 4, 1, 1, 4 ), ( 0.992828734957104, 0.995258237732034, 0.997651033163557, 1.00000000000000 ), .UNSPECIFIED. )
#1362 = B_SPLINE_CURVE_WITH_KNOTS( '', 3, ( #1961, #1962, #1963, #1964, #1965, #1966, #1967, #1968, #1969, #1970, #1971, #1972, #1973, #1974, #1975, #1976, #1977, #1978, #1979, #1980, #1981, #1982, #1983, #1984, #1985, #1986, #1987, #1988, #1989, #1990, #1991, #1992, #1993, #1994, #1995, #1996, #1997, #1998, #1999, #2000, #2001, #2002, #2003, #2004, #2005, #2006, #2007, #2008, #2009, #2010, #2011…
#1363 = FILL_AREA_STYLE_COLOUR( '', #2125 )
#1364 = LINE( '', #2126, #2127 )
#1365 = B_SPLINE_CURVE_WITH_KNOTS( '', 3, ( #2128, #2129, #2130, #2131, #2132, #2133 ), .UNSPECIFIED., .F., .F., ( 4, 2, 4 ), ( 1.52035284689205E-19, 0.000265090987121972, 0.000530181974243944 ), .UNSPECIFIED. )
#1366 = FILL_AREA_STYLE_COLOUR( '', #2134 )
#1367 = FILL_AREA_STYLE_COLOUR( '', #2135 )
#1368 = LINE( '', #2136, #2137 )
#1369 = B_SPLINE_CURVE_WITH_KNOTS( '', 3, ( #2138, #2139, #2140, #2141, #2142, #2143 ), .UNSPECIFIED., .F., .F., ( 4, 2, 4 ), ( 1.21217487951527E-19, 0.000265090986906598, 0.000530181973813196 ), .UNSPECIFIED. )
#1370 = FILL_AREA_STYLE_COLOUR( '', #2144 )
#1371 = B_SPLINE_CURVE_WITH_KNOTS( '', 3, ( #2145, #2146, #2147, #2148 ), .UNSPECIFIED., .F., .F., ( 4, 4 ), ( 0.00000000000000, 0.000443143923076598 ), .UNSPECIFIED. )
#1372 = FILL_AREA_STYLE_COLOUR( '', #2149 )
#1373 = FILL_AREA_STYLE_COLOUR( '', #2150 )
#1374 = FILL_AREA_STYLE_COLOUR( '', #2151 )
#1375 = FILL_AREA_STYLE_COLOUR( '', #2152 )
#1376 = FILL_AREA_STYLE_COLOUR( '', #2153 )
#1377 = COLOUR_RGB( '', 0.752941191200000, 0.752941191200000, 0.752941191200000 )
#1378 = CARTESIAN_POINT( '', ( 0.000444500000000000, -0.000852071284036872, 0.000256632194654780 ) )
#1379 = CARTESIAN_POINT( '', ( 0.000444499998536146, -0.00140769628403687, 0.000256632197190245 ) )
#1380 = CARTESIAN_POINT( '', ( 0.000444500000000000, -0.000852071284036872, 0.000256632194654780 ) )
#1381 = VECTOR( '', #2154, 1.00000000000000 )
#1382 = CARTESIAN_POINT( '', ( 3.09499741646243E-19, -0.00140769628403687, 0.000513264389309573 ) )
#1383 = CARTESIAN_POINT( '', ( 0.000444499998170183, -0.00140769628403687, 0.000256632196556379 ) )
#1384 = CARTESIAN_POINT( '', ( 0.000375039976336180, -0.00136759352207977, 0.000296734958860158 ) )
#1385 = CARTESIAN_POINT( '', ( 0.000300675430355046, -0.00133912333656115, 0.000339669348655376 ) )
#1386 = CARTESIAN_POINT( '', ( 0.000145460688836492, -0.00133874246030472, 0.000429282621453312 ) )
#1387 = CARTESIAN_POINT( '', ( 6.98688806058576E-05, -0.00136735746701110, 0.000472925572283799 ) )
#1388 = CARTESIAN_POINT( '', ( -2.36526102956164E-18, -0.00140769628403687, 0.000513264389309570 ) )
#1389 = CARTESIAN_POINT( '', ( 1.62630325872826E-19, -0.000852071284036872, 0.000513264389309568 ) )
#1390 = CARTESIAN_POINT( '', ( 1.62630325872826E-19, -0.000852071284036872, 0.000513264389309568 ) )
#1391 = VECTOR( '', #2155, 1.00000000000000 )
#1392 = CARTESIAN_POINT( '', ( 0.000222250000000000, -0.000852071284036872, 0.000384948291982174 ) )
#1393 = CARTESIAN_POINT( '', ( 0.000444500000000000, -0.000852071284036872, 0.000256632194654780 ) )
#1394 = VECTOR( '', #2156, 1.00000000000000 )
#1395 = CARTESIAN_POINT( '', ( 0.000444500000000000, -0.000852071284036872, 0.000256632194654780 ) )
#1396 = VECTOR( '', #2157, 1.00000000000000 )
#1397 = COLOUR_RGB( '', 0.752941191200000, 0.752941191200000, 0.752941191200000 )
#1398 = CARTESIAN_POINT( '', ( 0.000444500000000000, -0.000852071284036872, -9.00768016356814E-18 ) )
#1399 = AXIS2_PLACEMENT_3D( '', #2158, #2159, #2160 )
#1400 = CARTESIAN_POINT( '', ( 0.000444500000000000, -0.000852071284036872, -0.000256632194654798 ) )
#1401 = VECTOR( '', #2161, 1.00000000000000 )
#1402 = COLOUR_RGB( '', 0.752941191200000, 0.752941191200000, 0.752941191200000 )
#1403 = CARTESIAN_POINT( '', ( 0.00000000000000, 0.00176730371596314, -0.000598487270655603 ) )
#1404 = AXIS2_PLACEMENT_3D( '', #2162, #2163, #2164 )
#1405 = CARTESIAN_POINT( '', ( 0.000302725565340717, 0.00156819427129897, 0.000737914461423552 ) )
#1406 = CARTESIAN_POINT( '', ( 0.000258302787791131, 0.00127359089227717, 0.00106121662062890 ) )
#1407 = CARTESIAN_POINT( '', ( 0.000302725565340717, 0.00156819427129896, 0.000737914461423553 ) )
#1408 = CARTESIAN_POINT( '', ( 0.000187388398210618, 0.00156058500915291, 0.000793455630164013 ) )
#1409 = CARTESIAN_POINT( '', ( 6.02434768966725E-05, 0.00155389570690841, 0.000819440193558844 ) )
#1410 = CARTESIAN_POINT( '', ( -0.000192498485056647, 0.00154053824593139, 0.000812357052887041 ) )
#1411 = CARTESIAN_POINT( '', ( -0.000318436747695934, 0.00153318767761257, 0.000779662424636018 ) )
#1412 = CARTESIAN_POINT( '', ( -0.000543322309910270, 0.00151873148787784, 0.000662085984193455 ) )
#1413 = CARTESIAN_POINT( '', ( -0.000642123942375908, 0.00151163481134728, 0.000577380216642645 ) )
#1414 = CARTESIAN_POINT( '', ( -0.000792810527108063, 0.00149898160059079, 0.000372717426478982 ) )
#1415 = CARTESIAN_POINT( '', ( -0.000844937588170129, 0.00149263170275826, 0.000253693386714760 ) )
#1416 = CARTESIAN_POINT( '', ( -0.000895614055043277, 0.00147905878714255, 6.49502660931328E-06 ) )
#1417 = CARTESIAN_POINT( '', ( -0.000894117426788067, 0.00147209228054033, -0.000123457991840393 ) )
#1418 = CARTESIAN_POINT( '', ( -0.000837219054629208, 0.00145914382560915, -0.000370221285884131 ) )
#1419 = CARTESIAN_POINT( '', ( -0.000781859307540157, 0.00145357500994116, -0.000486908179668837 ) )
#1420 = CARTESIAN_POINT( '', ( -0.000628042051969229, 0.00144108597568138, -0.000690570852498649 ) )
#1421 = CARTESIAN_POINT( '', ( -0.000531066167338483, 0.00143450686767867, -0.000775368916410272 ) )
#1422 = CARTESIAN_POINT( '', ( -0.000311258905727181, 0.00142162404140215, -0.000900281752831854 ) )
#1423 = CARTESIAN_POINT( '', ( -0.000188236282790848, 0.00141531436253444, -0.000940276431071182 ) )
#1424 = CARTESIAN_POINT( '', ( 0.000191070315109021, 0.00139818469725128, -0.000982008897175611 ) )
#1425 = CARTESIAN_POINT( '', ( 0.000451146896844402, 0.00138581413925719, -0.000906289487085175 ) )
#1426 = CARTESIAN_POINT( '', ( 0.000750611205802299, 0.00136774275871576, -0.000669938778424225 ) )
#1427 = CARTESIAN_POINT( '', ( 0.000834111655702769, 0.00136227743342045, -0.000572100532036721 ) )
#1428 = CARTESIAN_POINT( '', ( 0.000959492093039349, 0.00135159368805479, -0.000352097863232121 ) )
#1429 = CARTESIAN_POINT( '', ( 0.00100178439572651, 0.00134574553004253, -0.000229776635215723 ) )
#1430 = CARTESIAN_POINT( '', ( 0.00103923491615802, 0.00133403475113638, 1.97043808625879E-05 ) )
#1431 = CARTESIAN_POINT( '', ( 0.00103462452643135, 0.00132805699209004, 0.000149325869686953 ) )
#1432 = CARTESIAN_POINT( '', ( 0.000979670696985000, 0.00131689041171883, 0.000395337860753091 ) )
#1433 = CARTESIAN_POINT( '', ( 0.000928378355750815, 0.00131189592662390, 0.000514491796554454 ) )
#1434 = CARTESIAN_POINT( '', ( 0.000789271708869232, 0.00130148759074278, 0.000725041564821359 ) )
#1435 = CARTESIAN_POINT( '', ( 0.000700116426937913, 0.00129584810734401, 0.000818840651714586 ) )
#1436 = CARTESIAN_POINT( '', ( 0.000496914310981251, 0.00128464068128082, 0.000968425221445761 ) )
#1437 = CARTESIAN_POINT( '', ( 0.000381096653272772, 0.00127896781421124, 0.00102579437700771 ) )
#1438 = CARTESIAN_POINT( '', ( 0.000258302819611194, 0.00127359079793561, 0.00106121670997979 ) )
#1439 = CARTESIAN_POINT( '', ( 0.000736484349119800, 0.00156819427129902, 0.000306188379581039 ) )
#1440 = AXIS2_PLACEMENT_3D( '', #2165, #2166, #2167 )
#1441 = CARTESIAN_POINT( '', ( -0.000575162425475997, 0.00127359127338194, 0.000928487492818617 ) )
#1442 = CARTESIAN_POINT( '', ( -0.000575162094102645, 0.00127359228074466, 0.000928486175783173 ) )
#1443 = CARTESIAN_POINT( '', ( -0.000445875227072375, 0.00129619402719338, 0.000981987572201275 ) )
#1444 = CARTESIAN_POINT( '', ( -0.000308904545111368, 0.00131918403485024, 0.00100934113859055 ) )
#1445 = CARTESIAN_POINT( '', ( -0.000100471633519331, 0.00135284296163440, 0.00101028239236141 ) )
#1446 = CARTESIAN_POINT( '', ( -3.16885831606250E-05, 0.00136338901497773, 0.00100422290608505 ) )
#1447 = CARTESIAN_POINT( '', ( 0.000103928693115891, 0.00138514787893420, 0.000977505923283977 ) )
#1448 = CARTESIAN_POINT( '', ( 0.000171376324820289, 0.00139700138031169, 0.000955924050027217 ) )
#1449 = CARTESIAN_POINT( '', ( 0.000359842474232241, 0.00143363335682272, 0.000870551877769764 ) )
#1450 = CARTESIAN_POINT( '', ( 0.000472462972225301, 0.00146060075493429, 0.000783785240351482 ) )
#1451 = CARTESIAN_POINT( '', ( 0.000602508219620510, 0.00150121484092227, 0.000623713523095363 ) )
#1452 = CARTESIAN_POINT( '', ( 0.000640167136030238, 0.00151500586950471, 0.000564467569341223 ) )
#1453 = CARTESIAN_POINT( '', ( 0.000700207228873680, 0.00154164891432398, 0.000439911667664952 ) )
#1454 = CARTESIAN_POINT( '', ( 0.000723306357201869, 0.00155403286088464, 0.000374775173305852 ) )
#1455 = CARTESIAN_POINT( '', ( 0.000736484349120022, 0.00156819427129906, 0.000306188379580503 ) )
#1456 = AXIS2_PLACEMENT_3D( '', #2168, #2169, #2170 )
#1457 = COLOUR_RGB( '', 0.752941191200000, 0.752941191200000, 0.752941191200000 )
#1458 = CARTESIAN_POINT( '', ( -0.000222250000000000, -0.000852071284036872, 0.000384948291982174 ) )
#1459 = CARTESIAN_POINT( '', ( -0.000444500000000000, -0.000852071284036872, -8.91378550114706E-18 ) )
#1460 = AXIS2_PLACEMENT_3D( '', #2171, #2172, #2173 )
#1461 = CARTESIAN_POINT( '', ( -0.000444500000000000, -0.000852071284036872, 0.000256632194654780 ) )
#1462 = CARTESIAN_POINT( '', ( 1.62630325872826E-19, -0.000852071284036872, 0.000513264389309568 ) )
#1463 = VECTOR( '', #2174, 1.00000000000000 )
#1464 = CARTESIAN_POINT( '', ( -0.000444500000000000, -0.000852071284036872, 0.000256632194654780 ) )
#1465 = VECTOR( '', #2175, 1.00000000000000 )
#1466 = COLOUR_RGB( '', 0.752941191200000, 0.752941191200000, 0.752941191200000 )
#1467 = CARTESIAN_POINT( '', ( -0.000444499998536145, -0.00140769628403687, 0.000256632197190248 ) )
#1468 = CARTESIAN_POINT( '', ( 1.30050868570109E-18, -0.00140769628403687, 0.000513264389309571 ) )
#1469 = CARTESIAN_POINT( '', ( -6.94600218331757E-05, -0.00136759352173357, 0.000473161627006269 ) )
#1470 = CARTESIAN_POINT( '', ( -0.000143824567665314, -0.00133912333702828, 0.000430227236451917 ) )
#1471 = CARTESIAN_POINT( '', ( -0.000299039309171643, -0.00133874245984734, 0.000340613963661040 ) )
#1472 = CARTESIAN_POINT( '', ( -0.000374631117399227, -0.00136735746612068, 0.000296971012832314 ) )
#1473 = CARTESIAN_POINT( '', ( -0.000444499998080143, -0.00140769628292844, 0.000256632195763209 ) )
#1474 = CARTESIAN_POINT( '', ( -0.000444500000000000, -0.000852071284036872, 0.000256632194654780 ) )
#1475 = VECTOR( '', #2176, 1.00000000000000 )
#1476 = CARTESIAN_POINT( '', ( 1.62630325872826E-19, -0.000852071284036872, 0.000513264389309568 ) )
#1477 = VECTOR( '', #2177, 1.00000000000000 )
#1478 = COLOUR_RGB( '', 0.752941191200000, 0.752941191200000, 0.752941191200000 )
#1479 = CARTESIAN_POINT( '', ( 0.000444499998536137, -0.00140769628403687, -0.000256632197190261 ) )
#1480 = AXIS2_PLACEMENT_3D( '', #2178, #2179, #2180 )
#1481 = CARTESIAN_POINT( '', ( 0.000444500000000000, -0.00140769628403688, -0.000256632194654802 ) )
#1482 = CARTESIAN_POINT( '', ( 0.000444500000000000, -0.00136759352155692, -0.000176426669694880 ) )
#1483 = CARTESIAN_POINT( '', ( 0.000444500000000000, -0.00133912333678780, -9.05578881234185E-05 ) )
#1484 = CARTESIAN_POINT( '', ( 0.000444500000000000, -0.00133874246008280, 8.86686581947419E-05 ) )
#1485 = CARTESIAN_POINT( '', ( 0.000444500000000000, -0.00136735746684518, 0.000175954560271399 ) )
#1486 = CARTESIAN_POINT( '', ( 0.000444500000000000, -0.00140769628403687, 0.000256632194654776 ) )
#1487 = COLOUR_RGB( '', 0.752941191200000, 0.752941191200000, 0.752941191200000 )
#1488 = CARTESIAN_POINT( '', ( -0.000222250000000000, -0.000852071284036872, -0.000384948291982192 ) )
#1489 = CARTESIAN_POINT( '', ( 0.000222250000000000, -0.000852071284036872, -0.000384948291982192 ) )
#1490 = AXIS2_PLACEMENT_3D( '', #2181, #2182, #2183 )
#1491 = CARTESIAN_POINT( '', ( -2.19393848510689E-19, -0.000852071284036872, -0.000513264389309586 ) )
#1492 = CARTESIAN_POINT( '', ( -0.000444500000000000, -0.000852071284036872, -0.000256632194654797 ) )
#1493 = VECTOR( '', #2184, 1.00000000000000 )
#1494 = CARTESIAN_POINT( '', ( -2.19393848510689E-19, -0.000852071284036872, -0.000513264389309586 ) )
#1495 = VECTOR( '', #2185, 1.00000000000000 )
#1496 = COLOUR_RGB( '', 0.752941191200000, 0.752941191200000, 0.752941191200000 )
#1497 = CARTESIAN_POINT( '', ( -9.74555561144328E-20, -0.00140769628403689, -0.000797596715319782 ) )
#1498 = CARTESIAN_POINT( '', ( -0.000558819603788583, -0.00140769628403686, -0.000569105588366931 ) )
#1499 = AXIS2_PLACEMENT_3D( '', #2186, #2187, #2188 )
#1502 = CARTESIAN_POINT( '', ( 0.000736484349120022, 0.00156819427129907, 0.000306188379580503 ) )
#1503 = CARTESIAN_POINT( '', ( 0.000716616331411334, 0.00156366487377199, 0.000353977535101481 ) )
#1504 = CARTESIAN_POINT( '', ( 0.000690719860020267, 0.00155941366628725, 0.000398831539287562 ) )
#1505 = CARTESIAN_POINT( '', ( 0.000460441593253647, 0.00152161499905128, 0.000797596715319757 ) )
#1506 = CARTESIAN_POINT( '', ( 0.00000000000000, 0.00148381842819201, 0.000797596715319757 ) )
#1507 = CARTESIAN_POINT( '', ( -0.000460518220815122, 0.00144601976095603, 0.000797552474376512 ) )
#1508 = CARTESIAN_POINT( '', ( -0.000690758174863625, 0.00140822319009677, 0.000398765176032182 ) )
#1509 = CARTESIAN_POINT( '', ( -0.000920959814068768, 0.00137042452286079, 0.00000000000000 ) )
#1510 = CARTESIAN_POINT( '', ( -0.000690719860020266, 0.00133262795200154, -0.000398831539287587 ) )
#1511 = CARTESIAN_POINT( '', ( -0.000460441593253647, 0.00129482928476555, -0.000797596715319781 ) )
#1512 = CARTESIAN_POINT( '', ( 0.00000000000000, 0.00125703271390630, -0.000797596715319782 ) )
#1513 = CARTESIAN_POINT( '', ( 0.000460518220815121, 0.00121923404667032, -0.000797552474376537 ) )
#1514 = CARTESIAN_POINT( '', ( 0.000690758174863625, 0.00118143747581105, -0.000398765176032208 ) )
#1515 = CARTESIAN_POINT( '', ( 0.000920959814068769, 0.00114363880857508, 0.00000000000000 ) )
#1516 = CARTESIAN_POINT( '', ( 0.000690719860020267, 0.00110584223771582, 0.000398831539287562 ) )
#1517 = CARTESIAN_POINT( '', ( 0.000460441593253647, 0.00106804357047984, 0.000797596715319757 ) )
#1518 = CARTESIAN_POINT( '', ( 0.00000000000000, 0.00103024699962058, 0.000797596715319757 ) )
#1519 = CARTESIAN_POINT( '', ( -0.000460518220815122, 0.000992448332384605, 0.000797552474376512 ) )
#1520 = CARTESIAN_POINT( '', ( -0.000690758174863625, 0.000954651761525345, 0.000398765176032183 ) )
#1521 = CARTESIAN_POINT( '', ( -0.000920959814068769, 0.000916853094289367, 0.00000000000000 ) )
#1522 = CARTESIAN_POINT( '', ( -0.000690719860020267, 0.000879056523430108, -0.000398831539287587 ) )
#1523 = CARTESIAN_POINT( '', ( -0.000460441593253647, 0.000841257856194129, -0.000797596715319781 ) )
#1524 = CARTESIAN_POINT( '', ( 0.00000000000000, 0.000803461285334869, -0.000797596715319782 ) )
#1525 = CARTESIAN_POINT( '', ( 0.000460518220815121, 0.000765662618098890, -0.000797552474376537 ) )
#1526 = CARTESIAN_POINT( '', ( 0.000690758174863625, 0.000727866047239632, -0.000398765176032208 ) )
#1527 = CARTESIAN_POINT( '', ( 0.000920959814068769, 0.000690067380003652, 0.00000000000000 ) )
#1528 = CARTESIAN_POINT( '', ( 0.000690719860020267, 0.000652270809144393, 0.000398831539287562 ) )
#1529 = CARTESIAN_POINT( '', ( 0.000460441593253647, 0.000614472141908414, 0.000797596715319757 ) )
#1530 = CARTESIAN_POINT( '', ( 0.00000000000000, 0.000576675571049155, 0.000797596715319757 ) )
#1531 = CARTESIAN_POINT( '', ( -0.000460518220815122, 0.000538876903813177, 0.000797552474376512 ) )
#1532 = CARTESIAN_POINT( '', ( -0.000690758174863625, 0.000501080332953916, 0.000398765176032183 ) )
#1533 = CARTESIAN_POINT( '', ( -0.000920959814068769, 0.000463281665717938, 0.00000000000000 ) )
#1534 = CARTESIAN_POINT( '', ( -0.000690719860020267, 0.000425485094858679, -0.000398831539287587 ) )
#1535 = CARTESIAN_POINT( '', ( -0.000460441593253647, 0.000387686427622700, -0.000797596715319781 ) )
#1536 = CARTESIAN_POINT( '', ( 0.00000000000000, 0.000349889856763440, -0.000797596715319782 ) )
#1537 = CARTESIAN_POINT( '', ( 0.000460518220815121, 0.000312091189527462, -0.000797552474376537 ) )
#1538 = CARTESIAN_POINT( '', ( 0.000690758174863625, 0.000274294618668203, -0.000398765176032208 ) )
#1539 = CARTESIAN_POINT( '', ( 0.000920959814068769, 0.000236495951432224, 0.00000000000000 ) )
#1540 = CARTESIAN_POINT( '', ( 0.000690719860020267, 0.000198699380572964, 0.000398831539287562 ) )
#1541 = CARTESIAN_POINT( '', ( 0.000460441593253647, 0.000160900713336987, 0.000797596715319757 ) )
#1542 = CARTESIAN_POINT( '', ( 0.00000000000000, 0.000123104142477727, 0.000797596715319757 ) )
#1543 = CARTESIAN_POINT( '', ( -0.000460518220815122, 8.53054752417479E-05, 0.000797552474376512 ) )
#1544 = CARTESIAN_POINT( '', ( -0.000690758174863625, 4.75089043824885E-05, 0.000398765176032183 ) )
#1545 = CARTESIAN_POINT( '', ( -0.000920959814068769, 9.71023714650983E-06, 0.00000000000000 ) )
#1546 = CARTESIAN_POINT( '', ( -0.000690719860020267, -2.80863337127496E-05, -0.000398831539287587 ) )
#1547 = CARTESIAN_POINT( '', ( -0.000460441593253647, -6.58850009487282E-05, -0.000797596715319781 ) )
#1548 = CARTESIAN_POINT( '', ( 0.00000000000000, -0.000103681571807988, -0.000797596715319782 ) )
#1549 = CARTESIAN_POINT( '', ( 0.000460518220815121, -0.000141480239043967, -0.000797552474376537 ) )
#1550 = CARTESIAN_POINT( '', ( 0.000690758174863625, -0.000179276809903226, -0.000398765176032208 ) )
#1551 = CARTESIAN_POINT( '', ( 0.000920959814068769, -0.000217075477139205, 0.00000000000000 ) )
#1552 = CARTESIAN_POINT( '', ( 0.000690719860020267, -0.000254872047998464, 0.000398831539287562 ) )
#1553 = CARTESIAN_POINT( '', ( 0.000460441593253647, -0.000292670715234442, 0.000797596715319757 ) )
#1554 = CARTESIAN_POINT( '', ( 0.00000000000000, -0.000330467286093702, 0.000797596715319757 ) )
#1555 = CARTESIAN_POINT( '', ( -0.000460518220815122, -0.000368265953329680, 0.000797552474376512 ) )
#1556 = CARTESIAN_POINT( '', ( -0.000690758174863625, -0.000406062524188940, 0.000398765176032183 ) )
#1557 = CARTESIAN_POINT( '', ( -0.000920959814068769, -0.000443861191424918, 0.00000000000000 ) )
#1558 = CARTESIAN_POINT( '', ( -0.000690719860020267, -0.000481657762284179, -0.000398831539287587 ) )
#1559 = CARTESIAN_POINT( '', ( -0.000460441593253647, -0.000519456429520157, -0.000797596715319781 ) )
#1560 = CARTESIAN_POINT( '', ( 0.00000000000000, -0.000557253000379416, -0.000797596715319782 ) )
#1561 = CARTESIAN_POINT( '', ( 0.000460518220815121, -0.000595051667615395, -0.000797552474376537 ) )
#1562 = CARTESIAN_POINT( '', ( 0.000690758174863625, -0.000632848238474655, -0.000398765176032208 ) )
#1563 = CARTESIAN_POINT( '', ( 0.000920959814068769, -0.000670646905710633, 0.00000000000000 ) )
#1564 = CARTESIAN_POINT( '', ( 0.000690719860020267, -0.000708443476569892, 0.000398831539287562 ) )
#1565 = CARTESIAN_POINT( '', ( 0.000460441593253647, -0.000746242143805870, 0.000797596715319757 ) )
#1566 = CARTESIAN_POINT( '', ( 0.00000000000000, -0.000784038714665131, 0.000797596715319757 ) )
#1567 = CARTESIAN_POINT( '', ( -0.000460518220815122, -0.000821837381901109, 0.000797552474376512 ) )
#1568 = CARTESIAN_POINT( '', ( -0.000690758174863625, -0.000859633952760369, 0.000398765176032183 ) )
#1569 = CARTESIAN_POINT( '', ( -0.000920959814068769, -0.000897432619996347, 0.00000000000000 ) )
#1570 = CARTESIAN_POINT( '', ( -0.000690719860020267, -0.000935229190855607, -0.000398831539287587 ) )
#1571 = CARTESIAN_POINT( '', ( -0.000460441593253647, -0.000973027858091585, -0.000797596715319781 ) )
#1572 = CARTESIAN_POINT( '', ( 0.00000000000000, -0.00101082442895085, -0.000797596715319782 ) )
#1573 = CARTESIAN_POINT( '', ( 0.000460518220815121, -0.00104862309618682, -0.000797552474376537 ) )
#1574 = CARTESIAN_POINT( '', ( 0.000690758174863625, -0.00108641966704608, -0.000398765176032208 ) )
#1575 = CARTESIAN_POINT( '', ( 0.000920959814068769, -0.00112421833428206, 0.00000000000000 ) )
#1576 = CARTESIAN_POINT( '', ( 0.000690719860020267, -0.00116201490514132, 0.000398831539287562 ) )
#1577 = CARTESIAN_POINT( '', ( 0.000460441593253647, -0.00119981357237729, 0.000797596715319757 ) )
#1578 = CARTESIAN_POINT( '', ( 0.00000000000000, -0.00123761014323656, 0.000797596715319757 ) )
#1579 = CARTESIAN_POINT( '', ( -0.000460518220815122, -0.00127540881047253, 0.000797552474376512 ) )
#1580 = CARTESIAN_POINT( '', ( -0.000690758174863625, -0.00131320538133179, 0.000398765176032183 ) )
#1581 = CARTESIAN_POINT( '', ( -0.000920959814068769, -0.00135100404856778, 0.00000000000000 ) )
#1582 = CARTESIAN_POINT( '', ( -0.000690719860020267, -0.00138880061942704, -0.000398831539287587 ) )
#1583 = CARTESIAN_POINT( '', ( -0.000636357383551508, -0.00139772386340927, -0.000492969222374201 ) )
#1584 = CARTESIAN_POINT( '', ( -0.000558819603779705, -0.00140769628403800, -0.000569105588375648 ) )
#1590 = CARTESIAN_POINT( '', ( 0.000302725612703081, 0.00156819427129898, 0.000737914576872574 ) )
#1591 = CARTESIAN_POINT( '', ( 0.000142804836538088, 0.00155195878563136, 0.000803521249079766 ) )
#1592 = CARTESIAN_POINT( '', ( -3.45459755885126E-05, 0.00153851706530856, 0.000815204831516402 ) )
#1593 = CARTESIAN_POINT( '', ( -0.000367483466836262, 0.00150707976278648, 0.000728497289463891 ) )
#1594 = CARTESIAN_POINT( '', ( -0.000517451121898691, 0.00149013577540520, 0.000630697666843549 ) )
#1595 = CARTESIAN_POINT( '', ( -0.000730862075026636, 0.00145990767288290, 0.000362458146949344 ) )
#1596 = CARTESIAN_POINT( '', ( -0.000792553891262875, 0.00144540438526860, 0.000192863829518932 ) )
#1597 = CARTESIAN_POINT( '', ( -0.000802026958491186, 0.00141303792916222, -0.000148630213508036 ) )
#1598 = CARTESIAN_POINT( '', ( -0.000749387324326450, 0.00139778021713119, -0.000322021035221606 ) )
#1599 = CARTESIAN_POINT( '', ( -0.000552032870746244, 0.00136838636368529, -0.000600448697722273 ) )
#1600 = CARTESIAN_POINT( '', ( -0.000405572279136927, 0.00135128588590715, -0.000707615006253522 ) )
#1601 = CARTESIAN_POINT( '', ( -8.09513647507085E-05, 0.00131971460224287, -0.000811575459461724 ) )
#1602 = CARTESIAN_POINT( '', ( 0.000100848093600385, 0.00130601215868228, -0.000809359285077537 ) )
#1603 = CARTESIAN_POINT( '', ( 0.000422948089071576, 0.00127426713564495, -0.000697386301849456 ) )
#1604 = CARTESIAN_POINT( '', ( 0.000566518647251770, 0.00125724577787757, -0.000586869447845559 ) )
#1605 = CARTESIAN_POINT( '', ( 0.000757220190363829, 0.00122815384455448, -0.000303276527152966 ) )
#1606 = CARTESIAN_POINT( '', ( 0.000805454603596400, 0.00121258920840538, -0.000129249195274208 ) )
#1607 = CARTESIAN_POINT( '', ( 0.000787558484056635, 0.00118018586143057, 0.000212635991270605 ) )
#1608 = CARTESIAN_POINT( '', ( 0.000722098193982144, 0.00116601392519276, 0.000379852187011854 ) )
#1609 = CARTESIAN_POINT( '', ( 0.000501514609860131, 0.00113540980053733, 0.000643581051576722 ) )
#1610 = CARTESIAN_POINT( '', ( 0.000350276160708452, 0.00111856471513965, 0.000737087130570041 ) )
#1611 = CARTESIAN_POINT( '', ( 1.39756447070440E-05, 0.00108722359592757, 0.000815962945916240 ) )
#1612 = CARTESIAN_POINT( '', ( -0.000163000288741940, 0.00107365825217970, 0.000799515712200095 ) )
#1613 = CARTESIAN_POINT( '', ( -0.000478245632616773, 0.00104122373610354, 0.000661116953063154 ) )
#1614 = CARTESIAN_POINT( '', ( -0.000610680391775532, 0.00102482864872188, 0.000540993828566614 ) )
#1615 = CARTESIAN_POINT( '', ( -0.000779129693168915, 0.000996489935144702, 0.000241995516652864 ) )
#1616 = CARTESIAN_POINT( '', ( -0.000813093850841246, 0.000979730136537022, 6.51701283100214E-05 ) )
#1617 = CARTESIAN_POINT( '', ( -0.000768411541213947, 0.000947612648919508, -0.000273701460629432 ) )
#1618 = CARTESIAN_POINT( '', ( -0.000688975767395055, 0.000933822433537283, -0.000436553681313336 ) )
#1619 = CARTESIAN_POINT( '', ( -0.000450105823738931, 0.000902669050745817, -0.000680199586619690 ) )
#1620 = CARTESIAN_POINT( '', ( -0.000288618558804395, 0.000885497796647175, -0.000762841944292670 ) )
#1621 = CARTESIAN_POINT( '', ( 4.84784194658697E-05, 0.000855396552299178, -0.000814173402142571 ) )
#1622 = CARTESIAN_POINT( '', ( 0.000227573169789668, 0.000840799624467834, -0.000783211864092360 ) )
#1623 = CARTESIAN_POINT( '', ( 0.000527808622004300, 0.000808506471653739, -0.000621794497758001 ) )
#1624 = CARTESIAN_POINT( '', ( 0.000652253935145304, 0.000793189978522319, -0.000489789615675453 ) )
#1625 = CARTESIAN_POINT( '', ( 0.000795622275752982, 0.000763805566266568, -0.000179761579402180 ) )
#1626 = CARTESIAN_POINT( '', ( 0.000815739517885665, 0.000746791138308915, 0.00000000000000 ) )
#1627 = CARTESIAN_POINT( '', ( 0.000744078145144774, 0.000715080433551871, 0.000334333242252965 ) )
#1628 = CARTESIAN_POINT( '', ( 0.000652808684885643, 0.000701565237783739, 0.000489364707726532 ) )
#1629 = CARTESIAN_POINT( '', ( 0.000393646985686759, 0.000669617958724360, 0.000714618111890655 ) )
#1630 = CARTESIAN_POINT( '', ( 0.000229204305505353, 0.000652870226718710, 0.000783209446143030 ) )
#1631 = CARTESIAN_POINT( '', ( -0.000115110811580678, 0.000623438866762933, 0.000807899230099898 ) )
#1632 = CARTESIAN_POINT( '', ( -0.000287148254491789, 0.000608204244367307, 0.000763807667768421 ) )
#1633 = CARTESIAN_POINT( '', ( -0.000576862729137472, 0.000575578101757328, 0.000577135761909982 ) )
#1634 = CARTESIAN_POINT( '', ( -0.000688524249311185, 0.000561464682006831, 0.000437672655994109 ) )
#1635 = CARTESIAN_POINT( '', ( -0.000807611499177836, 0.000530948113234349, 0.000115700829757785 ) )
#1636 = CARTESIAN_POINT( '', ( -0.000813217710813490, 0.000513916042854082, -6.40013651491954E-05 ) )
#1637 = CARTESIAN_POINT( '', ( -0.000715460247423959, 0.000482844802393566, -0.000391836527615964 ) )
#1638 = CARTESIAN_POINT( '', ( -0.000611340321333653, 0.000468978793977409, -0.000539942769460430 ) )
#1639 = CARTESIAN_POINT( '', ( -0.000336924920256714, 0.000436840811037244, -0.000742803324903572 ) )
#1640 = CARTESIAN_POINT( '', ( -0.000164432051507027, 0.000420147770024972, -0.000798892571775705 ) )
#1641 = CARTESIAN_POINT( '', ( 0.000176768045312009, 0.000392016714870732, -0.000796253910569917 ) )
#1642 = CARTESIAN_POINT( '', ( 0.000348533990354205, 0.000375127600115401, -0.000737381989260636 ) )
#1643 = CARTESIAN_POINT( '', ( 0.000619465333542884, 0.000343087455813297, -0.000530538245634703 ) )
#1644 = CARTESIAN_POINT( '', ( 0.000721564147650166, 0.000329241454647869, -0.000380302876360277 ) )
#1645 = CARTESIAN_POINT( '', ( 0.000814007095028886, 0.000298100618081820, -5.17449381377673E-05 ) )
#1646 = CARTESIAN_POINT( '', ( 0.000805494176772739, 0.000280984428218275, 0.000128847238938548 ) )
#1647 = CARTESIAN_POINT( '', ( 0.000681815240619750, 0.000250752295745343, 0.000447828600348186 ) )
#1648 = CARTESIAN_POINT( '', ( 0.000567022082266594, 0.000236345535244891, 0.000586571628014975 ) )
#1649 = CARTESIAN_POINT( '', ( 0.000275767124225284, 0.000203850187705410, 0.000767810400846362 ) )
#1650 = CARTESIAN_POINT( '', ( 0.000102080969304008, 0.000188752181643383, 0.000809609162507318 ) )
#1651 = CARTESIAN_POINT( '', ( -0.000241427987538083, 0.000159128895742935, 0.000779487042151836 ) )
#1652 = CARTESIAN_POINT( '', ( -0.000404237045022992, 0.000142419299445838, 0.000708885762894438 ) )
#1653 = CARTESIAN_POINT( '', ( -0.000661067964347442, 0.000110418754842562, 0.000478451417516903 ) )
#1654 = CARTESIAN_POINT( '', ( -0.000749085968853092, 9.70521406534576E-05, 0.000323291420116347 ) )
#1655 = CARTESIAN_POINT( '', ( -0.000815758567725972, 6.51210889295093E-05, -1.36046371313761E-05 ) )
#1656 = CARTESIAN_POINT( '', ( -0.000792925544315254, 4.82425610591383E-05, -0.000191691748350994 ) )
#1657 = CARTESIAN_POINT( '', ( -0.000644391276462979, 1.89994161614162E-05, -0.000500236468017856 ) )
#1658 = CARTESIAN_POINT( '', ( -0.000518353576343394, 3.51817716109296E-06, -0.000629762336197535 ) )
#1659 = CARTESIAN_POINT( '', ( -0.000215240836661853, -2.88006097256762E-05, -0.000786741642528607 ) )
#1660 = CARTESIAN_POINT( '', ( -3.59576419573052E-05, -4.32135354986764E-05, -0.000814830907893805 ) )
#1661 = CARTESIAN_POINT( '', ( 0.000300388433012916, -7.35008406438488E-05, -0.000758293582149842 ) )
#1662 = CARTESIAN_POINT( '', ( 0.000460655399652005, -9.06949098009862E-05, -0.000673061468527418 ) )
#1663 = CARTESIAN_POINT( '', ( 0.000695528059001823, -0.000121682090994497, -0.000425976372734931 ) )
#1664 = CARTESIAN_POINT( '', ( 0.000772598787725672, -0.000135597662054684, -0.000261421544166997 ) )
#1665 = CARTESIAN_POINT( '', ( 0.000811946798405432, -0.000167712134312217, 7.74113812448040E-05 ) )
#1666 = CARTESIAN_POINT( '', ( 0.000774991413621614, -0.000184422206643019, 0.000254577143022026 ) )
#1667 = CARTESIAN_POINT( '', ( 0.000602441488326121, -0.000212584535857211, 0.000549986794989255 ) )
#1668 = CARTESIAN_POINT( '', ( 0.000467102750330982, -0.000229326312951445, 0.000668843348320403 ) )
#1669 = CARTESIAN_POINT( '', ( 0.000151106794856429, -0.000261558612327910, 0.000801687680670791 ) )
#1670 = CARTESIAN_POINT( '', ( -2.74711615893218E-05, -0.000275173753301594, 0.000815502719381167 ) )
#1671 = CARTESIAN_POINT( '', ( -0.000361398803446682, -0.000306560999100667, 0.000731566974215003 ) )
#1672 = CARTESIAN_POINT( '', ( -0.000511078777635551, -0.000323363591581589, 0.000636253681251990 ) )
#1673 = CARTESIAN_POINT( '', ( -0.000728580079326778, -0.000353943113957668, 0.000367683703258023 ) )
#1674 = CARTESIAN_POINT( '', ( -0.000790770919458320, -0.000368115827122640, 0.000200940709308465 ) )
#1675 = CARTESIAN_POINT( '', ( -0.000803353868787897, -0.000400670866570785, -0.000142542458458019 ) )
#1676 = CARTESIAN_POINT( '', ( -0.000752669203996536, -0.000415887019033645, -0.000314652974640753 ) )
#1677 = CARTESIAN_POINT( '', ( -0.000557045501357810, -0.000445277217798529, -0.000596001445464372 ) )
#1678 = CARTESIAN_POINT( '', ( -0.000412354211638279, -0.000462260987711529, -0.000703768980574116 ) )
#1679 = CARTESIAN_POINT( '', ( -8.80339844323230E-05, -0.000493958375286079, -0.000810911092542860 ) )
#1680 = CARTESIAN_POINT( '', ( 9.34091052984177E-05, -0.000507620645719155, -0.000810253015609253 ) )
#1681 = CARTESIAN_POINT( '', ( 0.000416537520037109, -0.000539309995640889, -0.000701235861067861 ) )
#1682 = CARTESIAN_POINT( '', ( 0.000561311344772363, -0.000556381131936003, -0.000591752897124645 ) )
#1683 = CARTESIAN_POINT( '', ( 0.000754215334028217, -0.000585543575209624, -0.000310485402675995 ) )
#1684 = CARTESIAN_POINT( '', ( 0.000804219334889489, -0.000601068166064328, -0.000135878253561971 ) )
#1685 = CARTESIAN_POINT( '', ( 0.000789485077475560, -0.000633357565574607, 0.000204804745740092 ) )
#1686 = CARTESIAN_POINT( '', ( 0.000724809920613081, -0.000647780400518583, 0.000374181357113279 ) )
#1687 = CARTESIAN_POINT( '', ( 0.000507896732089161, -0.000678100777450343, 0.000638280526885455 ) )
#1688 = CARTESIAN_POINT( '', ( 0.000355332641657958, -0.000695175478093159, 0.000734335344539777 ) )
#1689 = CARTESIAN_POINT( '', ( 2.24517258984093E-05, -0.000726343389731414, 0.000815478748103274 ) )
#1690 = CARTESIAN_POINT( '', ( -0.000156340195893299, -0.000740019838511300, 0.000800800557496633 ) )
#1691 = CARTESIAN_POINT( '', ( -0.000472380172896987, -0.000772383824577462, 0.000665267405823087 ) )
#1692 = CARTESIAN_POINT( '', ( -0.000605250869198059, -0.000788840131555383, 0.000547503148177617 ) )
#1693 = CARTESIAN_POINT( '', ( -0.000777693767533982, -0.000817269400571775, 0.000247549317655383 ) )
#1694 = CARTESIAN_POINT( '', ( -0.000812614332148048, -0.000833761125990621, 7.35527053454394E-05 ) )
#1695 = CARTESIAN_POINT( '', ( -0.000770693460763907, -0.000866125631649111, -0.000267924620683704 ) )
#1696 = CARTESIAN_POINT( '', ( -0.000693471818401907, -0.000879768688477867, -0.000429682721775733 ) )
#1697 = CARTESIAN_POINT( '', ( -0.000455768249908479, -0.000910982012971535, -0.000676613401580814 ) )
#1698 = CARTESIAN_POINT( '', ( -0.000296079141508378, -0.000928044387104138, -0.000760072108450975 ) )
#1699 = CARTESIAN_POINT( '', ( 4.13624374201397E-05, -0.000958327941992583, -0.000814654308049922 ) )
#1700 = CARTESIAN_POINT( '', ( 0.000220222675790451, -0.000972782456786192, -0.000785329083771547 ) )
#1701 = CARTESIAN_POINT( '', ( 0.000522095821894066, -0.00100508156516135, -0.000626622536208514 ) )
#1702 = CARTESIAN_POINT( '', ( 0.000647805760834028, -0.00102054777582429, -0.000495571175419527 ) )
#1703 = CARTESIAN_POINT( '', ( 0.000793818603331748, -0.00104976210114251, -0.000187337078012499 ) )
#1704 = CARTESIAN_POINT( '', ( 0.000815583881882993, -0.00106684355574079, -7.11624957327567E-06 ) )
#1705 = CARTESIAN_POINT( '', ( 0.000747220820576672, -0.00109850436099402, 0.000326938526637577 ) )
#1706 = CARTESIAN_POINT( '', ( 0.000656463709086848, -0.00111217177630895, 0.000484118710017883 ) )
#1707 = CARTESIAN_POINT( '', ( 0.000400737619314216, -0.00114388766148540, 0.000710439931017453 ) )
#1708 = CARTESIAN_POINT( '', ( 0.000234720400219432, -0.00116087147232180, 0.000781285216275071 ) )
#1709 = CARTESIAN_POINT( '', ( -0.000106748126349144, -0.00119020151052533, 0.000808767616499339 ) )
#1710 = CARTESIAN_POINT( '', ( -0.000281122162749736, -0.00120548655175355, 0.000765922823864089 ) )
#1711 = CARTESIAN_POINT( '', ( -0.000571481598570285, -0.00123802107703480, 0.000582302462289291 ) )
#1712 = CARTESIAN_POINT( '', ( -0.000684391306987099, -0.00125217222699018, 0.000444518102747630 ) )
#1713 = CARTESIAN_POINT( '', ( -0.000806971509844823, -0.00128277922795644, 0.000121592405484862 ) )
#1714 = CARTESIAN_POINT( '', ( -0.000814078326001362, -0.00129958474029605, -5.57189568326831E-05 ) )
#1715 = CARTESIAN_POINT( '', ( -0.000718540063125965, -0.00133095311129613, -0.000386688829667031 ) )
#1716 = CARTESIAN_POINT( '', ( -0.000616828192178966, -0.00134457167822249, -0.000533931874955301 ) )
#1717 = CARTESIAN_POINT( '', ( -0.000342912323739479, -0.00137683258147467, -0.000740250903825525 ) )
#1718 = CARTESIAN_POINT( '', ( -0.000173044029308017, -0.00139349254971913, -0.000797596957260101 ) )
#1719 = CARTESIAN_POINT( '', ( 0.00000000000000, -0.00140769613173897, -0.000797596976426265 ) )
#1720 = COLOUR_RGB( '', 0.752941191200000, 0.752941191200000, 0.752941191200000 )
#1721 = AXIS2_PLACEMENT_3D( '', #2189, #2190, #2191 )
#1722 = COLOUR_RGB( '', 0.752941191200000, 0.752941191200000, 0.752941191200000 )
#1723 = AXIS2_PLACEMENT_3D( '', #2192, #2193, #2194 )
#1724 = CARTESIAN_POINT( '', ( -0.000444500000000000, -0.000852071284036872, -0.000256632194654797 ) )
#1725 = CARTESIAN_POINT( '', ( -0.000444500000000000, -0.000852071284036872, 0.000256632194654780 ) )
#1726 = VECTOR( '', #2195, 1.00000000000000 )
#1727 = CARTESIAN_POINT( '', ( -0.000444500000000000, -0.000852071284036872, -0.000256632194654797 ) )
#1728 = VECTOR( '', #2196, 1.00000000000000 )
#1729 = COLOUR_RGB( '', 0.752941191200000, 0.752941191200000, 0.752941191200000 )
#1730 = AXIS2_PLACEMENT_3D( '', #2197, #2198, #2199 )
#1731 = CARTESIAN_POINT( '', ( 0.000444500000000000, -0.000852071284036872, -0.000256632194654798 ) )
#1732 = CARTESIAN_POINT( '', ( -2.19393848510689E-19, -0.000852071284036872, -0.000513264389309586 ) )
#1733 = VECTOR( '', #2200, 1.00000000000000 )
#1734 = CARTESIAN_POINT( '', ( 0.000444500000000000, -0.000852071284036872, -0.000256632194654798 ) )
#1735 = VECTOR( '', #2201, 1.00000000000000 )
#1736 = COLOUR_RGB( '', 0.752941191200000, 0.752941191200000, 0.752941191200000 )
#1737 = AXIS2_PLACEMENT_3D( '', #2202, #2203, #2204 )
#1738 = CARTESIAN_POINT( '', ( -6.06864692406964E-19, -0.00140769628403687, -0.000513264389309571 ) )
#1739 = AXIS2_PLACEMENT_3D( '', #2205, #2206, #2207 )
#1740 = CARTESIAN_POINT( '', ( -0.000444499998536147, -0.00140769628403687, -0.000256632197190244 ) )
#1741 = AXIS2_PLACEMENT_3D( '', #2208, #2209, #2210 )
#1742 = AXIS2_PLACEMENT_3D( '', #2211, #2212, #2213 )
#1743 = CARTESIAN_POINT( '', ( 0.000497233578202644, -0.00140769628403684, -0.000718481249795746 ) )
#1744 = CARTESIAN_POINT( '', ( 0.000497233578202631, -0.00140769628403685, -0.000718481249795737 ) )
#1745 = CARTESIAN_POINT( '', ( 0.000343156418430338, -0.00140769628403685, -0.000794267300245467 ) )
#1746 = CARTESIAN_POINT( '', ( 0.000169995209574157, -0.00140769628403691, -0.000821764621410310 ) )
#1747 = CARTESIAN_POINT( '', ( -4.58253843579007E-18, -0.00140769628403691, -0.000797596715319782 ) )
#1748 = CARTESIAN_POINT( '', ( -0.000861294975597080, -0.00140769618528640, -0.000147063758501646 ) )
#1749 = AXIS2_PLACEMENT_3D( '', #2214, #2215, #2216 )
#1750 = CARTESIAN_POINT( '', ( -0.000558819603788581, -0.00140769628403686, -0.000569105588366933 ) )
#1751 = CARTESIAN_POINT( '', ( -0.000703520963615122, -0.00140769628403686, -0.000466096856801839 ) )
#1752 = CARTESIAN_POINT( '', ( -0.000806187744144130, -0.00140769628403686, -0.000315741637410587 ) )
#1753 = CARTESIAN_POINT( '', ( -0.000861295430840681, -0.00140769628403687, -0.000147063907579964 ) )
#1754 = COLOUR_RGB( '', 0.752941191200000, 0.752941191200000, 0.752941191200000 )
#1755 = CARTESIAN_POINT( '', ( 0.000444500000000000, -0.000852071284036872, -0.000256632194654798 ) )
#1756 = VECTOR( '', #2217, 1.00000000000000 )
#1757 = COLOUR_RGB( '', 0.752941191200000, 0.752941191200000, 0.752941191200000 )
#1758 = CARTESIAN_POINT( '', ( 0.000930942794704067, -0.00125474294679306, -0.000571179790423991 ) )
#1759 = CARTESIAN_POINT( '', ( -0.000861295113342440, -0.00140769608653594, -0.000147063789693861 ) )
#1760 = CARTESIAN_POINT( '', ( -0.000879977194928040, -0.00140396606636164, -6.92999408464064E-05 ) )
#1761 = CARTESIAN_POINT( '', ( -0.000887845471963306, -0.00140027021943649, 9.19011429740652E-06 ) )
#1762 = CARTESIAN_POINT( '', ( -0.000882548365190870, -0.00139294168938058, 0.000167582526910736 ) )
#1763 = CARTESIAN_POINT( '', ( -0.000869039435287392, -0.00138934118136937, 0.000246829609741332 ) )
#1764 = CARTESIAN_POINT( '', ( -0.000798418647781773, -0.00137923179489918, 0.000472739102855779 ) )
#1765 = CARTESIAN_POINT( '', ( -0.000709414706034137, -0.00137306279200094, 0.000611651681094621 ) )
#1766 = CARTESIAN_POINT( '', ( -0.000477778864829339, -0.00135920071882953, 0.000828287690094578 ) )
#1767 = CARTESIAN_POINT( '', ( -0.000334463434665667, -0.00135212016667569, 0.000906348554145179 ) )
#1768 = CARTESIAN_POINT( '', ( -2.81284916834927E-05, -0.00133928986114981, 0.000983772110011350 ) )
#1769 = CARTESIAN_POINT( '', ( 0.000135974047966168, -0.00133360323253033, 0.000982926879922235 ) )
#1770 = CARTESIAN_POINT( '', ( 0.000444103923224758, -0.00132067238831132, 0.000907704192369379 ) )
#1771 = CARTESIAN_POINT( '', ( 0.000588670045138041, -0.00131396204934035, 0.000832802083253736 ) )
#1772 = CARTESIAN_POINT( '', ( 0.000767423825102867, -0.00130462912649151, 0.000677941970113733 ) )
#1773 = CARTESIAN_POINT( '', ( 0.000821710276024710, -0.00130158253165176, 0.000618282177236404 ) )
#1774 = CARTESIAN_POINT( '', ( 0.000913435454724928, -0.00129594434606517, 0.000489584518988725 ) )
#1775 = CARTESIAN_POINT( '', ( 0.000951576673467619, -0.00129320776691958, 0.000420458731713069 ) )
#1776 = CARTESIAN_POINT( '', ( 0.00101273114352041, -0.00128722366835411, 0.000272876727988641 ) )
#1777 = CARTESIAN_POINT( '', ( 0.00103450664901691, -0.00128418615336602, 0.000197037783407643 ) )
#1778 = CARTESIAN_POINT( '', ( 0.00106105926300654, -0.00127803283923102, 4.14183772567266E-05 ) )
#1779 = CARTESIAN_POINT( '', ( 0.00106561933064654, -0.00127489144233710, -3.90445706680415E-05 ) )
#1780 = CARTESIAN_POINT( '', ( 0.00105250243650610, -0.00126578403818367, -0.000275189543939375 ) )
#1781 = CARTESIAN_POINT( '', ( 0.00100791510980925, -0.00126006431353906, -0.000431193726050556 ) )
#1782 = CARTESIAN_POINT( '', ( 0.000930942802220102, -0.00125474294654239, -0.000571179785951285 ) )
#1783 = CARTESIAN_POINT( '', ( -0.000575162449180301, 0.00127359156014516, 0.000928487478134725 ) )
#1784 = CARTESIAN_POINT( '', ( -0.000660618734532999, 0.00126663722664909, 0.000875550580719534 ) )
#1785 = CARTESIAN_POINT( '', ( -0.000736937385423892, 0.00125987195021060, 0.000812253249382613 ) )
#1786 = CARTESIAN_POINT( '', ( -0.000871769118292755, 0.00124671001544284, 0.000665470251445616 ) )
#1787 = CARTESIAN_POINT( '', ( -0.000929271104017386, 0.00124065013662158, 0.000582409802444938 ) )
#1788 = CARTESIAN_POINT( '', ( -0.00106388181164266, 0.00122227465403426, 0.000316917689374223 ) )
#1789 = CARTESIAN_POINT( '', ( -0.00110441771004828, 0.00120815708367195, 0.000112939587543195 ) )
#1790 = CARTESIAN_POINT( '', ( -0.00107328974873704, 0.00118069693067928, -0.000283800887875124 ) )
#1791 = CARTESIAN_POINT( '', ( -0.00100264507676547, 0.00116833773377060, -0.000476948568111405 ) )
#1792 = CARTESIAN_POINT( '', ( -0.000769017960904182, 0.00114312458064798, -0.000800867318843977 ) )
#1793 = CARTESIAN_POINT( '', ( -0.000606564244604251, 0.00112893023968098, -0.000929660365285000 ) )
#1794 = CARTESIAN_POINT( '', ( -0.000241215309632919, 0.00110170611579365, -0.00108351453705655 ) )
#1795 = CARTESIAN_POINT( '', ( -3.30331590763968E-05, 0.00108952735475844, -0.00110956337916405 ) )
#1796 = CARTESIAN_POINT( '', ( 0.000359114857762843, 0.00106397344420545, -0.00105036117641243 ) )
#1797 = CARTESIAN_POINT( '', ( 0.000547403026395114, 0.00104977252308074, -0.000966128294919616 ) )
#1798 = CARTESIAN_POINT( '', ( 0.000854712632718999, 0.00102244929796007, -0.000708886641869745 ) )
#1799 = CARTESIAN_POINT( '', ( 0.000970472643079351, 0.00101086032947494, -0.000539007306103367 ) )
#1800 = CARTESIAN_POINT( '', ( 0.00109810056055542, 0.000984825933411084, -0.000162853264953720 ) )
#1801 = CARTESIAN_POINT( '', ( 0.00110921115546022, 0.000970443015177550, 4.49530165966809E-05 ) )
#1802 = CARTESIAN_POINT( '', ( 0.00102233142623236, 0.000943606684254984, 0.000432676109851493 ) )
#1803 = CARTESIAN_POINT( '', ( 0.000925235895897169, 0.000932171378086181, 0.000613939207374687 ) )
#1804 = CARTESIAN_POINT( '', ( 0.000647322033894101, 0.000905537966137523, 0.000902195653859897 ) )
#1805 = CARTESIAN_POINT( '', ( 0.000468836226096652, 0.000891240877119214, 0.00100617753465880 ) )
#1806 = CARTESIAN_POINT( '', ( 8.53233836916167E-05, 0.000864771296049474, 0.00110676129239689 ) )
#1807 = CARTESIAN_POINT( '', ( -0.000122210827609591, 0.000853227923136587, 0.00110353867467370 ) )
#1808 = CARTESIAN_POINT( '', ( -0.000504585679298700, 0.000826344904882618, 0.000989002722510047 ) )
#1809 = CARTESIAN_POINT( '', ( -0.000678197619587354, 0.000812130249282446, 0.000878964901731189 ) )
#1810 = CARTESIAN_POINT( '', ( -0.000944697733659511, 0.000785918573409061, 0.000583161642864024 ) )
#1811 = CARTESIAN_POINT( '', ( -0.00103680824262253, 0.000774216815145651, 0.000396577538896282 ) )
#1812 = CARTESIAN_POINT( '', ( -0.00109173595773606, 0.000753977945413766, 0.000104160921981110 ) )
#1813 = CARTESIAN_POINT( '', ( -0.00109672797895612, 0.000746994806557509, 3.26796822740482E-06 ) )
#1814 = CARTESIAN_POINT( '', ( -0.00107922530388553, 0.000733259256346717, -0.000195181154045943 ) )
#1815 = CARTESIAN_POINT( '', ( -0.00105723747371638, 0.000726559344239049, -0.000291978900424088 ) )
#1816 = CARTESIAN_POINT( '', ( -0.000986194997161498, 0.000713543818982187, -0.000480023105377949 ) )
#1817 = CARTESIAN_POINT( '', ( -0.000938720223585016, 0.000707813520971317, -0.000567138676360530 ) )
#1818 = CARTESIAN_POINT( '', ( -0.000820513350530766, 0.000695170575724090, -0.000727736063413284 ) )
#1819 = CARTESIAN_POINT( '', ( -0.000750108427506591, 0.000688448133152517, -0.000800048735505477 ) )
#1820 = CARTESIAN_POINT( '', ( -0.000515495627042541, 0.000668050025141687, -0.000983119660723418 ) )
#1821 = CARTESIAN_POINT( '', ( -0.000323996637610458, 0.000653838756155843, -0.00106207125812670 ) )
#1822 = CARTESIAN_POINT( '', ( 7.37082734358433E-05, 0.000628412062455278, -0.00110794235813459 ) )
#1823 = CARTESIAN_POINT( '', ( 0.000278211938936299, 0.000616093956382436, -0.00107470770487094 ) )
#1824 = CARTESIAN_POINT( '', ( 0.000638958476902433, 0.000588695172931632, -0.000907816390395196 ) )
#1825 = CARTESIAN_POINT( '', ( 0.000795494912482080, 0.000574704328187229, -0.000774680241332444 ) )
#1826 = CARTESIAN_POINT( '', ( 0.00101846600213433, 0.000549837836335333, -0.000442344475033040 ) )
#1827 = CARTESIAN_POINT( '', ( 0.00108252336042049, 0.000536983291007431, -0.000245622971863730 ) )
#1828 = CARTESIAN_POINT( '', ( 0.00109980092034110, 0.000509571968710273, 0.000150417438417502 ) )
#1829 = CARTESIAN_POINT( '', ( 0.00105295594557215, 0.000495599229735682, 0.000352287219050223 ) )
#1830 = CARTESIAN_POINT( '', ( 0.000860042543983620, 0.000471377176840467, 0.000702245918863214 ) )
#1831 = CARTESIAN_POINT( '', ( 0.000715719058856430, 0.000457919011340698, 0.000848659534682787 ) )
#1832 = CARTESIAN_POINT( '', ( 0.000370526093726489, 0.000430380765418310, 0.00104651191626570 ) )
#1833 = CARTESIAN_POINT( '', ( 0.000168752923364049, 0.000416877161912384, 0.00109718774944769 ) )
#1834 = CARTESIAN_POINT( '', ( -0.000128869938555905, 0.000398757683798925, 0.00108910182976943 ) )
#1835 = CARTESIAN_POINT( '', ( -0.000228462258171643, 0.000392219935823328, 0.00107267995932539 ) )
#1836 = CARTESIAN_POINT( '', ( -0.000418870697545296, 0.000378762399730029, 0.00101359984080757 ) )
#1837 = CARTESIAN_POINT( '', ( -0.000508726083668796, 0.000371926345827534, 0.000971697190921893 ) )
#1838 = CARTESIAN_POINT( '', ( -0.000677479161396905, 0.000358034353177960, 0.000862565733682623 ) )
#1839 = CARTESIAN_POINT( '', ( -0.000752632307276428, 0.000351285675356458, 0.000797729660323100 ) )
#1840 = CARTESIAN_POINT( '', ( -0.000884552474026390, 0.000338209397439926, 0.000648378686886953 ) )
#1841 = CARTESIAN_POINT( '', ( -0.000940459214855439, 0.000332244391436234, 0.000564163631247127 ) )
#1842 = CARTESIAN_POINT( '', ( -0.00106985342255913, 0.000313692443094029, 0.000296121064350734 ) )
#1843 = CARTESIAN_POINT( '', ( -0.00110641677540797, 0.000299525018022716, 9.14233353205157E-05 ) )
#1844 = CARTESIAN_POINT( '', ( -0.00106754195126961, 0.000272104299891185, -0.000304746598709147 ) )
#1845 = CARTESIAN_POINT( '', ( -0.000993100333047510, 0.000259946376571959, -0.000496493233669819 ) )
#1846 = CARTESIAN_POINT( '', ( -0.000753259330541138, 0.000234524139582937, -0.000815692456463666 ) )
#1847 = CARTESIAN_POINT( '', ( -0.000588266149929165, 0.000220286070710079, -0.000941349068130322 ) )
#1848 = CARTESIAN_POINT( '', ( -0.000219944943336192, 0.000193131823402395, -0.00108803462864155 ) )
#1849 = CARTESIAN_POINT( '', ( -1.13226321883574E-05, 0.000181097980080535, -0.00110999138129390 ) )
#1850 = CARTESIAN_POINT( '', ( 0.000379529552188623, 0.000155357476404269, -0.00104315214017990 ) )
#1851 = CARTESIAN_POINT( '', ( 0.000566768564041183, 0.000141076301604812, -0.000954784687923628 ) )
#1852 = CARTESIAN_POINT( '', ( 0.000868136140061054, 0.000113925287340149, -0.000692228320569593 ) )
#1853 = CARTESIAN_POINT( '', ( 0.000980781640564682, 0.000102410192289450, -0.000520119277915371 ) )
#1854 = CARTESIAN_POINT( '', ( 0.00110116991522196, 7.61706922119735E-05, -0.000141001799768634 ) )
#1855 = CARTESIAN_POINT( '', ( 0.00110806420867157, 6.17789553086261E-05, 6.69310487602265E-05 ) )
#1856 = CARTESIAN_POINT( '', ( 0.00103728237688023, 4.17654891387931E-05, 0.000356079225131881 ) )
#1857 = CARTESIAN_POINT( '', ( 0.00100024452349953, 3.52747165903208E-05, 0.000449855186992256 ) )
#1858 = CARTESIAN_POINT( '', ( 0.000902161226794978, 2.32443374436875E-05, 0.000623669717817381 ) )
#1859 = CARTESIAN_POINT( '', ( 0.000842183296831357, 1.69806567923974E-05, 0.000702644613952295 ) )
#1860 = CARTESIAN_POINT( '', ( 0.000699962461306132, 3.54994145333224E-06, 0.000844413827302793 ) )
#1861 = CARTESIAN_POINT( '', ( 0.000620547416147279, -3.28216348460906E-06, 0.000904286494031542 ) )
#1862 = CARTESIAN_POINT( '', ( 0.000446815885611773, -1.70629433700179E-05, 0.00100158310855359 ) )
#1863 = CARTESIAN_POINT( '', ( 0.000352657400453958, -2.39827019212277E-05, 0.00103844514747121 ) )
#1864 = CARTESIAN_POINT( '', ( 6.34514231415914E-05, -4.37340714597867E-05, 0.00110824801488976 ) )
#1865 = CARTESIAN_POINT( '', ( -0.000144425949901812, -5.53420806178072E-05, 0.00110077621475212 ) )
#1866 = CARTESIAN_POINT( '', ( -0.000523666295113484, -8.22895804777872E-05, 0.000978948794029178 ) )
#1867 = CARTESIAN_POINT( '', ( -0.000695204833569020, -9.64921147609778E-05, 0.000865671551551327 ) )
#1868 = CARTESIAN_POINT( '', ( -0.000956336918920683, -0.000122584462605550, 0.000564018344818973 ) )
#1869 = CARTESIAN_POINT( '', ( -0.00104445050256539, -0.000134354588319776, 0.000375937210961072 ) )
#1870 = CARTESIAN_POINT( '', ( -0.00110994453482547, -0.000161421012620740, -1.51250952195269E-05 ) )
#1871 = CARTESIAN_POINT( '', ( -0.00108835171754725, -0.000175625462795896, -0.000220346348839529 ) )
#1872 = CARTESIAN_POINT( '', ( -0.000939229048675254, -0.000201375639442388, -0.000592377218214525 ) )
#1873 = CARTESIAN_POINT( '', ( -0.000813681277034548, -0.000213330721173724, -0.000755160423838479 ) )
#1874 = CARTESIAN_POINT( '', ( -0.000495749720402250, -0.000240627546621926, -0.000993265674957915 ) )
#1875 = CARTESIAN_POINT( '', ( -0.000302682800760812, -0.000254798654794841, -0.00106833971490955 ) )
#1876 = CARTESIAN_POINT( '', ( 9.58473249193019E-05, -0.000279999113360548, -0.00110624586536413 ) )
#1877 = CARTESIAN_POINT( '', ( 0.000299731325316271, -0.000292541090541055, -0.00106886083328676 ) )
#1878 = CARTESIAN_POINT( '', ( 0.000567423907467647, -0.000313098061470817, -0.000938499507891115 ) )
#1879 = CARTESIAN_POINT( '', ( 0.000651124035537048, -0.000320051335467349, -0.000882552616625399 ) )
#1880 = CARTESIAN_POINT( '', ( 0.000800297514862307, -0.000333583066507027, -0.000749923675097401 ) )
#1881 = CARTESIAN_POINT( '', ( 0.000864787847211603, -0.000340054858573663, -0.000674620967205668 ) )
#1882 = CARTESIAN_POINT( '', ( 0.000973240783858002, -0.000352400147503201, -0.000505740888908376 ) )
#1883 = CARTESIAN_POINT( '', ( 0.00101507592999818, -0.000358419850227590, -0.000415244275551460 ) )
#1884 = CARTESIAN_POINT( '', ( 0.00107341300029314, -0.000371592204812003, -0.000224925505093542 ) )
#1885 = CARTESIAN_POINT( '', ( 0.00108954246802965, -0.000378507766079097, -0.000125007481946467 ) )
#1886 = CARTESIAN_POINT( '', ( 0.00109659402059180, -0.000399087574691830, 0.000172330132980019 ) )
#1887 = CARTESIAN_POINT( '', ( 0.00104546602777895, -0.000413022221267126, 0.000373698546123292 ) )
#1888 = CARTESIAN_POINT( '', ( 0.000846008932917399, -0.000436926631389443, 0.000718970586351407 ) )
#1889 = CARTESIAN_POINT( '', ( 0.000698924135824334, -0.000450714141582996, 0.000862634268479057 ) )
#1890 = CARTESIAN_POINT( '', ( 0.000349150659442986, -0.000478299419066459, 0.00105391016970266 ) )
#1891 = CARTESIAN_POINT( '', ( 0.000146669645991484, -0.000491480527435083, 0.00110033443061128 ) )
#1892 = CARTESIAN_POINT( '', ( -0.000150540964676431, -0.000509780644037307, 0.00108631257426914 ) )
#1893 = CARTESIAN_POINT( '', ( -0.000250124160295877, -0.000516389540726270, 0.00106781890616498 ) )
#1894 = CARTESIAN_POINT( '', ( -0.000438946644261277, -0.000529879694194676, 0.00100504982733139 ) )
#1895 = CARTESIAN_POINT( '', ( -0.000528487958972891, -0.000536768899190424, 0.000961067870158559 ) )
#1896 = CARTESIAN_POINT( '', ( -0.000694611522201723, -0.000550611758923522, 0.000848802572483766 ) )
#1897 = CARTESIAN_POINT( '', ( -0.000768386072875898, -0.000557325229179627, 0.000782596353961363 ) )
#1898 = CARTESIAN_POINT( '', ( -0.000897573130394465, -0.000570340741004177, 0.000630267154322009 ) )
#1899 = CARTESIAN_POINT( '', ( -0.000951537465601770, -0.000576204894396486, 0.000545288282766166 ) )
#1900 = CARTESIAN_POINT( '', ( -0.00107565170094689, -0.000594950349804269, 0.000274449152510391 ) )
#1901 = CARTESIAN_POINT( '', ( -0.00110799418453857, -0.000609180109054566, 6.88515574638527E-05 ) )
#1902 = CARTESIAN_POINT( '', ( -0.00106123682870062, -0.000636498166439048, -0.000325834380239409 ) )
#1903 = CARTESIAN_POINT( '', ( -0.000983171611803057, -0.000648469296439892, -0.000516075679769804 ) )
#1904 = CARTESIAN_POINT( '', ( -0.000736284241014041, -0.000674171846560794, -0.000831171487684522 ) )
#1905 = CARTESIAN_POINT( '', ( -0.000569242494594564, -0.000688399401746461, -0.000952974433440743 ) )
#1906 = CARTESIAN_POINT( '', ( -0.000198038767759144, -0.000715469526970872, -0.00109223529283228 ) )
#1907 = CARTESIAN_POINT( '', ( 1.09677116794576E-05, -0.000727380552768216, -0.00111000298780178 ) )
#1908 = CARTESIAN_POINT( '', ( 0.000400484457648305, -0.000753313246590155, -0.00103529663517781 ) )
#1909 = CARTESIAN_POINT( '', ( 0.000586359194063121, -0.000767656228541099, -0.000942781921088163 ) )
#1910 = CARTESIAN_POINT( '', ( 0.000881651818589273, -0.000794631154892529, -0.000674792505864754 ) )
#1911 = CARTESIAN_POINT( '', ( 0.000991008701919062, -0.000806090218748537, -0.000500504815752356 ) )
#1912 = CARTESIAN_POINT( '', ( 0.00110390375710496, -0.000832541966868104, -0.000118320805102530 ) )
#1913 = CARTESIAN_POINT( '', ( 0.00110645004389298, -0.000846921896242496, 8.94405764557538E-05 ) )
#1914 = CARTESIAN_POINT( '', ( 0.00102989330501190, -0.000866818454309475, 0.000376899508328906 ) )
#1915 = CARTESIAN_POINT( '', ( 0.000990793671062716, -0.000873212526370942, 0.000470261885649209 ) )
#1916 = CARTESIAN_POINT( '', ( 0.000889405307932696, -0.000885222671839939, 0.000641698167313424 ) )
#1917 = CARTESIAN_POINT( '', ( 0.000827568402687319, -0.000891631628687541, 0.000719792623046073 ) )
#1918 = CARTESIAN_POINT( '', ( 0.000682553694881233, -0.000905125254272595, 0.000858540234888235 ) )
#1919 = CARTESIAN_POINT( '', ( 0.000602218135078049, -0.000911950470419143, 0.000916618947368085 ) )
#1920 = CARTESIAN_POINT( '', ( 0.000426155502992112, -0.000925755175184035, 0.00101056838668177 ) )
#1921 = CARTESIAN_POINT( '', ( 0.000331633041351008, -0.000932625040147769, 0.00104535789422593 ) )
#1922 = CARTESIAN_POINT( '', ( 4.08058158562158E-05, -0.000952272328704254, 0.00110934519872636 ) )
#1923 = CARTESIAN_POINT( '', ( -0.000167117286202287, -0.000963958480201751, 0.00109749786119270 ) )
#1924 = CARTESIAN_POINT( '', ( -0.000543147715662554, -0.000990971979964818, 0.000968204679621376 ) )
#1925 = CARTESIAN_POINT( '', ( -0.000712432404326541, -0.00100515219547695, 0.000851670141547642 ) )
#1926 = CARTESIAN_POINT( '', ( -0.000967997473335298, -0.00103112074823948, 0.000543951148867982 ) )
#1927 = CARTESIAN_POINT( '', ( -0.00105187675693316, -0.00104297314229237, 0.000354615637404917 ) )
#1928 = CARTESIAN_POINT( '', ( -0.00110940487783911, -0.00107012313869026, -3.76534074841112E-05 ) )
#1929 = CARTESIAN_POINT( '', ( -0.00108338395048162, -0.00108434692127852, -0.000243153231984732 ) )
#1930 = CARTESIAN_POINT( '', ( -0.000927077257858157, -0.00110981034464144, -0.000611041763178293 ) )
#1931 = CARTESIAN_POINT( '', ( -0.000798334040252442, -0.00112195700890075, -0.000771444775481218 ) )
#1932 = CARTESIAN_POINT( '', ( -0.000475116339045536, -0.00114935648665048, -0.00100335873236598 ) )
#1933 = CARTESIAN_POINT( '', ( -0.000280690468069871, -0.00116346751965171, -0.00107434178315685 ) )
#1934 = CARTESIAN_POINT( '', ( 0.000118689199972026, -0.00118843487377284, -0.00110404269831920 ) )
#1935 = CARTESIAN_POINT( '', ( 0.000321663585359703, -0.00120122091549980, -0.00106243521727935 ) )
#1936 = CARTESIAN_POINT( '', ( 0.000586412814153941, -0.00122178595372691, -0.000926744114986272 ) )
#1937 = CARTESIAN_POINT( '', ( 0.000669291996445258, -0.00122875817898973, -0.000868828221092793 ) )
#1938 = CARTESIAN_POINT( '', ( 0.000815360660384543, -0.00124219772691963, -0.000733485683411891 ) )
#1939 = CARTESIAN_POINT( '', ( 0.000878337423341767, -0.00124862252725737, -0.000656919153577795 ) )
#1940 = CARTESIAN_POINT( '', ( 0.000930942794937100, -0.00125474294375014, -0.000571179790044143 ) )
#1941 = COLOUR_RGB( '', 0.752941191200000, 0.752941191200000, 0.752941191200000 )
#1942 = AXIS2_PLACEMENT_3D( '', #2218, #2219, #2220 )
#1943 = COLOUR_RGB( '', 0.752941191200000, 0.752941191200000, 0.752941191200000 )
#1944 = COLOUR_RGB( '', 0.752941191200000, 0.752941191200000, 0.752941191200000 )
#1945 = CARTESIAN_POINT( '', ( -0.000444499999268073, -0.00140769628403687, 0.000256632197190248 ) )
#1946 = CARTESIAN_POINT( '', ( -0.000444499999268073, -0.00136759352085739, 0.000176426671524645 ) )
#1947 = CARTESIAN_POINT( '', ( -0.000444500000000000, -0.00133912333677394, 9.05578887771260E-05 ) )
#1948 = CARTESIAN_POINT( '', ( -0.000444500000000000, -0.00133874246009634, -8.86686589997199E-05 ) )
#1949 = CARTESIAN_POINT( '', ( -0.000444500000000000, -0.00136735746740377, -0.000175954561911261 ) )
#1950 = CARTESIAN_POINT( '', ( -0.000444500000000000, -0.00140769628514530, -0.000256632196871635 ) )
#1951 = COLOUR_RGB( '', 0.752941191200000, 0.752941191200000, 0.752941191200000 )
#1952 = CARTESIAN_POINT( '', ( 0.000266780568951171, -0.00125474294939030, -0.00105911707003068 ) )
#1953 = AXIS2_PLACEMENT_3D( '', #2221, #2222, #2223 )
#1954 = CARTESIAN_POINT( '', ( 5.66958726158518E-18, -0.00123760699832260, -0.00109220000000005 ) )
#1955 = CARTESIAN_POINT( '', ( 0.000266780575094219, -0.00125474294939030, -0.00105911706848329 ) )
#1956 = CARTESIAN_POINT( '', ( 0.000237092683504006, -0.00125273183549608, -0.00106581007061576 ) )
#1957 = CARTESIAN_POINT( '', ( 0.000178165454506315, -0.00124873999361586, -0.00107909495035010 ) )
#1958 = CARTESIAN_POINT( '', ( 8.88216295870207E-05, -0.00124300581346907, -0.00109004235350276 ) )
#1959 = CARTESIAN_POINT( '', ( 2.94242043641313E-05, -0.00123939547980997, -0.00109148523005299 ) )
#1960 = CARTESIAN_POINT( '', ( 1.45358697301040E-17, -0.00123760699832260, -0.00109220000000012 ) )
#1961 = CARTESIAN_POINT( '', ( 0.000258302778739232, 0.00127359068925588, 0.00106121652573622 ) )
#1962 = CARTESIAN_POINT( '', ( 0.000161240400026314, 0.00126695525349529, 0.00108484175350507 ) )
#1963 = CARTESIAN_POINT( '', ( 6.31893269534901E-05, 0.00126091551559733, 0.00109485844324379 ) )
#1964 = CARTESIAN_POINT( '', ( -0.000134765538408856, 0.00124882525414176, 0.00108836857334288 ) )
#1965 = CARTESIAN_POINT( '', ( -0.000233699834767493, 0.00124230918497136, 0.00107144513142237 ) )
#1966 = CARTESIAN_POINT( '', ( -0.000515690215752278, 0.00122233663539082, 0.000982752365071384 ) )
#1967 = CARTESIAN_POINT( '', ( -0.000688829753119516, 0.00120806982469824, 0.000870381380914902 ) )
#1968 = CARTESIAN_POINT( '', ( -0.000950387851757935, 0.00118211562250857, 0.000573422277433455 ) )
#1969 = CARTESIAN_POINT( '', ( -0.00103944825084922, 0.00117060024422140, 0.000389481026869854 ) )
#1970 = CARTESIAN_POINT( '', ( -0.00111002161018362, 0.00114361449056601, 0.00000000000000 ) )
#1971 = CARTESIAN_POINT( '', ( -0.00109061171502915, 0.00112940991301150, -0.000205633053462057 ) )
#1972 = CARTESIAN_POINT( '', ( -0.000985167306252110, 0.00111030159891461, -0.000481716436402975 ) )
#1973 = CARTESIAN_POINT( '', ( -0.000936885661150978, 0.00110447886885320, -0.000570021356100583 ) )
#1974 = CARTESIAN_POINT( '', ( -0.000819273778127839, 0.00109192644955732, -0.000729019591611361 ) )
#1975 = CARTESIAN_POINT( '', ( -0.000750242110911484, 0.00108533269156688, -0.000799980804988591 ) )
#1976 = CARTESIAN_POINT( '', ( -0.000593069683271744, 0.00107166964828871, -0.000922551279940076 ) )
#1977 = CARTESIAN_POINT( '', ( -0.000507901787503272, 0.00106485371624247, -0.000971989003996349 ) )
#1978 = CARTESIAN_POINT( '', ( -0.000324612143681782, 0.00105125255854941, -0.00104754656498561 ) )
#1979 = CARTESIAN_POINT( '', ( -0.000227751640318893, 0.00104457525187233, -0.00107273253486061 ) )
#1980 = CARTESIAN_POINT( '', ( 6.59977498613480E-05, 0.00102575097044739, -0.00110790134085962 ) )
#1981 = CARTESIAN_POINT( '', ( 0.000270306857005212, 0.00101350435244371, -0.00107650980216916 ) )
#1982 = CARTESIAN_POINT( '', ( 0.000630318927177806, 0.000986286276295807, -0.000913584807859528 ) )
#1983 = CARTESIAN_POINT( '', ( 0.000787104721943076, 0.000972362617191352, -0.000782794478170530 ) )
#1984 = CARTESIAN_POINT( '', ( 0.00101220340921636, 0.000947553836853354, -0.000455790847571701 ) )
#1985 = CARTESIAN_POINT( '', ( 0.00107869927943292, 0.000934917498461245, -0.000260940679611908 ) )
#1986 = CARTESIAN_POINT( '', ( 0.00110190570630217, 0.000907704161665460, 0.000132234595110808 ) )
#1987 = CARTESIAN_POINT( '', ( 0.00105910503895511, 0.000893818276303258, 0.000332865857627171 ) )
#1988 = CARTESIAN_POINT( '', ( 0.000873642002296910, 0.000869444574101771, 0.000685020302280609 ) )
#1989 = CARTESIAN_POINT( '', ( 0.000733221247064433, 0.000856376978406670, 0.000833199732756860 ) )
#1990 = CARTESIAN_POINT( '', ( 0.000395333721058887, 0.000829067776573420, 0.00103708555134403 ) )
#1991 = CARTESIAN_POINT( '', ( 0.000196218158882121, 0.000815233900074895, 0.00109243069314463 ) )
#1992 = CARTESIAN_POINT( '', ( -0.000198778001269341, 0.000791541469368770, 0.00109196780694804 ) )
#1993 = CARTESIAN_POINT( '', ( -0.000395466951418036, 0.000777859640761990, 0.00103731050248528 ) )
#1994 = CARTESIAN_POINT( '', ( -0.000735556014077834, 0.000750351420537378, 0.000831483336203486 ) )
#1995 = CARTESIAN_POINT( '', ( -0.000875922464315506, 0.000737242638198371, 0.000681526239764201 ) )
#1996 = CARTESIAN_POINT( '', ( -0.00105884462813621, 0.000713086063365997, 0.000332515010859359 ) )
#1997 = CARTESIAN_POINT( '', ( -0.00110228245694546, 0.000699172916336035, 0.000131505792127938 ) )
#1998 = CARTESIAN_POINT( '', ( -0.00107804437778847, 0.000671740451217315, -0.000264840910305785 ) )
#1999 = CARTESIAN_POINT( '', ( -0.00101110798827486, 0.000659239384007109, -0.000457821342330784 ) )
#2000 = CARTESIAN_POINT( '', ( -0.000786632249831327, 0.000634529003316142, -0.000783038599924750 ) )
#2001 = CARTESIAN_POINT( '', ( -0.000627818313692084, 0.000620434412240550, -0.000915228449486330 ) )
#2002 = CARTESIAN_POINT( '', ( -0.000268067137877156, 0.000593272343606800, -0.00107700462364220 ) )
#2003 = CARTESIAN_POINT( '', ( -6.25506853633658E-05, 0.000580978357504559, -0.00110809714124419 ) )
#2004 = CARTESIAN_POINT( '', ( 0.000231053820587154, 0.000562130747354532, -0.00107202505925022 ) )
#2005 = CARTESIAN_POINT( '', ( 0.000327906918691327, 0.000555442325433852, -0.00104651655625270 ) )
#2006 = CARTESIAN_POINT( '', ( 0.000510895052283554, 0.000541840037408011, -0.000970415424129699 ) )
#2007 = CARTESIAN_POINT( '', ( 0.000595922050341665, 0.000535023551261441, -0.000920717423489739 ) )
#2008 = CARTESIAN_POINT( '', ( 0.000752796491397211, 0.000521359324110768, -0.000797584545074088 ) )
#2009 = CARTESIAN_POINT( '', ( 0.000821525112454153, 0.000514779365946459, -0.000726485666227937 ) )
#2010 = CARTESIAN_POINT( '', ( 0.000938675724696525, 0.000502240765405827, -0.000567073908316105 ) )
#2011 = CARTESIAN_POINT( '', ( 0.000986658419071716, 0.000496415504469702, -0.000478657266648659 ) )
#2012 = CARTESIAN_POINT( '', ( 0.00109125487407472, 0.000477281451988722, -0.000202214586937829 ) )
#2013 = CARTESIAN_POINT( '', ( 0.00111000474394922, 0.000463066449052289, 3.15972255863838E-06 ) )
#2014 = CARTESIAN_POINT( '', ( 0.00103823015773232, 0.000436106702063961, 0.000392681365755389 ) )
#2015 = CARTESIAN_POINT( '', ( 0.000948620379145727, 0.000424605618014006, 0.000576365495025554 ) )
#2016 = CARTESIAN_POINT( '', ( 0.000686034112322945, 0.000398613532695770, 0.000872602431990584 ) )
#2017 = CARTESIAN_POINT( '', ( 0.000512567070412175, 0.000384347312140328, 0.000984380511671223 ) )
#2018 = CARTESIAN_POINT( '', ( 0.000230329658440145, 0.000364391943877934, 0.00107217366914139 ) )
#2019 = CARTESIAN_POINT( '', ( 0.000131280885208440, 0.000357879991047558, 0.00108879166515368 ) )
#2020 = CARTESIAN_POINT( '', ( -6.66336063316080E-05, 0.000345814123486425, 0.00109465150775782 ) )
#2021 = CARTESIAN_POINT( '', ( -0.000164764057399713, 0.000339743641855832, 0.00108430752936068 ) )
#2022 = CARTESIAN_POINT( '', ( -0.000358638415880939, 0.000326466468943198, 0.00103645959858235 ) )
#2023 = CARTESIAN_POINT( '', ( -0.000450164147514219, 0.000319719431240034, 0.00100002830114076 ) )
#2024 = CARTESIAN_POINT( '', ( -0.000622661370413049, 0.000306014034060624, 0.000902771942732508 ) )
#2025 = CARTESIAN_POINT( '', ( -0.000702503126739300, 0.000299128090940771, 0.000842082519547311 ) )
#2026 = CARTESIAN_POINT( '', ( -0.000911594048554689, 0.000279361396145521, 0.000633046776993746 ) )
#2027 = CARTESIAN_POINT( '', ( -0.00101325398869810, 0.000267864065134751, 0.000453146704285475 ) )
#2028 = CARTESIAN_POINT( '', ( -0.00110781875141903, 0.000241276342260961, 6.90159055711179E-05 ) )
#2029 = CARTESIAN_POINT( '', ( -0.00110178796186229, 0.000227149158857868, -0.000135094511448018 ) )
#2030 = CARTESIAN_POINT( '', ( -0.000984060864855325, 0.000200950238556665, -0.000513625791981136 ) )
#2031 = CARTESIAN_POINT( '', ( -0.000871866022244286, 0.000189400691993902, -0.000686697914294049 ) )
#2032 = CARTESIAN_POINT( '', ( -0.000650741491671296, 0.000169363304491144, -0.000882687508452174 ) )
[truncated: 195 more rows]
