# Supplementary material for: Design and operation of a molten salt electrochemical cell
Source: MethodsX. 2022 Feb 1;9:101626. doi: 10.1016/j.mex.2022.101626 (PMC8892162; doi:10.1016/j.mex.2022.101626)
Supplement: Supplementary file 1 [file mmc1.zip › 4-40 Threaded Rod.step]

ISO-10303-21
HEADER
FILE_DESCRIPTION( ( '' ), ' ' )
FILE_NAME( '/vol/tmp/translate-3213108047869035312/5ec2fcec71fdb5118a572870.step', '2020-05-18T21:23:56', ( '' ), ( '' ), ' ', ' ', ' ' )
FILE_SCHEMA( ( 'AUTOMOTIVE_DESIGN { 1 0 10303 214 1 1 1 1 }' ) )
ENDSEC
DATA
#1 = MECHANICAL_DESIGN_GEOMETRIC_PRESENTATION_REPRESENTATION( ' ', ( #10, #11, #12 ), #6 )
#2 = PRODUCT_DEFINITION_CONTEXT( '', #13, 'design' )
#3 = APPLICATION_PROTOCOL_DEFINITION( 'international standard', 'automotive_design', 2001, #13 )
#4 = PRODUCT_CATEGORY_RELATIONSHIP( 'NONE', 'NONE', #14, #15 )
#5 = SHAPE_DEFINITION_REPRESENTATION( #16, #17 )
#6 = ( GEOMETRIC_REPRESENTATION_CONTEXT( 3 )GLOBAL_UNCERTAINTY_ASSIGNED_CONTEXT( ( #20 ) )GLOBAL_UNIT_ASSIGNED_CONTEXT( ( #22, #23, #24 ) )REPRESENTATION_CONTEXT( 'NONE', 'WORKSPACE' ) )
#10 = STYLED_ITEM( '', ( #26 ), #27 )
#11 = STYLED_ITEM( '', ( #28 ), #29 )
#12 = STYLED_ITEM( '', ( #30 ), #31 )
#13 = APPLICATION_CONTEXT( 'core data for automotive mechanical design processes' )
#14 = PRODUCT_CATEGORY( 'part', 'NONE' )
#15 = PRODUCT_RELATED_PRODUCT_CATEGORY( 'detail', ' ', ( #32 ) )
#16 = PRODUCT_DEFINITION_SHAPE( 'NONE', 'NONE', #33 )
#17 = ADVANCED_BREP_SHAPE_REPRESENTATION( 'Threaded Rod', ( #34, #35 ), #6 )
#20 = UNCERTAINTY_MEASURE_WITH_UNIT( LENGTH_MEASURE( 1.00000000000000E-06 ), #22, '', '' )
#22 = ( CONVERSION_BASED_UNIT( 'METRE', #38 )LENGTH_UNIT( )NAMED_UNIT( #41 ) )
#23 = ( NAMED_UNIT( #43 )PLANE_ANGLE_UNIT( )SI_UNIT( $, .RADIAN. ) )
#24 = ( NAMED_UNIT( #43 )SI_UNIT( $, .STERADIAN. )SOLID_ANGLE_UNIT( ) )
#26 = PRESENTATION_STYLE_ASSIGNMENT( ( #49 ) )
#27 = ADVANCED_FACE( '', ( #50, #51 ), #52, .T. )
#28 = PRESENTATION_STYLE_ASSIGNMENT( ( #53 ) )
#29 = ADVANCED_FACE( '', ( #54 ), #55, .T. )
#30 = PRESENTATION_STYLE_ASSIGNMENT( ( #56 ) )
#31 = ADVANCED_FACE( '', ( #57 ), #58, .F. )
#32 = PRODUCT( 'Threaded Rod', 'Threaded Rod', 'PART-Threaded Rod-DESC', ( #59 ) )
#33 = PRODUCT_DEFINITION( 'NONE', 'NONE', #60, #2 )
#34 = MANIFOLD_SOLID_BREP( 'Threaded Rod', #61 )
#35 = AXIS2_PLACEMENT_3D( '', #62, #63, #64 )
#38 = LENGTH_MEASURE_WITH_UNIT( LENGTH_MEASURE( 1.00000000000000 ), #65 )
#41 = DIMENSIONAL_EXPONENTS( 1.00000000000000, 0.00000000000000, 0.00000000000000, 0.00000000000000, 0.00000000000000, 0.00000000000000, 0.00000000000000 )
#43 = DIMENSIONAL_EXPONENTS( 0.00000000000000, 0.00000000000000, 0.00000000000000, 0.00000000000000, 0.00000000000000, 0.00000000000000, 0.00000000000000 )
#49 = SURFACE_STYLE_USAGE( .BOTH., #66 )
#50 = FACE_OUTER_BOUND( '', #67, .T. )
#51 = FACE_OUTER_BOUND( '', #68, .T. )
#52 = CYLINDRICAL_SURFACE( '', #69, 0.00139700000000000 )
#53 = SURFACE_STYLE_USAGE( .BOTH., #70 )
#54 = FACE_OUTER_BOUND( '', #71, .T. )
#55 = PLANE( '', #72 )
#56 = SURFACE_STYLE_USAGE( .BOTH., #73 )
#57 = FACE_OUTER_BOUND( '', #74, .T. )
#58 = PLANE( '', #75 )
#59 = PRODUCT_CONTEXT( '', #13, 'mechanical' )
#60 = PRODUCT_DEFINITION_FORMATION_WITH_SPECIFIED_SOURCE( ' ', 'NONE', #32, .NOT_KNOWN. )
#61 = CLOSED_SHELL( '', ( #31, #29, #27 ) )
#62 = CARTESIAN_POINT( '', ( 0.00000000000000, 0.00000000000000, 0.00000000000000 ) )
#63 = DIRECTION( '', ( 0.00000000000000, 0.00000000000000, 1.00000000000000 ) )
#64 = DIRECTION( '', ( 1.00000000000000, 0.00000000000000, 0.00000000000000 ) )
#65 = ( LENGTH_UNIT( )NAMED_UNIT( #41 )SI_UNIT( $, .METRE. ) )
#66 = SURFACE_SIDE_STYLE( '', ( #77 ) )
#67 = EDGE_LOOP( '', ( #78 ) )
#68 = EDGE_LOOP( '', ( #79 ) )
#69 = AXIS2_PLACEMENT_3D( '', #80, #81, #82 )
#70 = SURFACE_SIDE_STYLE( '', ( #83 ) )
#71 = EDGE_LOOP( '', ( #84 ) )
#72 = AXIS2_PLACEMENT_3D( '', #85, #86, #87 )
#73 = SURFACE_SIDE_STYLE( '', ( #88 ) )
#74 = EDGE_LOOP( '', ( #89 ) )
#75 = AXIS2_PLACEMENT_3D( '', #90, #91, #92 )
#77 = SURFACE_STYLE_FILL_AREA( #93 )
#78 = ORIENTED_EDGE( '', *, *, #94, .F. )
#79 = ORIENTED_EDGE( '', *, *, #95, .T. )
#80 = CARTESIAN_POINT( '', ( 0.00000000000000, 0.00000000000000, 0.107950000000000 ) )
#81 = DIRECTION( '', ( -0.00000000000000, -0.00000000000000, 1.00000000000000 ) )
#82 = DIRECTION( '', ( 0.00000000000000, 1.00000000000000, 0.00000000000000 ) )
#83 = SURFACE_STYLE_FILL_AREA( #96 )
#84 = ORIENTED_EDGE( '', *, *, #94, .T. )
#85 = CARTESIAN_POINT( '', ( 0.00000000000000, 0.00000000000000, 0.107950000000000 ) )
#86 = DIRECTION( '', ( 0.00000000000000, 0.00000000000000, 1.00000000000000 ) )
#87 = DIRECTION( '', ( 0.00000000000000, -1.00000000000000, 0.00000000000000 ) )
#88 = SURFACE_STYLE_FILL_AREA( #97 )
#89 = ORIENTED_EDGE( '', *, *, #95, .F. )
#90 = CARTESIAN_POINT( '', ( 0.00000000000000, 0.00000000000000, 0.00000000000000 ) )
#91 = DIRECTION( '', ( 0.00000000000000, 0.00000000000000, 1.00000000000000 ) )
#92 = DIRECTION( '', ( 0.00000000000000, -1.00000000000000, 0.00000000000000 ) )
#93 = FILL_AREA_STYLE( '', ( #98 ) )
#94 = EDGE_CURVE( '', #99, #99, #100, .T. )
#95 = EDGE_CURVE( '', #101, #101, #102, .T. )
#96 = FILL_AREA_STYLE( '', ( #103 ) )
#97 = FILL_AREA_STYLE( '', ( #104 ) )
#98 = FILL_AREA_STYLE_COLOUR( '', #105 )
#99 = VERTEX_POINT( '', #106 )
#100 = CIRCLE( '', #107, 0.00139700000000000 )
#101 = VERTEX_POINT( '', #108 )
#102 = CIRCLE( '', #109, 0.00139700000000000 )
#103 = FILL_AREA_STYLE_COLOUR( '', #110 )
#104 = FILL_AREA_STYLE_COLOUR( '', #111 )
#105 = COLOUR_RGB( '', 0.792156875100000, 0.819607853900000, 0.933333337300000 )
#106 = CARTESIAN_POINT( '', ( 0.00000000000000, -0.00139700000000000, 0.107950000000000 ) )
#107 = AXIS2_PLACEMENT_3D( '', #112, #113, #114 )
#108 = CARTESIAN_POINT( '', ( 0.00000000000000, -0.00139700000000000, 0.00000000000000 ) )
#109 = AXIS2_PLACEMENT_3D( '', #115, #116, #117 )
#110 = COLOUR_RGB( '', 0.792156875100000, 0.819607853900000, 0.933333337300000 )
#111 = COLOUR_RGB( '', 0.792156875100000, 0.819607853900000, 0.933333337300000 )
#112 = CARTESIAN_POINT( '', ( 0.00000000000000, 0.00000000000000, 0.107950000000000 ) )
#113 = DIRECTION( '', ( 0.00000000000000, 0.00000000000000, 1.00000000000000 ) )
#114 = DIRECTION( '', ( 0.00000000000000, -1.00000000000000, 0.00000000000000 ) )
#115 = CARTESIAN_POINT( '', ( 0.00000000000000, 0.00000000000000, 0.00000000000000 ) )
#116 = DIRECTION( '', ( 0.00000000000000, 0.00000000000000, 1.00000000000000 ) )
#117 = DIRECTION( '', ( 0.00000000000000, -1.00000000000000, 0.00000000000000 ) )
ENDSEC
END-ISO-10303-21
