# Supplementary material for: Design and operation of a molten salt electrochemical cell
Source: MethodsX. 2022 Feb 1;9:101626. doi: 10.1016/j.mex.2022.101626 (PMC8892162; doi:10.1016/j.mex.2022.101626)
Supplement: Supplementary file 1 [file mmc1.zip › Cell Body.step]

ISO-10303-21
HEADER
FILE_DESCRIPTION( ( '' ), ' ' )
FILE_NAME( '/vol/tmp/translate-17658569865635462820/5ec2fc8a71fdb5118a572717.step', '2020-05-18T21:22:19', ( '' ), ( '' ), ' ', ' ', ' ' )
FILE_SCHEMA( ( 'AUTOMOTIVE_DESIGN { 1 0 10303 214 1 1 1 1 }' ) )
ENDSEC
DATA
#1 = MECHANICAL_DESIGN_GEOMETRIC_PRESENTATION_REPRESENTATION( ' ', ( #10, #11, #12, #13, #14, #15, #16 ), #6 )
#2 = PRODUCT_DEFINITION_CONTEXT( '', #17, 'design' )
#3 = APPLICATION_PROTOCOL_DEFINITION( 'international standard', 'automotive_design', 2001, #17 )
#4 = PRODUCT_CATEGORY_RELATIONSHIP( 'NONE', 'NONE', #18, #19 )
#5 = SHAPE_DEFINITION_REPRESENTATION( #20, #21 )
#6 = ( GEOMETRIC_REPRESENTATION_CONTEXT( 3 )GLOBAL_UNCERTAINTY_ASSIGNED_CONTEXT( ( #24 ) )GLOBAL_UNIT_ASSIGNED_CONTEXT( ( #26, #27, #28 ) )REPRESENTATION_CONTEXT( 'NONE', 'WORKSPACE' ) )
#10 = STYLED_ITEM( '', ( #30 ), #31 )
#11 = STYLED_ITEM( '', ( #32 ), #33 )
#12 = STYLED_ITEM( '', ( #34 ), #35 )
#13 = STYLED_ITEM( '', ( #36 ), #37 )
#14 = STYLED_ITEM( '', ( #38 ), #39 )
#15 = STYLED_ITEM( '', ( #40 ), #41 )
#16 = STYLED_ITEM( '', ( #42 ), #43 )
#17 = APPLICATION_CONTEXT( 'core data for automotive mechanical design processes' )
#18 = PRODUCT_CATEGORY( 'part', 'NONE' )
#19 = PRODUCT_RELATED_PRODUCT_CATEGORY( 'detail', ' ', ( #44 ) )
#20 = PRODUCT_DEFINITION_SHAPE( 'NONE', 'NONE', #45 )
#21 = ADVANCED_BREP_SHAPE_REPRESENTATION( 'Cell Body', ( #46, #47 ), #6 )
#24 = UNCERTAINTY_MEASURE_WITH_UNIT( LENGTH_MEASURE( 1.00000000000000E-06 ), #26, '', '' )
#26 = ( CONVERSION_BASED_UNIT( 'METRE', #50 )LENGTH_UNIT( )NAMED_UNIT( #53 ) )
#27 = ( NAMED_UNIT( #55 )PLANE_ANGLE_UNIT( )SI_UNIT( $, .RADIAN. ) )
#28 = ( NAMED_UNIT( #55 )SI_UNIT( $, .STERADIAN. )SOLID_ANGLE_UNIT( ) )
#30 = PRESENTATION_STYLE_ASSIGNMENT( ( #61 ) )
#31 = ADVANCED_FACE( '', ( #62, #63 ), #64, .F. )
#32 = PRESENTATION_STYLE_ASSIGNMENT( ( #65 ) )
#33 = ADVANCED_FACE( '', ( #66 ), #67, .T. )
#34 = PRESENTATION_STYLE_ASSIGNMENT( ( #68 ) )
#35 = ADVANCED_FACE( '', ( #69, #70, #71, #72 ), #73, .F. )
#36 = PRESENTATION_STYLE_ASSIGNMENT( ( #74 ) )
#37 = ADVANCED_FACE( '', ( #75 ), #76, .T. )
#38 = PRESENTATION_STYLE_ASSIGNMENT( ( #77 ) )
#39 = ADVANCED_FACE( '', ( #78, #79, #80, #81 ), #82, .T. )
#40 = PRESENTATION_STYLE_ASSIGNMENT( ( #83 ) )
#41 = ADVANCED_FACE( '', ( #84, #85 ), #86, .F. )
#42 = PRESENTATION_STYLE_ASSIGNMENT( ( #87 ) )
#43 = ADVANCED_FACE( '', ( #88, #89 ), #90, .F. )
#44 = PRODUCT( 'Cell Body', 'Cell Body', 'PART-Cell Body-DESC', ( #91 ) )
#45 = PRODUCT_DEFINITION( 'NONE', 'NONE', #92, #2 )
#46 = MANIFOLD_SOLID_BREP( 'Cell Body', #93 )
#47 = AXIS2_PLACEMENT_3D( '', #94, #95, #96 )
#50 = LENGTH_MEASURE_WITH_UNIT( LENGTH_MEASURE( 1.00000000000000 ), #97 )
#53 = DIMENSIONAL_EXPONENTS( 1.00000000000000, 0.00000000000000, 0.00000000000000, 0.00000000000000, 0.00000000000000, 0.00000000000000, 0.00000000000000 )
#55 = DIMENSIONAL_EXPONENTS( 0.00000000000000, 0.00000000000000, 0.00000000000000, 0.00000000000000, 0.00000000000000, 0.00000000000000, 0.00000000000000 )
#61 = SURFACE_STYLE_USAGE( .BOTH., #98 )
#62 = FACE_OUTER_BOUND( '', #99, .T. )
#63 = FACE_OUTER_BOUND( '', #100, .T. )
#64 = CYLINDRICAL_SURFACE( '', #101, 0.00698500000000000 )
#65 = SURFACE_STYLE_USAGE( .BOTH., #102 )
#66 = FACE_OUTER_BOUND( '', #103, .T. )
#67 = PLANE( '', #104 )
#68 = SURFACE_STYLE_USAGE( .BOTH., #105 )
#69 = FACE_OUTER_BOUND( '', #106, .T. )
#70 = FACE_OUTER_BOUND( '', #107, .T. )
#71 = FACE_BOUND( '', #108, .T. )
#72 = FACE_BOUND( '', #109, .T. )
#73 = CYLINDRICAL_SURFACE( '', #110, 0.0300990000000000 )
#74 = SURFACE_STYLE_USAGE( .BOTH., #111 )
#75 = FACE_OUTER_BOUND( '', #112, .T. )
#76 = PLANE( '', #113 )
#77 = SURFACE_STYLE_USAGE( .BOTH., #114 )
#78 = FACE_OUTER_BOUND( '', #115, .T. )
#79 = FACE_OUTER_BOUND( '', #116, .T. )
#80 = FACE_BOUND( '', #117, .T. )
#81 = FACE_BOUND( '', #118, .T. )
#82 = CYLINDRICAL_SURFACE( '', #119, 0.0317500000000000 )
#83 = SURFACE_STYLE_USAGE( .BOTH., #120 )
#84 = FACE_OUTER_BOUND( '', #121, .T. )
#85 = FACE_OUTER_BOUND( '', #122, .T. )
#86 = CYLINDRICAL_SURFACE( '', #123, 0.00698500000000000 )
#87 = SURFACE_STYLE_USAGE( .BOTH., #124 )
#88 = FACE_BOUND( '', #125, .T. )
#89 = FACE_OUTER_BOUND( '', #126, .T. )
#90 = PLANE( '', #127 )
#91 = PRODUCT_CONTEXT( '', #17, 'mechanical' )
#92 = PRODUCT_DEFINITION_FORMATION_WITH_SPECIFIED_SOURCE( ' ', 'NONE', #44, .NOT_KNOWN. )
#93 = CLOSED_SHELL( '', ( #35, #41, #43, #31, #37, #33, #39 ) )
#94 = CARTESIAN_POINT( '', ( 0.00000000000000, 0.00000000000000, 0.00000000000000 ) )
#95 = DIRECTION( '', ( 0.00000000000000, 0.00000000000000, 1.00000000000000 ) )
#96 = DIRECTION( '', ( 1.00000000000000, 0.00000000000000, 0.00000000000000 ) )
#97 = ( LENGTH_UNIT( )NAMED_UNIT( #53 )SI_UNIT( $, .METRE. ) )
#98 = SURFACE_SIDE_STYLE( '', ( #129 ) )
#99 = EDGE_LOOP( '', ( #130 ) )
#100 = EDGE_LOOP( '', ( #131 ) )
#101 = AXIS2_PLACEMENT_3D( '', #132, #133, #134 )
#102 = SURFACE_SIDE_STYLE( '', ( #135 ) )
#103 = EDGE_LOOP( '', ( #136 ) )
#104 = AXIS2_PLACEMENT_3D( '', #137, #138, #139 )
#105 = SURFACE_SIDE_STYLE( '', ( #140 ) )
#106 = EDGE_LOOP( '', ( #141 ) )
#107 = EDGE_LOOP( '', ( #142 ) )
#108 = EDGE_LOOP( '', ( #143 ) )
#109 = EDGE_LOOP( '', ( #144 ) )
#110 = AXIS2_PLACEMENT_3D( '', #145, #146, #147 )
#111 = SURFACE_SIDE_STYLE( '', ( #148 ) )
#112 = EDGE_LOOP( '', ( #149 ) )
#113 = AXIS2_PLACEMENT_3D( '', #150, #151, #152 )
#114 = SURFACE_SIDE_STYLE( '', ( #153 ) )
#115 = EDGE_LOOP( '', ( #154 ) )
#116 = EDGE_LOOP( '', ( #155 ) )
#117 = EDGE_LOOP( '', ( #156 ) )
#118 = EDGE_LOOP( '', ( #157 ) )
#119 = AXIS2_PLACEMENT_3D( '', #158, #159, #160 )
#120 = SURFACE_SIDE_STYLE( '', ( #161 ) )
#121 = EDGE_LOOP( '', ( #162 ) )
#122 = EDGE_LOOP( '', ( #163 ) )
#123 = AXIS2_PLACEMENT_3D( '', #164, #165, #166 )
#124 = SURFACE_SIDE_STYLE( '', ( #167 ) )
#125 = EDGE_LOOP( '', ( #168 ) )
#126 = EDGE_LOOP( '', ( #169 ) )
#127 = AXIS2_PLACEMENT_3D( '', #170, #171, #172 )
#129 = SURFACE_STYLE_FILL_AREA( #173 )
#130 = ORIENTED_EDGE( '', *, *, #174, .T. )
#131 = ORIENTED_EDGE( '', *, *, #175, .T. )
#132 = CARTESIAN_POINT( '', ( 7.77156117237610E-16, 0.137795000000000, -0.101600000000000 ) )
#133 = DIRECTION( '', ( -1.70250802175918E-43, -0.00000000000000, -1.00000000000000 ) )
#134 = DIRECTION( '', ( 0.00000000000000, -1.00000000000000, 0.00000000000000 ) )
#135 = SURFACE_STYLE_FILL_AREA( #176 )
#136 = ORIENTED_EDGE( '', *, *, #177, .T. )
#137 = CARTESIAN_POINT( '', ( 0.00000000000000, -0.0941070000000000, 0.00000000000000 ) )
#138 = DIRECTION( '', ( 1.23505183723717E-16, -1.00000000000000, 0.00000000000000 ) )
#139 = DIRECTION( '', ( 1.00000000000000, 1.23505183723717E-16, -7.35711832223225E-32 ) )
#140 = SURFACE_STYLE_FILL_AREA( #178 )
#141 = ORIENTED_EDGE( '', *, *, #179, .F. )
#142 = ORIENTED_EDGE( '', *, *, #180, .T. )
#143 = ORIENTED_EDGE( '', *, *, #174, .F. )
#144 = ORIENTED_EDGE( '', *, *, #181, .T. )
#145 = CARTESIAN_POINT( '', ( 0.00000000000000, 0.00596900000000000, 0.00000000000000 ) )
#146 = DIRECTION( '', ( -1.23505183723717E-16, 1.00000000000000, -0.00000000000000 ) )
#147 = DIRECTION( '', ( 1.00000000000000, 1.23505183723717E-16, -7.35711832223225E-32 ) )
#148 = SURFACE_STYLE_FILL_AREA( #182 )
#149 = ORIENTED_EDGE( '', *, *, #180, .F. )
#150 = CARTESIAN_POINT( '', ( 0.0300990000000000, -0.0915670000000000, 1.94289029309402E-16 ) )
#151 = DIRECTION( '', ( -1.23505183723717E-16, 1.00000000000000, 0.00000000000000 ) )
#152 = DIRECTION( '', ( -1.00000000000000, -1.23505183723717E-16, 7.35711832223225E-32 ) )
#153 = SURFACE_STYLE_FILL_AREA( #183 )
#154 = ORIENTED_EDGE( '', *, *, #177, .F. )
#155 = ORIENTED_EDGE( '', *, *, #184, .T. )
#156 = ORIENTED_EDGE( '', *, *, #175, .F. )
#157 = ORIENTED_EDGE( '', *, *, #185, .T. )
#158 = CARTESIAN_POINT( '', ( 0.00000000000000, 0.00596900000000000, 0.00000000000000 ) )
#159 = DIRECTION( '', ( -1.23505183723717E-16, 1.00000000000000, -0.00000000000000 ) )
#160 = DIRECTION( '', ( 1.00000000000000, 1.23505183723717E-16, -7.35711832223225E-32 ) )
#161 = SURFACE_STYLE_FILL_AREA( #186 )
#162 = ORIENTED_EDGE( '', *, *, #181, .F. )
#163 = ORIENTED_EDGE( '', *, *, #185, .F. )
#164 = CARTESIAN_POINT( '', ( 0.00000000000000, 0.122555000000000, 0.101600000000000 ) )
#165 = DIRECTION( '', ( 1.70250802175918E-43, -0.00000000000000, 1.00000000000000 ) )
#166 = DIRECTION( '', ( 0.00000000000000, 1.00000000000000, 0.00000000000000 ) )
#167 = SURFACE_STYLE_FILL_AREA( #187 )
#168 = ORIENTED_EDGE( '', *, *, #179, .T. )
#169 = ORIENTED_EDGE( '', *, *, #184, .F. )
#170 = CARTESIAN_POINT( '', ( 0.0317500000000000, 0.153543000000000, 0.00000000000000 ) )
#171 = DIRECTION( '', ( 1.23505183723717E-16, -1.00000000000000, 0.00000000000000 ) )
#172 = DIRECTION( '', ( 1.00000000000000, 1.23505183723717E-16, -7.35711832223225E-32 ) )
#173 = FILL_AREA_STYLE( '', ( #188 ) )
#174 = EDGE_CURVE( '', #189, #189, #190, .T. )
#175 = EDGE_CURVE( '', #191, #191, #192, .T. )
#176 = FILL_AREA_STYLE( '', ( #193 ) )
#177 = EDGE_CURVE( '', #194, #194, #195, .T. )
#178 = FILL_AREA_STYLE( '', ( #196 ) )
#179 = EDGE_CURVE( '', #197, #197, #198, .T. )
#180 = EDGE_CURVE( '', #199, #199, #200, .T. )
#181 = EDGE_CURVE( '', #201, #201, #202, .T. )
#182 = FILL_AREA_STYLE( '', ( #203 ) )
#183 = FILL_AREA_STYLE( '', ( #204 ) )
#184 = EDGE_CURVE( '', #205, #205, #206, .T. )
#185 = EDGE_CURVE( '', #207, #207, #208, .T. )
#186 = FILL_AREA_STYLE( '', ( #209 ) )
#187 = FILL_AREA_STYLE( '', ( #210 ) )
#188 = FILL_AREA_STYLE_COLOUR( '', #211 )
#189 = VERTEX_POINT( '', #212 )
#190 = B_SPLINE_CURVE_WITH_KNOTS( '', 3, ( #213, #214, #215, #216, #217, #218, #219, #220, #221, #222, #223, #224, #225, #226, #227, #228, #229, #230, #231, #232, #233, #234, #235, #236, #237, #238, #239, #240, #241, #242, #243, #244, #245, #246, #247, #248, #249, #250, #251, #252, #253, #254, #255, #256, #257, #258, #259, #260, #261, #262, #263, #264, #265, #266, #267, #268, #269, #270, #271, #2…
#191 = VERTEX_POINT( '', #303 )
#192 = B_SPLINE_CURVE_WITH_KNOTS( '', 3, ( #304, #305, #306, #307, #308, #309, #310, #311, #312, #313, #314, #315, #316, #317, #318, #319, #320, #321, #322, #323, #324, #325, #326, #327, #328, #329, #330, #331, #332, #333, #334, #335, #336, #337, #338, #339, #340, #341, #342, #343, #344, #345, #346, #347, #348, #349, #350, #351, #352, #353, #354, #355, #356, #357, #358, #359, #360, #361, #362, #3…
#193 = FILL_AREA_STYLE_COLOUR( '', #394 )
#194 = VERTEX_POINT( '', #395 )
#195 = CIRCLE( '', #396, 0.0317500000000000 )
#196 = FILL_AREA_STYLE_COLOUR( '', #397 )
#197 = VERTEX_POINT( '', #398 )
#198 = CIRCLE( '', #399, 0.0300990000000000 )
#199 = VERTEX_POINT( '', #400 )
#200 = CIRCLE( '', #401, 0.0300990000000000 )
#201 = VERTEX_POINT( '', #402 )
#202 = B_SPLINE_CURVE_WITH_KNOTS( '', 3, ( #403, #404, #405, #406, #407, #408, #409, #410, #411, #412, #413, #414, #415, #416, #417, #418, #419, #420, #421, #422, #423, #424, #425, #426, #427, #428, #429, #430, #431, #432, #433, #434, #435, #436, #437, #438, #439, #440, #441, #442, #443, #444, #445, #446, #447, #448, #449, #450, #451, #452, #453, #454, #455, #456, #457, #458, #459, #460, #461, #4…
#203 = FILL_AREA_STYLE_COLOUR( '', #493 )
#204 = FILL_AREA_STYLE_COLOUR( '', #494 )
#205 = VERTEX_POINT( '', #495 )
#206 = CIRCLE( '', #496, 0.0317500000000000 )
#207 = VERTEX_POINT( '', #497 )
#208 = B_SPLINE_CURVE_WITH_KNOTS( '', 3, ( #498, #499, #500, #501, #502, #503, #504, #505, #506, #507, #508, #509, #510, #511, #512, #513, #514, #515, #516, #517, #518, #519, #520, #521, #522, #523, #524, #525, #526, #527, #528, #529, #530, #531, #532, #533, #534, #535, #536, #537, #538, #539, #540, #541, #542, #543, #544, #545, #546, #547, #548, #549, #550, #551, #552, #553, #554, #555, #556, #5…
#209 = FILL_AREA_STYLE_COLOUR( '', #588 )
#210 = FILL_AREA_STYLE_COLOUR( '', #589 )
#211 = COLOUR_RGB( '', 0.698039233700000, 0.698039233700000, 0.729411780800000 )
#212 = CARTESIAN_POINT( '', ( 7.77156117237607E-16, 0.130810000000000, -0.0300990000000000 ) )
#213 = CARTESIAN_POINT( '', ( -0.000463076087266145, 0.130810000000000, -0.0300990000000000 ) )
#214 = CARTESIAN_POINT( '', ( 0.000463076087267679, 0.130810000000000, -0.0300990000000000 ) )
#215 = CARTESIAN_POINT( '', ( 0.000918106241242799, 0.130855591604557, -0.0300883270688946 ) )
#216 = CARTESIAN_POINT( '', ( 0.00158914653322256, 0.130989350946957, -0.0300578533875041 ) )
#217 = CARTESIAN_POINT( '', ( 0.00181089524751839, 0.131044915032005, -0.0300452822331622 ) )
#218 = CARTESIAN_POINT( '', ( 0.00225045955097794, 0.131178473684624, -0.0300155585967890 ) )
#219 = CARTESIAN_POINT( '', ( 0.00246851437753091, 0.131256728338949, -0.0299983537223141 ) )
#220 = CARTESIAN_POINT( '', ( 0.00310230065744103, 0.131520026389383, -0.0299417014338774 ) )
#221 = CARTESIAN_POINT( '', ( 0.00350284221447196, 0.131734624425511, -0.0298969224142000 ) )
#222 = CARTESIAN_POINT( '', ( 0.00407134575443492, 0.132114654375068, -0.0298229854785347 ) )
#223 = CARTESIAN_POINT( '', ( 0.00425632608753046, 0.132251862004044, -0.0297970722493711 ) )
#224 = CARTESIAN_POINT( '', ( 0.00461033519643708, 0.132542619588977, -0.0297443546874718 ) )
#225 = CARTESIAN_POINT( '', ( 0.00477892713041048, 0.132695630399229, -0.0297176397352179 ) )
#226 = CARTESIAN_POINT( '', ( 0.00526026133848672, 0.133177009633731, -0.0296375652078697 ) )
#227 = CARTESIAN_POINT( '', ( 0.00554880707699514, 0.133527497912825, -0.0295842567867628 ) )
#228 = CARTESIAN_POINT( '', ( 0.00605945702783138, 0.134290172676205, -0.0294839022202064 ) )
#229 = CARTESIAN_POINT( '', ( 0.00627544760214743, 0.134694093555765, -0.0294380785569501 ) )
#230 = CARTESIAN_POINT( '', ( 0.00653717665508702, 0.135323723816327, -0.0293806586049956 ) )
#231 = CARTESIAN_POINT( '', ( 0.00661429671284091, 0.135538076882404, -0.0293633372016665 ) )
#232 = CARTESIAN_POINT( '', ( 0.00674787012587652, 0.135975969563602, -0.0293329293011894 ) )
#233 = CARTESIAN_POINT( '', ( 0.00680454412607941, 0.136200852960110, -0.0293197906204805 ) )
#234 = CARTESIAN_POINT( '', ( 0.00693973977933327, 0.136877482158582, -0.0292881952323023 ) )
#235 = CARTESIAN_POINT( '', ( 0.00698459346061535, 0.137331642412525, -0.0292773847083765 ) )
#236 = CARTESIAN_POINT( '', ( 0.00698540109008560, 0.138246018485843, -0.0292771920235356 ) )
#237 = CARTESIAN_POINT( '', ( 0.00693981486476522, 0.138710600470578, -0.0292881747846030 ) )
#238 = CARTESIAN_POINT( '', ( 0.00676119975120094, 0.139607603791042, -0.0293299231246015 ) )
#239 = CARTESIAN_POINT( '', ( 0.00662900765438905, 0.140043749026178, -0.0293604894652379 ) )
#240 = CARTESIAN_POINT( '', ( 0.00636576291451029, 0.140679421074050, -0.0294182755153377 ) )
#241 = CARTESIAN_POINT( '', ( 0.00626678301645466, 0.140888520569721, -0.0294395882830367 ) )
#242 = CARTESIAN_POINT( '', ( 0.00605120107896409, 0.141291484576336, -0.0294846552150772 ) )
#243 = CARTESIAN_POINT( '', ( 0.00593417379157941, 0.141486522046134, -0.0295085055364630 ) )
#244 = CARTESIAN_POINT( '', ( 0.00568197088098829, 0.141864024516191, -0.0295581042100425 ) )
#245 = CARTESIAN_POINT( '', ( 0.00554679494340712, 0.142046489149575, -0.0295838537331552 ) )
#246 = CARTESIAN_POINT( '', ( 0.00525806615699967, 0.142398784793164, -0.0296365327954797 ) )
#247 = CARTESIAN_POINT( '', ( 0.00510368439301138, 0.142569419807420, -0.0296635994248347 ) )
#248 = CARTESIAN_POINT( '', ( 0.00461810655882102, 0.143055525861085, -0.0297444211524357 ) )
#249 = CARTESIAN_POINT( '', ( 0.00426737820120591, 0.143343521859435, -0.0297973837386315 ) )
#250 = CARTESIAN_POINT( '', ( 0.00370138936622324, 0.143723029891440, -0.0298711519045459 ) )
#251 = CARTESIAN_POINT( '', ( 0.00350602824899140, 0.143840718793488, -0.0298947988140189 ) )
#252 = CARTESIAN_POINT( '', ( 0.00310140452337652, 0.144057925817462, -0.0299394809606942 ) )
#253 = CARTESIAN_POINT( '', ( 0.00289304629892785, 0.144156810421524, -0.0299603884751358 ) )
#254 = CARTESIAN_POINT( '', ( 0.00226063840171411, 0.144419819539075, -0.0300169700151742 ) )
#255 = CARTESIAN_POINT( '', ( 0.00182534469161931, 0.144552832201033, -0.0300469656671201 ) )
#256 = CARTESIAN_POINT( '', ( 0.000926889731399433, 0.144733375510620, -0.0300880857561617 ) )
#257 = CARTESIAN_POINT( '', ( 0.000463311169638556, 0.144779984607040, -0.0300989964277942 ) )
#258 = CARTESIAN_POINT( '', ( -0.000462846916792363, 0.144780015385246, -0.0300990035704157 ) )
#259 = CARTESIAN_POINT( '', ( -0.000917916862079062, 0.144734433875617, -0.0300883329751602 ) )
#260 = CARTESIAN_POINT( '', ( -0.00158897024429637, 0.144600690323742, -0.0300578627393930 ) )
#261 = CARTESIAN_POINT( '', ( -0.00181072130852263, 0.144545131582720, -0.0300452927187875 ) )
#262 = CARTESIAN_POINT( '', ( -0.00225028644907863, 0.144411585141768, -0.0300155715772972 ) )
#263 = CARTESIAN_POINT( '', ( -0.00246835274676087, 0.144333333014332, -0.0299983670983203 ) )
#264 = CARTESIAN_POINT( '', ( -0.00310217147945960, 0.144070038857811, -0.0299417151229540 ) )
#265 = CARTESIAN_POINT( '', ( -0.00350272546399391, 0.143855443149048, -0.0298969361664934 ) )
#266 = CARTESIAN_POINT( '', ( -0.00407123783941618, 0.143475422996102, -0.0298230002290142 ) )
#267 = CARTESIAN_POINT( '', ( -0.00425621690141496, 0.143338222286881, -0.0297970879127358 ) )
#268 = CARTESIAN_POINT( '', ( -0.00461024825573213, 0.143047457201556, -0.0297443682301661 ) )
#269 = CARTESIAN_POINT( '', ( -0.00477884893272872, 0.142894443172270, -0.0297176523481328 ) )
#270 = CARTESIAN_POINT( '', ( -0.00526020385919872, 0.142413057114837, -0.0296375755618603 ) )
#271 = CARTESIAN_POINT( '', ( -0.00554875607184293, 0.142062567989092, -0.0295842663757403 ) )
#272 = CARTESIAN_POINT( '', ( -0.00605941121283805, 0.141299906024427, -0.0294839116585521 ) )
#273 = CARTESIAN_POINT( '', ( -0.00627542501704914, 0.140895953387365, -0.0294380834077655 ) )
#274 = CARTESIAN_POINT( '', ( -0.00653716285684332, 0.140266313071406, -0.0293806616841742 ) )
#275 = CARTESIAN_POINT( '', ( -0.00661428468811856, 0.140051958357858, -0.0293633399130944 ) )
#276 = CARTESIAN_POINT( '', ( -0.00674786043461770, 0.139614066386779, -0.0293329315333862 ) )
#277 = CARTESIAN_POINT( '', ( -0.00680453568804960, 0.139389184593831, -0.0293197925836162 ) )
#278 = CARTESIAN_POINT( '', ( -0.00693974029891606, 0.138712524593801, -0.0292881951285578 ) )
#279 = CARTESIAN_POINT( '', ( -0.00698459410830569, 0.138258351899590, -0.0292773845538502 ) )
#280 = CARTESIAN_POINT( '', ( -0.00698540045972341, 0.137343967564439, -0.0292771921739278 ) )
#281 = CARTESIAN_POINT( '', ( -0.00693981305866506, 0.136879378249913, -0.0292881752296059 ) )
#282 = CARTESIAN_POINT( '', ( -0.00676118733240787, 0.135982346052183, -0.0293299260044312 ) )
#283 = CARTESIAN_POINT( '', ( -0.00662898868626694, 0.135546195136782, -0.0293604937689794 ) )
#284 = CARTESIAN_POINT( '', ( -0.00636573884421406, 0.134910525819819, -0.0294182807291232 ) )
#285 = CARTESIAN_POINT( '', ( -0.00626675382437613, 0.134701419662261, -0.0294395945207110 ) )
#286 = CARTESIAN_POINT( '', ( -0.00605115948504648, 0.134298442880788, -0.0294846637750160 ) )
#287 = CARTESIAN_POINT( '', ( -0.00593412625124006, 0.134103401234737, -0.0295085151199800 ) )
#288 = CARTESIAN_POINT( '', ( -0.00568191281067290, 0.133725894125086, -0.0295581153960069 ) )
#289 = CARTESIAN_POINT( '', ( -0.00554673228523485, 0.133543429031454, -0.0295838654983797 ) )
#290 = CARTESIAN_POINT( '', ( -0.00525799653427580, 0.133191135624261, -0.0296365451649789 ) )
#291 = CARTESIAN_POINT( '', ( -0.00510361508382204, 0.133020505625260, -0.0296636114032788 ) )
#292 = CARTESIAN_POINT( '', ( -0.00461800828754778, 0.132534386130010, -0.0297444366241879 ) )
#293 = CARTESIAN_POINT( '', ( -0.00426726400929218, 0.132246389852047, -0.0297974002201566 ) )
#294 = CARTESIAN_POINT( '', ( -0.00370125996280796, 0.131866889203764, -0.0298711679707877 ) )
#295 = CARTESIAN_POINT( '', ( -0.00350589522109465, 0.131749204087673, -0.0298948144267749 ) )
#296 = CARTESIAN_POINT( '', ( -0.00310126787963398, 0.131532006542111, -0.0299394951268614 ) )
#297 = CARTESIAN_POINT( '', ( -0.00289289438391612, 0.131433120205628, -0.0299604032120519 ) )
#298 = CARTESIAN_POINT( '', ( -0.00226045740619564, 0.131170117581955, -0.0300169839173703 ) )
#299 = CARTESIAN_POINT( '', ( -0.00182515094608393, 0.131037115325452, -0.0300469775048909 ) )
#300 = CARTESIAN_POINT( '', ( -0.000926686582188023, 0.130856597213416, -0.0300880920819816 ) )
#301 = CARTESIAN_POINT( '', ( -0.000463076087266145, 0.130810000000000, -0.0300990000000000 ) )
#302 = CARTESIAN_POINT( '', ( 0.000463076087267679, 0.130810000000000, -0.0300990000000000 ) )
#303 = CARTESIAN_POINT( '', ( -2.12307237963948E-30, 0.130810000000000, -0.0317500000000000 ) )
#304 = CARTESIAN_POINT( '', ( 0.000462905953812140, 0.130810000000000, -0.0317500000000000 ) )
#305 = CARTESIAN_POINT( '', ( -0.000462905953812156, 0.130810000000000, -0.0317500000000000 ) )
#306 = CARTESIAN_POINT( '', ( -0.000917800003400443, 0.130855558707188, -0.0317398889089590 ) )
#307 = CARTESIAN_POINT( '', ( -0.00158867801478399, 0.130989243503401, -0.0317110186428183 ) )
#308 = CARTESIAN_POINT( '', ( -0.00181037963418655, 0.131044778374610, -0.0316991089790036 ) )
#309 = CARTESIAN_POINT( '', ( -0.00224986231778795, 0.131178272261702, -0.0316709504756902 ) )
#310 = CARTESIAN_POINT( '', ( -0.00246792244368050, 0.131256504460713, -0.0316546492424968 ) )
#311 = CARTESIAN_POINT( '', ( -0.00310176577022034, 0.131519760201564, -0.0316009713224258 ) )
#312 = CARTESIAN_POINT( '', ( -0.00350237048792741, 0.131734347661172, -0.0315585451494431 ) )
#313 = CARTESIAN_POINT( '', ( -0.00407096929421969, 0.132114383465923, -0.0314885086460372 ) )
#314 = CARTESIAN_POINT( '', ( -0.00425596614970487, 0.132251580783139, -0.0314639673442408 ) )
#315 = CARTESIAN_POINT( '', ( -0.00461017109441415, 0.132542470422594, -0.0314140225279589 ) )
#316 = CARTESIAN_POINT( '', ( -0.00477884427346530, 0.132695548719376, -0.0313887169163725 ) )
#317 = CARTESIAN_POINT( '', ( -0.00526037237352687, 0.133177118309679, -0.0313128821968954 ) )
#318 = CARTESIAN_POINT( '', ( -0.00554898003392858, 0.133527719172264, -0.0312624177944455 ) )
#319 = CARTESIAN_POINT( '', ( -0.00605963333485169, 0.134290473080877, -0.0311674636378797 ) )
#320 = CARTESIAN_POINT( '', ( -0.00627573929243087, 0.134694679289234, -0.0311240958391550 ) )
#321 = CARTESIAN_POINT( '', ( -0.00653742487317421, 0.135324379061524, -0.0310698006494324 ) )
#322 = CARTESIAN_POINT( '', ( -0.00661451731400508, 0.135538728144586, -0.0310534269149345 ) )
#323 = CARTESIAN_POINT( '', ( -0.00674802377579888, 0.135976545407754, -0.0310246891616935 ) )
#324 = CARTESIAN_POINT( '', ( -0.00680466071343970, 0.136201353467759, -0.0310122753231901 ) )
#325 = CARTESIAN_POINT( '', ( -0.00693979716418799, 0.136877935608053, -0.0309824180448434 ) )
#326 = CARTESIAN_POINT( '', ( -0.00698460510248720, 0.137331992878600, -0.0309722099909589 ) )
#327 = CARTESIAN_POINT( '', ( -0.00698538974993989, 0.138246014493772, -0.0309720330330959 ) )
#328 = CARTESIAN_POINT( '', ( -0.00693983549252078, 0.138710408290568, -0.0309824069888163 ) )
#329 = CARTESIAN_POINT( '', ( -0.00676128231022049, 0.139607277716905, -0.0310218619848230 ) )
#330 = CARTESIAN_POINT( '', ( -0.00662913694762194, 0.140043342569676, -0.0310507510405567 ) )
#331 = CARTESIAN_POINT( '', ( -0.00636601328309725, 0.140678863532600, -0.0311053757265954 ) )
#332 = CARTESIAN_POINT( '', ( -0.00626702681193502, 0.140888033028887, -0.0311255354065254 ) )
#333 = CARTESIAN_POINT( '', ( -0.00605138983025208, 0.141291163540457, -0.0311681770485009 ) )
#334 = CARTESIAN_POINT( '', ( -0.00593433466960552, 0.141486266625146, -0.0311907459029111 ) )
#335 = CARTESIAN_POINT( '', ( -0.00568208735205742, 0.141863864779320, -0.0312376830330682 ) )
#336 = CARTESIAN_POINT( '', ( -0.00554689482505377, 0.142046359458160, -0.0312620524175457 ) )
#337 = CARTESIAN_POINT( '', ( -0.00525815892617384, 0.142398679414315, -0.0313119103260195 ) )
#338 = CARTESIAN_POINT( '', ( -0.00510384148693850, 0.142569260718522, -0.0313375205445959 ) )
#339 = CARTESIAN_POINT( '', ( -0.00461787565319967, 0.143055760665578, -0.0314140938382541 ) )
#340 = CARTESIAN_POINT( '', ( -0.00426694725598587, 0.143343857344936, -0.0314642694712017 ) )
#341 = CARTESIAN_POINT( '', ( -0.00370086416868755, 0.143723358738713, -0.0315341442323296 ) )
#342 = CARTESIAN_POINT( '', ( -0.00350550611440184, 0.143841019039551, -0.0315565410707060 ) )
#343 = CARTESIAN_POINT( '', ( -0.00310098266292864, 0.144058132272988, -0.0315988570044785 ) )
#344 = CARTESIAN_POINT( '', ( -0.00289245125015666, 0.144157083482075, -0.0316186814066604 ) )
#345 = CARTESIAN_POINT( '', ( -0.00225982357480466, 0.144420107114643, -0.0316723041462483 ) )
#346 = CARTESIAN_POINT( '', ( -0.00182454084873002, 0.144553033971625, -0.0317007183408950 ) )
#347 = CARTESIAN_POINT( '', ( -0.000926512989282472, 0.144733410924053, -0.0317396607782461 ) )
#348 = CARTESIAN_POINT( '', ( -0.000463077799776949, 0.144779988656230, -0.0317499975043707 ) )
#349 = CARTESIAN_POINT( '', ( 0.000462735520901844, 0.144780011339576, -0.0317500024947068 ) )
#350 = CARTESIAN_POINT( '', ( 0.000917665698463533, 0.144734459320543, -0.0317398928708613 ) )
#351 = CARTESIAN_POINT( '', ( 0.00158855217682483, 0.144600785937745, -0.0317110249665393 ) )
#352 = CARTESIAN_POINT( '', ( 0.00181025458223675, 0.144545255076059, -0.0316991161121007 ) )
#353 = CARTESIAN_POINT( '', ( 0.00224973492301834, 0.144411770966304, -0.0316709595168365 ) )
#354 = CARTESIAN_POINT( '', ( 0.00246780446938287, 0.144333540353917, -0.0316546585004977 ) )
#355 = CARTESIAN_POINT( '', ( 0.00310167496871096, 0.144070285875885, -0.0316009804771531 ) )
#356 = CARTESIAN_POINT( '', ( 0.00350228868333112, 0.143855699526445, -0.0315585542572521 ) )
#357 = CARTESIAN_POINT( '', ( 0.00407089126202781, 0.143475672431637, -0.0314885187415997 ) )
#358 = CARTESIAN_POINT( '', ( 0.00425588471191143, 0.143338482143997, -0.0314639784139666 ) )
#359 = CARTESIAN_POINT( '', ( 0.00461010864255178, 0.143047584817570, -0.0314140317472862 ) )
#360 = CARTESIAN_POINT( '', ( 0.00477878898795514, 0.142894503326322, -0.0313887253613706 ) )
#361 = CARTESIAN_POINT( '', ( 0.00526033322835331, 0.142412927326511, -0.0313128888852257 ) )
#362 = CARTESIAN_POINT( '', ( 0.00554894450947447, 0.142062326341307, -0.0312624240991899 ) )
#363 = CARTESIAN_POINT( '', ( 0.00605959774984813, 0.141299587619460, -0.0311674705556429 ) )
#364 = CARTESIAN_POINT( '', ( 0.00627572448371607, 0.140895351576887, -0.0311240988485482 ) )
#365 = CARTESIAN_POINT( '', ( 0.00653741609357667, 0.140265644449007, -0.0310698025026210 ) )
#366 = CARTESIAN_POINT( '', ( 0.00661450947719778, 0.140051294704113, -0.0310534285851766 ) )
#367 = CARTESIAN_POINT( '', ( 0.00674801680705486, 0.139613480296141, -0.0310246906783985 ) )
#368 = CARTESIAN_POINT( '', ( 0.00680465425768098, 0.139388675469408, -0.0310122767435266 ) )
#369 = CARTESIAN_POINT( '', ( 0.00693979824568900, 0.138712065746051, -0.0309824178179136 ) )
#370 = CARTESIAN_POINT( '', ( 0.00698460578791761, 0.138257998374549, -0.0309722098363771 ) )
#371 = CARTESIAN_POINT( '', ( 0.00698538908228694, 0.137343973530141, -0.0309720331836684 ) )
#372 = CARTESIAN_POINT( '', ( 0.00693983419673432, 0.136879575396735, -0.0309824072923930 ) )
#373 = CARTESIAN_POINT( '', ( 0.00676127218614047, 0.135982681234620, -0.0310218642046994 ) )
#374 = CARTESIAN_POINT( '', ( 0.00662912160591919, 0.135546612827996, -0.0310507543245330 ) )
#375 = CARTESIAN_POINT( '', ( 0.00636599571643451, 0.134911097813089, -0.0311053793239285 ) )
#376 = CARTESIAN_POINT( '', ( 0.00626700545627484, 0.134701923139609, -0.0311255397250969 ) )
#377 = CARTESIAN_POINT( '', ( 0.00605135805604439, 0.134298780966413, -0.0311681832361964 ) )
#378 = CARTESIAN_POINT( '', ( 0.00593429804101296, 0.134103674259103, -0.0311907528886598 ) )
#379 = CARTESIAN_POINT( '', ( 0.00568204261461903, 0.133726072538047, -0.0312376911875168 ) )
#380 = CARTESIAN_POINT( '', ( 0.00554684682867105, 0.133543577918185, -0.0312620609429888 ) )
#381 = CARTESIAN_POINT( '', ( 0.00525810690655386, 0.133191261169687, -0.0313119190709087 ) )
#382 = CARTESIAN_POINT( '', ( 0.00510379236797005, 0.133020686332451, -0.0313375285884557 ) )
#383 = CARTESIAN_POINT( '', ( 0.00461780144851769, 0.132534172602335, -0.0314141049220343 ) )
#384 = CARTESIAN_POINT( '', ( 0.00426686006399936, 0.132246075347103, -0.0314642813757461 ) )
#385 = CARTESIAN_POINT( '', ( 0.00370076687108071, 0.131866580462026, -0.0315341556711192 ) )
#386 = CARTESIAN_POINT( '', ( 0.00350540701245239, 0.131748923583582, -0.0315565520780233 ) )
#387 = CARTESIAN_POINT( '', ( 0.00310088386517792, 0.131531818890468, -0.0315988666985167 ) )
#388 = CARTESIAN_POINT( '', ( 0.00289233936834535, 0.131432865395874, -0.0316186916963091 ) )
#389 = CARTESIAN_POINT( '', ( 0.00225968693016946, 0.131169845288718, -0.0316723141151594 ) )
#390 = CARTESIAN_POINT( '', ( 0.00182439461787043, 0.131036926601638, -0.0317007267726735 ) )
#391 = CARTESIAN_POINT( '', ( 0.000926364354573778, 0.130856569279590, -0.0317396651324489 ) )
#392 = CARTESIAN_POINT( '', ( 0.000462905953812140, 0.130810000000000, -0.0317500000000000 ) )
#393 = CARTESIAN_POINT( '', ( -0.000462905953812156, 0.130810000000000, -0.0317500000000000 ) )
#394 = COLOUR_RGB( '', 0.698039233700000, 0.698039233700000, 0.729411780800000 )
#395 = CARTESIAN_POINT( '', ( 0.0317500000000000, -0.0941070000000000, -2.33588506730874E-33 ) )
#396 = AXIS2_PLACEMENT_3D( '', #590, #591, #592 )
#397 = COLOUR_RGB( '', 0.698039233700000, 0.698039233700000, 0.729411780800000 )
#398 = CARTESIAN_POINT( '', ( 0.0300990000000000, 0.153543000000000, 1.94289029309402E-16 ) )
#399 = AXIS2_PLACEMENT_3D( '', #593, #594, #595 )
#400 = CARTESIAN_POINT( '', ( 0.0300990000000000, -0.0915670000000000, 1.94289029309402E-16 ) )
#401 = AXIS2_PLACEMENT_3D( '', #596, #597, #598 )
#402 = CARTESIAN_POINT( '', ( 2.77555756156289E-17, 0.129540000000000, 0.0300990000000000 ) )
#403 = CARTESIAN_POINT( '', ( 0.000463076087266889, 0.129540000000000, 0.0300990000000000 ) )
#404 = CARTESIAN_POINT( '', ( -0.000463076087266873, 0.129540000000000, 0.0300990000000000 ) )
#405 = CARTESIAN_POINT( '', ( -0.000918106241242001, 0.129494408395443, 0.0300883270688947 ) )
#406 = CARTESIAN_POINT( '', ( -0.00158914653322175, 0.129360649053043, 0.0300578533875042 ) )
#407 = CARTESIAN_POINT( '', ( -0.00181089524751759, 0.129305084967995, 0.0300452822331623 ) )
#408 = CARTESIAN_POINT( '', ( -0.00225045955097713, 0.129171526315376, 0.0300155585967890 ) )
#409 = CARTESIAN_POINT( '', ( -0.00246851437753010, 0.129093271661051, 0.0299983537223142 ) )
#410 = CARTESIAN_POINT( '', ( -0.00310230065744023, 0.128829973610617, 0.0299417014338775 ) )
#411 = CARTESIAN_POINT( '', ( -0.00350284221447118, 0.128615375574489, 0.0298969224142001 ) )
#412 = CARTESIAN_POINT( '', ( -0.00407134575443412, 0.128235345624932, 0.0298229854785348 ) )
#413 = CARTESIAN_POINT( '', ( -0.00425632608752965, 0.128098137995956, 0.0297970722493712 ) )
#414 = CARTESIAN_POINT( '', ( -0.00461033519643627, 0.127807380411023, 0.0297443546874719 ) )
#415 = CARTESIAN_POINT( '', ( -0.00477892713040967, 0.127654369600771, 0.0297176397352181 ) )
#416 = CARTESIAN_POINT( '', ( -0.00526026133848592, 0.127172990366269, 0.0296375652078699 ) )
#417 = CARTESIAN_POINT( '', ( -0.00554880707699434, 0.126822502087175, 0.0295842567867629 ) )
#418 = CARTESIAN_POINT( '', ( -0.00605945702783058, 0.126059827323795, 0.0294839022202066 ) )
#419 = CARTESIAN_POINT( '', ( -0.00627544760214664, 0.125655906444235, 0.0294380785569502 ) )
#420 = CARTESIAN_POINT( '', ( -0.00653717665508624, 0.125026276183674, 0.0293806586049957 ) )
#421 = CARTESIAN_POINT( '', ( -0.00661429671284012, 0.124811923117597, 0.0293633372016667 ) )
#422 = CARTESIAN_POINT( '', ( -0.00674787012587573, 0.124374030436398, 0.0293329293011895 ) )
#423 = CARTESIAN_POINT( '', ( -0.00680454412607863, 0.124149147039890, 0.0293197906204807 ) )
#424 = CARTESIAN_POINT( '', ( -0.00693973977933249, 0.123472517841418, 0.0292881952323025 ) )
#425 = CARTESIAN_POINT( '', ( -0.00698459346061457, 0.123018357587475, 0.0292773847083767 ) )
#426 = CARTESIAN_POINT( '', ( -0.00698540109008483, 0.122103981514157, 0.0292771920235358 ) )
#427 = CARTESIAN_POINT( '', ( -0.00693981486476445, 0.121639399529422, 0.0292881747846032 ) )
#428 = CARTESIAN_POINT( '', ( -0.00676119975120017, 0.120742396208958, 0.0293299231246016 ) )
#429 = CARTESIAN_POINT( '', ( -0.00662900765438830, 0.120306250973822, 0.0293604894652381 ) )
#430 = CARTESIAN_POINT( '', ( -0.00636576291450954, 0.119670578925950, 0.0294182755153379 ) )
#431 = CARTESIAN_POINT( '', ( -0.00626678301645390, 0.119461479430279, 0.0294395882830368 ) )
#432 = CARTESIAN_POINT( '', ( -0.00605120107896334, 0.119058515423664, 0.0294846552150773 ) )
#433 = CARTESIAN_POINT( '', ( -0.00593417379157866, 0.118863477953866, 0.0295085055364631 ) )
#434 = CARTESIAN_POINT( '', ( -0.00568197088098754, 0.118485975483809, 0.0295581042100427 ) )
#435 = CARTESIAN_POINT( '', ( -0.00554679494340635, 0.118303510850426, 0.0295838537331553 ) )
#436 = CARTESIAN_POINT( '', ( -0.00525806615699890, 0.117951215206836, 0.0296365327954798 ) )
#437 = CARTESIAN_POINT( '', ( -0.00510368439301062, 0.117780580192580, 0.0296635994248349 ) )
#438 = CARTESIAN_POINT( '', ( -0.00461810655882027, 0.117294474138915, 0.0297444211524359 ) )
#439 = CARTESIAN_POINT( '', ( -0.00426737820120513, 0.117006478140565, 0.0297973837386316 ) )
#440 = CARTESIAN_POINT( '', ( -0.00370138936622249, 0.116626970108560, 0.0298711519045460 ) )
#441 = CARTESIAN_POINT( '', ( -0.00350602824899065, 0.116509281206512, 0.0298947988140190 ) )
#442 = CARTESIAN_POINT( '', ( -0.00310140452337577, 0.116292074182538, 0.0299394809606943 ) )
#443 = CARTESIAN_POINT( '', ( -0.00289304629892711, 0.116193189578476, 0.0299603884751359 ) )
#444 = CARTESIAN_POINT( '', ( -0.00226063840171337, 0.115930180460925, 0.0300169700151742 ) )
#445 = CARTESIAN_POINT( '', ( -0.00182534469161856, 0.115797167798967, 0.0300469656671201 ) )
#446 = CARTESIAN_POINT( '', ( -0.000926889731398678, 0.115616624489380, 0.0300880857561618 ) )
#447 = CARTESIAN_POINT( '', ( -0.000463311169637804, 0.115570015392960, 0.0300989964277942 ) )
#448 = CARTESIAN_POINT( '', ( 0.000462846916793087, 0.115569984614754, 0.0300990035704156 ) )
#449 = CARTESIAN_POINT( '', ( 0.000917916862079832, 0.115615566124383, 0.0300883329751602 ) )
#450 = CARTESIAN_POINT( '', ( 0.00158897024429714, 0.115749309676258, 0.0300578627393930 ) )
#451 = CARTESIAN_POINT( '', ( 0.00181072130852341, 0.115804868417280, 0.0300452927187874 ) )
#452 = CARTESIAN_POINT( '', ( 0.00225028644907941, 0.115938414858232, 0.0300155715772972 ) )
#453 = CARTESIAN_POINT( '', ( 0.00246835274676159, 0.116016666985668, 0.0299983670983202 ) )
#454 = CARTESIAN_POINT( '', ( 0.00310217147946035, 0.116279961142189, 0.0299417151229539 ) )
#455 = CARTESIAN_POINT( '', ( 0.00350272546399467, 0.116494556850952, 0.0298969361664933 ) )
#456 = CARTESIAN_POINT( '', ( 0.00407123783941693, 0.116874577003898, 0.0298230002290141 ) )
#457 = CARTESIAN_POINT( '', ( 0.00425621690141569, 0.117011777713119, 0.0297970879127356 ) )
#458 = CARTESIAN_POINT( '', ( 0.00461024825573286, 0.117302542798443, 0.0297443682301659 ) )
#459 = CARTESIAN_POINT( '', ( 0.00477884893272947, 0.117455556827730, 0.0297176523481327 ) )
#460 = CARTESIAN_POINT( '', ( 0.00526020385919947, 0.117936942885163, 0.0296375755618601 ) )
#461 = CARTESIAN_POINT( '', ( 0.00554875607184370, 0.118287432010908, 0.0295842663757402 ) )
#462 = CARTESIAN_POINT( '', ( 0.00605941121283882, 0.119050093975573, 0.0294839116585519 ) )
#463 = CARTESIAN_POINT( '', ( 0.00627542501704991, 0.119454046612635, 0.0294380834077653 ) )
#464 = CARTESIAN_POINT( '', ( 0.00653716285684409, 0.120083686928594, 0.0293806616841740 ) )
#465 = CARTESIAN_POINT( '', ( 0.00661428468811933, 0.120298041642141, 0.0293633399130942 ) )
#466 = CARTESIAN_POINT( '', ( 0.00674786043461847, 0.120735933613221, 0.0293329315333860 ) )
#467 = CARTESIAN_POINT( '', ( 0.00680453568805037, 0.120960815406169, 0.0293197925836161 ) )
#468 = CARTESIAN_POINT( '', ( 0.00693974029891683, 0.121637475406199, 0.0292881951285576 ) )
#469 = CARTESIAN_POINT( '', ( 0.00698459410830646, 0.122091648100410, 0.0292773845538500 ) )
#470 = CARTESIAN_POINT( '', ( 0.00698540045972419, 0.123006032435561, 0.0292771921739276 ) )
#471 = CARTESIAN_POINT( '', ( 0.00693981305866583, 0.123470621750087, 0.0292881752296057 ) )
#472 = CARTESIAN_POINT( '', ( 0.00676118733240866, 0.124367653947817, 0.0293299260044310 ) )
#473 = CARTESIAN_POINT( '', ( 0.00662898868626773, 0.124803804863218, 0.0293604937689792 ) )
#474 = CARTESIAN_POINT( '', ( 0.00636573884421484, 0.125439474180181, 0.0294182807291230 ) )
#475 = CARTESIAN_POINT( '', ( 0.00626675382437691, 0.125648580337739, 0.0294395945207108 ) )
#476 = CARTESIAN_POINT( '', ( 0.00605115948504727, 0.126051557119212, 0.0294846637750158 ) )
#477 = CARTESIAN_POINT( '', ( 0.00593412625124084, 0.126246598765263, 0.0295085151199799 ) )
#478 = CARTESIAN_POINT( '', ( 0.00568191281067368, 0.126624105874914, 0.0295581153960067 ) )
#479 = CARTESIAN_POINT( '', ( 0.00554673228523565, 0.126806570968546, 0.0295838654983796 ) )
#480 = CARTESIAN_POINT( '', ( 0.00525799653427660, 0.127158864375738, 0.0296365451649787 ) )
#481 = CARTESIAN_POINT( '', ( 0.00510361508382285, 0.127329494374740, 0.0296636114032786 ) )
#482 = CARTESIAN_POINT( '', ( 0.00461800828754858, 0.127815613869990, 0.0297444366241877 ) )
#483 = CARTESIAN_POINT( '', ( 0.00426726400929301, 0.128103610147953, 0.0297974002201564 ) )
#484 = CARTESIAN_POINT( '', ( 0.00370125996280876, 0.128483110796236, 0.0298711679707876 ) )
#485 = CARTESIAN_POINT( '', ( 0.00350589522109546, 0.128600795912327, 0.0298948144267748 ) )
#486 = CARTESIAN_POINT( '', ( 0.00310126787963480, 0.128817993457889, 0.0299394951268613 ) )
#487 = CARTESIAN_POINT( '', ( 0.00289289438391694, 0.128916879794372, 0.0299604032120518 ) )
#488 = CARTESIAN_POINT( '', ( 0.00226045740619645, 0.129179882418045, 0.0300169839173702 ) )
#489 = CARTESIAN_POINT( '', ( 0.00182515094608474, 0.129312884674548, 0.0300469775048908 ) )
#490 = CARTESIAN_POINT( '', ( 0.000926686582188822, 0.129493402786584, 0.0300880920819816 ) )
#491 = CARTESIAN_POINT( '', ( 0.000463076087266889, 0.129540000000000, 0.0300990000000000 ) )
#492 = CARTESIAN_POINT( '', ( -0.000463076087266873, 0.129540000000000, 0.0300990000000000 ) )
#493 = COLOUR_RGB( '', 0.698039233700000, 0.698039233700000, 0.729411780800000 )
#494 = COLOUR_RGB( '', 0.698039233700000, 0.698039233700000, 0.729411780800000 )
#495 = CARTESIAN_POINT( '', ( 0.0317500000000000, 0.153543000000000, 1.94289029309402E-16 ) )
#496 = AXIS2_PLACEMENT_3D( '', #599, #600, #601 )
#497 = CARTESIAN_POINT( '', ( 0.00000000000000, 0.129540000000000, 0.0317500000000000 ) )
#498 = CARTESIAN_POINT( '', ( -0.000462905953812194, 0.129540000000000, 0.0317500000000000 ) )
#499 = CARTESIAN_POINT( '', ( 0.000462905953812157, 0.129540000000000, 0.0317500000000000 ) )
#500 = CARTESIAN_POINT( '', ( 0.000917800003400447, 0.129494441292812, 0.0317398889089590 ) )
#501 = CARTESIAN_POINT( '', ( 0.00158867801478400, 0.129360756496599, 0.0317110186428183 ) )
#502 = CARTESIAN_POINT( '', ( 0.00181037963418656, 0.129305221625391, 0.0316991089790036 ) )
#503 = CARTESIAN_POINT( '', ( 0.00224986231778796, 0.129171727738298, 0.0316709504756902 ) )
#504 = CARTESIAN_POINT( '', ( 0.00246792244368059, 0.129093495539287, 0.0316546492424968 ) )
#505 = CARTESIAN_POINT( '', ( 0.00310176577022043, 0.128830239798437, 0.0316009713224258 ) )
#506 = CARTESIAN_POINT( '', ( 0.00350237048792752, 0.128615652338828, 0.0315585451494431 ) )
#507 = CARTESIAN_POINT( '', ( 0.00407096929421984, 0.128235616534077, 0.0314885086460372 ) )
#508 = CARTESIAN_POINT( '', ( 0.00425596614970503, 0.128098419216861, 0.0314639673442407 ) )
#509 = CARTESIAN_POINT( '', ( 0.00461017109441434, 0.127807529577406, 0.0314140225279589 ) )
#510 = CARTESIAN_POINT( '', ( 0.00477884427346550, 0.127654451280624, 0.0313887169163725 ) )
#511 = CARTESIAN_POINT( '', ( 0.00526037237352713, 0.127172881690322, 0.0313128821968953 ) )
#512 = CARTESIAN_POINT( '', ( 0.00554898003392887, 0.126822280827737, 0.0312624177944454 ) )
#513 = CARTESIAN_POINT( '', ( 0.00605963333485207, 0.126059526919124, 0.0311674636378796 ) )
#514 = CARTESIAN_POINT( '', ( 0.00627573929243131, 0.125655320710767, 0.0311240958391549 ) )
#515 = CARTESIAN_POINT( '', ( 0.00653742487317471, 0.125025620938477, 0.0310698006494323 ) )
#516 = CARTESIAN_POINT( '', ( 0.00661451731400560, 0.124811271855415, 0.0310534269149344 ) )
#517 = CARTESIAN_POINT( '', ( 0.00674802377579945, 0.124373454592247, 0.0310246891616934 ) )
#518 = CARTESIAN_POINT( '', ( 0.00680466071344030, 0.124148646532242, 0.0310122753231900 ) )
#519 = CARTESIAN_POINT( '', ( 0.00693979716418866, 0.123472064391948, 0.0309824180448432 ) )
#520 = CARTESIAN_POINT( '', ( 0.00698460510248792, 0.123018007121401, 0.0309722099909588 ) )
#521 = CARTESIAN_POINT( '', ( 0.00698538974994071, 0.122103985506229, 0.0309720330330957 ) )
#522 = CARTESIAN_POINT( '', ( 0.00693983549252166, 0.121639591709433, 0.0309824069888161 ) )
#523 = CARTESIAN_POINT( '', ( 0.00676128231022147, 0.120742722283096, 0.0310218619848227 ) )
#524 = CARTESIAN_POINT( '', ( 0.00662913694762296, 0.120306657430325, 0.0310507510405565 ) )
#525 = CARTESIAN_POINT( '', ( 0.00636601328309835, 0.119671136467401, 0.0311053757265952 ) )
#526 = CARTESIAN_POINT( '', ( 0.00626702681193615, 0.119461966971114, 0.0311255354065251 ) )
#527 = CARTESIAN_POINT( '', ( 0.00605138983025324, 0.119058836459544, 0.0311681770485006 ) )
#528 = CARTESIAN_POINT( '', ( 0.00593433466960671, 0.118863733374854, 0.0311907459029109 ) )
#529 = CARTESIAN_POINT( '', ( 0.00568208735205865, 0.118486135220681, 0.0312376830330680 ) )
#530 = CARTESIAN_POINT( '', ( 0.00554689482505502, 0.118303640541841, 0.0312620524175455 ) )
#531 = CARTESIAN_POINT( '', ( 0.00525815892617513, 0.117951320585685, 0.0313119103260192 ) )
#532 = CARTESIAN_POINT( '', ( 0.00510384148693979, 0.117780739281478, 0.0313375205445957 ) )
#533 = CARTESIAN_POINT( '', ( 0.00461787565320103, 0.117294239334423, 0.0314140938382539 ) )
#534 = CARTESIAN_POINT( '', ( 0.00426694725598724, 0.117006142655064, 0.0314642694712016 ) )
#535 = CARTESIAN_POINT( '', ( 0.00370086416868898, 0.116626641261287, 0.0315341442323294 ) )
#536 = CARTESIAN_POINT( '', ( 0.00350550611440332, 0.116508980960449, 0.0315565410707058 ) )
#537 = CARTESIAN_POINT( '', ( 0.00310098266293014, 0.116291867727012, 0.0315988570044783 ) )
#538 = CARTESIAN_POINT( '', ( 0.00289245125015815, 0.116192916517925, 0.0316186814066603 ) )
#539 = CARTESIAN_POINT( '', ( 0.00225982357480617, 0.115929892885357, 0.0316723041462482 ) )
#540 = CARTESIAN_POINT( '', ( 0.00182454084873156, 0.115796966028375, 0.0317007183408949 ) )
#541 = CARTESIAN_POINT( '', ( 0.000926512989284014, 0.115616589075947, 0.0317396607782460 ) )
#542 = CARTESIAN_POINT( '', ( 0.000463077799778524, 0.115570011343770, 0.0317499975043707 ) )
#543 = CARTESIAN_POINT( '', ( -0.000462735520900293, 0.115569988660423, 0.0317500024947068 ) )
#544 = CARTESIAN_POINT( '', ( -0.000917665698461953, 0.115615540679457, 0.0317398928708613 ) )
#545 = CARTESIAN_POINT( '', ( -0.00158855217682327, 0.115749214062255, 0.0317110249665394 ) )
#546 = CARTESIAN_POINT( '', ( -0.00181025458223520, 0.115804744923940, 0.0316991161121007 ) )
#547 = CARTESIAN_POINT( '', ( -0.00224973492301681, 0.115938229033695, 0.0316709595168367 ) )
#548 = CARTESIAN_POINT( '', ( -0.00246780446938133, 0.116016459646083, 0.0316546585004978 ) )
#549 = CARTESIAN_POINT( '', ( -0.00310167496870946, 0.116279714124114, 0.0316009804771532 ) )
#550 = CARTESIAN_POINT( '', ( -0.00350228868332966, 0.116494300473554, 0.0315585542572522 ) )
#551 = CARTESIAN_POINT( '', ( -0.00407089126202641, 0.116874327568362, 0.0314885187415999 ) )
#552 = CARTESIAN_POINT( '', ( -0.00425588471191002, 0.117011517856002, 0.0314639784139668 ) )
#553 = CARTESIAN_POINT( '', ( -0.00461010864255041, 0.117302415182430, 0.0314140317472864 ) )
#554 = CARTESIAN_POINT( '', ( -0.00477878898795379, 0.117455496673678, 0.0313887253613708 ) )
#555 = CARTESIAN_POINT( '', ( -0.00526033322835201, 0.117937072673488, 0.0313128888852260 ) )
#556 = CARTESIAN_POINT( '', ( -0.00554894450947322, 0.118287673658693, 0.0312624240991901 ) )
#557 = CARTESIAN_POINT( '', ( -0.00605959774984697, 0.119050412380539, 0.0311674705556432 ) )
#558 = CARTESIAN_POINT( '', ( -0.00627572448371493, 0.119454648423112, 0.0311240988485484 ) )
#559 = CARTESIAN_POINT( '', ( -0.00653741609357561, 0.120084355550993, 0.0310698025026212 ) )
#560 = CARTESIAN_POINT( '', ( -0.00661450947719675, 0.120298705295886, 0.0310534285851768 ) )
#561 = CARTESIAN_POINT( '', ( -0.00674801680705388, 0.120736519703858, 0.0310246906783987 ) )
#562 = CARTESIAN_POINT( '', ( -0.00680465425768002, 0.120961324530591, 0.0310122767435269 ) )
#563 = CARTESIAN_POINT( '', ( -0.00693979824568812, 0.121637934253948, 0.0309824178179138 ) )
#564 = CARTESIAN_POINT( '', ( -0.00698460578791678, 0.122092001625450, 0.0309722098363773 ) )
#565 = CARTESIAN_POINT( '', ( -0.00698538908228621, 0.123006026469858, 0.0309720331836686 ) )
#566 = CARTESIAN_POINT( '', ( -0.00693983419673365, 0.123470424603265, 0.0309824072923931 ) )
#567 = CARTESIAN_POINT( '', ( -0.00676127218613989, 0.124367318765380, 0.0310218642046995 ) )
#568 = CARTESIAN_POINT( '', ( -0.00662912160591866, 0.124803387172003, 0.0310507543245331 ) )
#569 = CARTESIAN_POINT( '', ( -0.00636599571643405, 0.125438902186910, 0.0311053793239286 ) )
#570 = CARTESIAN_POINT( '', ( -0.00626700545627441, 0.125648076860391, 0.0311255397250970 ) )
#571 = CARTESIAN_POINT( '', ( -0.00605135805604400, 0.126051219033586, 0.0311681832361965 ) )
#572 = CARTESIAN_POINT( '', ( -0.00593429804101259, 0.126246325740897, 0.0311907528886599 ) )
#573 = CARTESIAN_POINT( '', ( -0.00568204261461871, 0.126623927461952, 0.0312376911875169 ) )
#574 = CARTESIAN_POINT( '', ( -0.00554684682867076, 0.126806422081814, 0.0312620609429889 ) )
#575 = CARTESIAN_POINT( '', ( -0.00525810690655360, 0.127158738830313, 0.0313119190709088 ) )
#576 = CARTESIAN_POINT( '', ( -0.00510379236796981, 0.127329313667548, 0.0313375285884557 ) )
#577 = CARTESIAN_POINT( '', ( -0.00461780144851749, 0.127815827397665, 0.0314141049220344 ) )
#578 = CARTESIAN_POINT( '', ( -0.00426686006399917, 0.128103924652897, 0.0314642813757462 ) )
#579 = CARTESIAN_POINT( '', ( -0.00370076687108060, 0.128483419537974, 0.0315341556711192 ) )
#580 = CARTESIAN_POINT( '', ( -0.00350540701245230, 0.128601076416418, 0.0315565520780233 ) )
#581 = CARTESIAN_POINT( '', ( -0.00310088386517786, 0.128818181109532, 0.0315988666985167 ) )
#582 = CARTESIAN_POINT( '', ( -0.00289233936834525, 0.128917134604126, 0.0316186916963091 ) )
#583 = CARTESIAN_POINT( '', ( -0.00225968693016939, 0.129180154711282, 0.0316723141151594 ) )
#584 = CARTESIAN_POINT( '', ( -0.00182439461787040, 0.129313073398361, 0.0317007267726735 ) )
#585 = CARTESIAN_POINT( '', ( -0.000926364354573788, 0.129493430720410, 0.0317396651324489 ) )
#586 = CARTESIAN_POINT( '', ( -0.000462905953812194, 0.129540000000000, 0.0317500000000000 ) )
#587 = CARTESIAN_POINT( '', ( 0.000462905953812157, 0.129540000000000, 0.0317500000000000 ) )
#588 = COLOUR_RGB( '', 0.698039233700000, 0.698039233700000, 0.729411780800000 )
#589 = COLOUR_RGB( '', 0.698039233700000, 0.698039233700000, 0.729411780800000 )
#590 = CARTESIAN_POINT( '', ( 0.00000000000000, -0.0941070000000000, 0.00000000000000 ) )
#591 = DIRECTION( '', ( 1.23505183723717E-16, -1.00000000000000, 0.00000000000000 ) )
#592 = DIRECTION( '', ( 1.00000000000000, 1.23505183723717E-16, -7.35711832223225E-32 ) )
#593 = CARTESIAN_POINT( '', ( -2.77555756156289E-17, 0.153543000000000, 1.94289029309402E-16 ) )
#594 = DIRECTION( '', ( 1.23505183723717E-16, -1.00000000000000, 0.00000000000000 ) )
#595 = DIRECTION( '', ( 1.00000000000000, 1.23505183723717E-16, -7.35711832223225E-32 ) )
#596 = CARTESIAN_POINT( '', ( 0.00000000000000, -0.0915670000000000, 1.94289029309402E-16 ) )
#597 = DIRECTION( '', ( 1.23505183723717E-16, -1.00000000000000, 0.00000000000000 ) )
#598 = DIRECTION( '', ( 1.00000000000000, 1.23505183723717E-16, -7.35711832223225E-32 ) )
#599 = CARTESIAN_POINT( '', ( -2.77555756156289E-17, 0.153543000000000, 1.94289029309402E-16 ) )
#600 = DIRECTION( '', ( 1.23505183723717E-16, -1.00000000000000, 0.00000000000000 ) )
#601 = DIRECTION( '', ( 1.00000000000000, 1.23505183723717E-16, -7.35711832223225E-32 ) )
ENDSEC
END-ISO-10303-21
