# Supplementary material for: Design and operation of a molten salt electrochemical cell
Source: MethodsX. 2022 Feb 1;9:101626. doi: 10.1016/j.mex.2022.101626 (PMC8892162; doi:10.1016/j.mex.2022.101626)
Supplement: Supplementary file 1 [file mmc1.zip › Centering Ring.step]

ISO-10303-21
HEADER
FILE_DESCRIPTION( ( '' ), ' ' )
FILE_NAME( '/vol/tmp/translate-7375587143728027199/5ec2fcb54e0c0012c23f5b9c.step', '2020-05-18T21:23:02', ( '' ), ( '' ), ' ', ' ', ' ' )
FILE_SCHEMA( ( 'AUTOMOTIVE_DESIGN { 1 0 10303 214 1 1 1 1 }' ) )
ENDSEC
DATA
#1 = MECHANICAL_DESIGN_GEOMETRIC_PRESENTATION_REPRESENTATION( ' ', ( #10, #11, #12, #13, #14, #15, #16, #17, #18, #19, #20, #21, #22, #23 ), #6 )
#2 = PRODUCT_DEFINITION_CONTEXT( '', #24, 'design' )
#3 = APPLICATION_PROTOCOL_DEFINITION( 'international standard', 'automotive_design', 2001, #24 )
#4 = PRODUCT_CATEGORY_RELATIONSHIP( 'NONE', 'NONE', #25, #26 )
#5 = SHAPE_DEFINITION_REPRESENTATION( #27, #28 )
#6 = ( GEOMETRIC_REPRESENTATION_CONTEXT( 3 )GLOBAL_UNCERTAINTY_ASSIGNED_CONTEXT( ( #31 ) )GLOBAL_UNIT_ASSIGNED_CONTEXT( ( #33, #34, #35 ) )REPRESENTATION_CONTEXT( 'NONE', 'WORKSPACE' ) )
#10 = STYLED_ITEM( '', ( #37 ), #38 )
#11 = STYLED_ITEM( '', ( #39 ), #40 )
#12 = STYLED_ITEM( '', ( #41 ), #42 )
#13 = STYLED_ITEM( '', ( #43 ), #44 )
#14 = STYLED_ITEM( '', ( #45 ), #46 )
#15 = STYLED_ITEM( '', ( #47 ), #48 )
#16 = STYLED_ITEM( '', ( #49 ), #50 )
#17 = STYLED_ITEM( '', ( #51 ), #52 )
#18 = STYLED_ITEM( '', ( #53 ), #54 )
#19 = STYLED_ITEM( '', ( #55 ), #56 )
#20 = STYLED_ITEM( '', ( #57 ), #58 )
#21 = STYLED_ITEM( '', ( #59 ), #60 )
#22 = STYLED_ITEM( '', ( #61 ), #62 )
#23 = STYLED_ITEM( '', ( #63 ), #64 )
#24 = APPLICATION_CONTEXT( 'core data for automotive mechanical design processes' )
#25 = PRODUCT_CATEGORY( 'part', 'NONE' )
#26 = PRODUCT_RELATED_PRODUCT_CATEGORY( 'detail', ' ', ( #65 ) )
#27 = PRODUCT_DEFINITION_SHAPE( 'NONE', 'NONE', #66 )
#28 = ADVANCED_BREP_SHAPE_REPRESENTATION( 'Centering Ring', ( #67, #68 ), #6 )
#31 = UNCERTAINTY_MEASURE_WITH_UNIT( LENGTH_MEASURE( 1.00000000000000E-06 ), #33, '', '' )
#33 = ( CONVERSION_BASED_UNIT( 'METRE', #71 )LENGTH_UNIT( )NAMED_UNIT( #74 ) )
#34 = ( NAMED_UNIT( #76 )PLANE_ANGLE_UNIT( )SI_UNIT( $, .RADIAN. ) )
#35 = ( NAMED_UNIT( #76 )SI_UNIT( $, .STERADIAN. )SOLID_ANGLE_UNIT( ) )
#37 = PRESENTATION_STYLE_ASSIGNMENT( ( #82 ) )
#38 = ADVANCED_FACE( '', ( #83, #84 ), #85, .T. )
#39 = PRESENTATION_STYLE_ASSIGNMENT( ( #86 ) )
#40 = ADVANCED_FACE( '', ( #87, #88 ), #89, .T. )
#41 = PRESENTATION_STYLE_ASSIGNMENT( ( #90 ) )
#42 = ADVANCED_FACE( '', ( #91, #92 ), #93, .T. )
#43 = PRESENTATION_STYLE_ASSIGNMENT( ( #94 ) )
#44 = ADVANCED_FACE( '', ( #95, #96 ), #97, .T. )
#45 = PRESENTATION_STYLE_ASSIGNMENT( ( #98 ) )
#46 = ADVANCED_FACE( '', ( #99, #100 ), #101, .T. )
#47 = PRESENTATION_STYLE_ASSIGNMENT( ( #102 ) )
#48 = ADVANCED_FACE( '', ( #103, #104 ), #105, .F. )
#49 = PRESENTATION_STYLE_ASSIGNMENT( ( #106 ) )
#50 = ADVANCED_FACE( '', ( #107, #108 ), #109, .T. )
#51 = PRESENTATION_STYLE_ASSIGNMENT( ( #110 ) )
#52 = ADVANCED_FACE( '', ( #111, #112 ), #113, .T. )
#53 = PRESENTATION_STYLE_ASSIGNMENT( ( #114 ) )
#54 = ADVANCED_FACE( '', ( #115, #116 ), #117, .F. )
#55 = PRESENTATION_STYLE_ASSIGNMENT( ( #118 ) )
#56 = ADVANCED_FACE( '', ( #119, #120 ), #121, .T. )
#57 = PRESENTATION_STYLE_ASSIGNMENT( ( #122 ) )
#58 = ADVANCED_FACE( '', ( #123, #124 ), #125, .T. )
#59 = PRESENTATION_STYLE_ASSIGNMENT( ( #126 ) )
#60 = ADVANCED_FACE( '', ( #127, #128 ), #129, .T. )
#61 = PRESENTATION_STYLE_ASSIGNMENT( ( #130 ) )
#62 = ADVANCED_FACE( '', ( #131, #132 ), #133, .T. )
#63 = PRESENTATION_STYLE_ASSIGNMENT( ( #134 ) )
#64 = ADVANCED_FACE( '', ( #135, #136 ), #137, .T. )
#65 = PRODUCT( 'Centering Ring', 'Centering Ring', 'PART-Centering Ring-DESC', ( #138 ) )
#66 = PRODUCT_DEFINITION( 'NONE', 'NONE', #139, #2 )
#67 = MANIFOLD_SOLID_BREP( 'Centering Ring', #140 )
#68 = AXIS2_PLACEMENT_3D( '', #141, #142, #143 )
#71 = LENGTH_MEASURE_WITH_UNIT( LENGTH_MEASURE( 1.00000000000000 ), #144 )
#74 = DIMENSIONAL_EXPONENTS( 1.00000000000000, 0.00000000000000, 0.00000000000000, 0.00000000000000, 0.00000000000000, 0.00000000000000, 0.00000000000000 )
#76 = DIMENSIONAL_EXPONENTS( 0.00000000000000, 0.00000000000000, 0.00000000000000, 0.00000000000000, 0.00000000000000, 0.00000000000000, 0.00000000000000 )
#82 = SURFACE_STYLE_USAGE( .BOTH., #145 )
#83 = FACE_OUTER_BOUND( '', #146, .T. )
#84 = FACE_OUTER_BOUND( '', #147, .T. )
#85 = CYLINDRICAL_SURFACE( '', #148, 0.0347980000000000 )
#86 = SURFACE_STYLE_USAGE( .BOTH., #149 )
#87 = FACE_OUTER_BOUND( '', #150, .T. )
#88 = FACE_OUTER_BOUND( '', #151, .T. )
#89 = TOROIDAL_SURFACE( '', #152, 0.0408432000000000, 0.00266700000000000 )
#90 = SURFACE_STYLE_USAGE( .BOTH., #153 )
#91 = FACE_OUTER_BOUND( '', #154, .T. )
#92 = FACE_OUTER_BOUND( '', #155, .T. )
#93 = CYLINDRICAL_SURFACE( '', #156, 0.0474980000000000 )
#94 = SURFACE_STYLE_USAGE( .BOTH., #157 )
#95 = FACE_OUTER_BOUND( '', #158, .T. )
#96 = FACE_BOUND( '', #159, .T. )
#97 = PLANE( '', #160 )
#98 = SURFACE_STYLE_USAGE( .BOTH., #161 )
#99 = FACE_OUTER_BOUND( '', #162, .T. )
#100 = FACE_BOUND( '', #163, .T. )
#101 = PLANE( '', #164 )
#102 = SURFACE_STYLE_USAGE( .BOTH., #165 )
#103 = FACE_OUTER_BOUND( '', #166, .T. )
#104 = FACE_OUTER_BOUND( '', #167, .T. )
#105 = TOROIDAL_SURFACE( '', #168, 0.0474980000000000, 0.000977900000000000 )
#106 = SURFACE_STYLE_USAGE( .BOTH., #169 )
#107 = FACE_OUTER_BOUND( '', #170, .T. )
#108 = FACE_BOUND( '', #171, .T. )
#109 = PLANE( '', #172 )
#110 = SURFACE_STYLE_USAGE( .BOTH., #173 )
#111 = FACE_OUTER_BOUND( '', #174, .T. )
#112 = FACE_OUTER_BOUND( '', #175, .T. )
#113 = TOROIDAL_SURFACE( '', #176, 0.0408432000000000, 0.00266700000000000 )
#114 = SURFACE_STYLE_USAGE( .BOTH., #177 )
#115 = FACE_OUTER_BOUND( '', #178, .T. )
#116 = FACE_OUTER_BOUND( '', #179, .T. )
#117 = CYLINDRICAL_SURFACE( '', #180, 0.0334010000000000 )
#118 = SURFACE_STYLE_USAGE( .BOTH., #181 )
#119 = FACE_OUTER_BOUND( '', #182, .T. )
#120 = FACE_OUTER_BOUND( '', #183, .T. )
#121 = CYLINDRICAL_SURFACE( '', #184, 0.0347980000000000 )
#122 = SURFACE_STYLE_USAGE( .BOTH., #185 )
#123 = FACE_OUTER_BOUND( '', #186, .T. )
#124 = FACE_BOUND( '', #187, .T. )
#125 = PLANE( '', #188 )
#126 = SURFACE_STYLE_USAGE( .BOTH., #189 )
#127 = FACE_OUTER_BOUND( '', #190, .T. )
#128 = FACE_BOUND( '', #191, .T. )
#129 = PLANE( '', #192 )
#130 = SURFACE_STYLE_USAGE( .BOTH., #193 )
#131 = FACE_OUTER_BOUND( '', #194, .T. )
#132 = FACE_OUTER_BOUND( '', #195, .T. )
#133 = CYLINDRICAL_SURFACE( '', #196, 0.0474980000000000 )
#134 = SURFACE_STYLE_USAGE( .BOTH., #197 )
#135 = FACE_OUTER_BOUND( '', #198, .T. )
#136 = FACE_BOUND( '', #199, .T. )
#137 = PLANE( '', #200 )
#138 = PRODUCT_CONTEXT( '', #24, 'mechanical' )
#139 = PRODUCT_DEFINITION_FORMATION_WITH_SPECIFIED_SOURCE( ' ', 'NONE', #65, .NOT_KNOWN. )
#140 = CLOSED_SHELL( '', ( #58, #54, #44, #48, #50, #64, #56, #46, #40, #42, #62, #52, #60, #38 ) )
#141 = CARTESIAN_POINT( '', ( 0.00000000000000, 0.00000000000000, 0.00000000000000 ) )
#142 = DIRECTION( '', ( 0.00000000000000, 0.00000000000000, 1.00000000000000 ) )
#143 = DIRECTION( '', ( 1.00000000000000, 0.00000000000000, 0.00000000000000 ) )
#144 = ( LENGTH_UNIT( )NAMED_UNIT( #74 )SI_UNIT( $, .METRE. ) )
#145 = SURFACE_SIDE_STYLE( '', ( #202 ) )
#146 = EDGE_LOOP( '', ( #203 ) )
#147 = EDGE_LOOP( '', ( #204 ) )
#148 = AXIS2_PLACEMENT_3D( '', #205, #206, #207 )
#149 = SURFACE_SIDE_STYLE( '', ( #208 ) )
#150 = EDGE_LOOP( '', ( #209 ) )
#151 = EDGE_LOOP( '', ( #210 ) )
#152 = AXIS2_PLACEMENT_3D( '', #211, #212, #213 )
#153 = SURFACE_SIDE_STYLE( '', ( #214 ) )
#154 = EDGE_LOOP( '', ( #215 ) )
#155 = EDGE_LOOP( '', ( #216 ) )
#156 = AXIS2_PLACEMENT_3D( '', #217, #218, #219 )
#157 = SURFACE_SIDE_STYLE( '', ( #220 ) )
#158 = EDGE_LOOP( '', ( #221 ) )
#159 = EDGE_LOOP( '', ( #222 ) )
#160 = AXIS2_PLACEMENT_3D( '', #223, #224, #225 )
#161 = SURFACE_SIDE_STYLE( '', ( #226 ) )
#162 = EDGE_LOOP( '', ( #227 ) )
#163 = EDGE_LOOP( '', ( #228 ) )
#164 = AXIS2_PLACEMENT_3D( '', #229, #230, #231 )
#165 = SURFACE_SIDE_STYLE( '', ( #232 ) )
#166 = EDGE_LOOP( '', ( #233 ) )
#167 = EDGE_LOOP( '', ( #234 ) )
#168 = AXIS2_PLACEMENT_3D( '', #235, #236, #237 )
#169 = SURFACE_SIDE_STYLE( '', ( #238 ) )
#170 = EDGE_LOOP( '', ( #239 ) )
#171 = EDGE_LOOP( '', ( #240 ) )
#172 = AXIS2_PLACEMENT_3D( '', #241, #242, #243 )
#173 = SURFACE_SIDE_STYLE( '', ( #244 ) )
#174 = EDGE_LOOP( '', ( #245 ) )
#175 = EDGE_LOOP( '', ( #246 ) )
#176 = AXIS2_PLACEMENT_3D( '', #247, #248, #249 )
#177 = SURFACE_SIDE_STYLE( '', ( #250 ) )
#178 = EDGE_LOOP( '', ( #251 ) )
#179 = EDGE_LOOP( '', ( #252 ) )
#180 = AXIS2_PLACEMENT_3D( '', #253, #254, #255 )
#181 = SURFACE_SIDE_STYLE( '', ( #256 ) )
#182 = EDGE_LOOP( '', ( #257 ) )
#183 = EDGE_LOOP( '', ( #258 ) )
#184 = AXIS2_PLACEMENT_3D( '', #259, #260, #261 )
#185 = SURFACE_SIDE_STYLE( '', ( #262 ) )
#186 = EDGE_LOOP( '', ( #263 ) )
#187 = EDGE_LOOP( '', ( #264 ) )
#188 = AXIS2_PLACEMENT_3D( '', #265, #266, #267 )
#189 = SURFACE_SIDE_STYLE( '', ( #268 ) )
#190 = EDGE_LOOP( '', ( #269 ) )
#191 = EDGE_LOOP( '', ( #270 ) )
#192 = AXIS2_PLACEMENT_3D( '', #271, #272, #273 )
#193 = SURFACE_SIDE_STYLE( '', ( #274 ) )
#194 = EDGE_LOOP( '', ( #275 ) )
#195 = EDGE_LOOP( '', ( #276 ) )
#196 = AXIS2_PLACEMENT_3D( '', #277, #278, #279 )
#197 = SURFACE_SIDE_STYLE( '', ( #280 ) )
#198 = EDGE_LOOP( '', ( #281 ) )
#199 = EDGE_LOOP( '', ( #282 ) )
#200 = AXIS2_PLACEMENT_3D( '', #283, #284, #285 )
#202 = SURFACE_STYLE_FILL_AREA( #286 )
#203 = ORIENTED_EDGE( '', *, *, #287, .T. )
#204 = ORIENTED_EDGE( '', *, *, #288, .F. )
#205 = CARTESIAN_POINT( '', ( 0.00692150000000000, 0.00000000000000, 0.00000000000000 ) )
#206 = DIRECTION( '', ( 1.00000000000000, -0.00000000000000, -0.00000000000000 ) )
#207 = DIRECTION( '', ( 0.00000000000000, 1.00000000000000, -2.44921270764476E-16 ) )
#208 = SURFACE_STYLE_FILL_AREA( #289 )
#209 = ORIENTED_EDGE( '', *, *, #290, .T. )
#210 = ORIENTED_EDGE( '', *, *, #291, .F. )
#211 = CARTESIAN_POINT( '', ( 0.00396240000000000, 0.00000000000000, 0.00000000000000 ) )
#212 = DIRECTION( '', ( -1.00000000000000, 0.00000000000000, 0.00000000000000 ) )
#213 = DIRECTION( '', ( 0.00000000000000, 0.00000000000000, 1.00000000000000 ) )
#214 = SURFACE_STYLE_FILL_AREA( #292 )
#215 = ORIENTED_EDGE( '', *, *, #293, .T. )
#216 = ORIENTED_EDGE( '', *, *, #294, .F. )
#217 = CARTESIAN_POINT( '', ( 0.00542925000000000, 0.00000000000000, 0.00000000000000 ) )
#218 = DIRECTION( '', ( 1.00000000000000, -0.00000000000000, -0.00000000000000 ) )
#219 = DIRECTION( '', ( 0.00000000000000, 1.00000000000000, -2.44921270764476E-16 ) )
#220 = SURFACE_STYLE_FILL_AREA( #295 )
#221 = ORIENTED_EDGE( '', *, *, #296, .F. )
#222 = ORIENTED_EDGE( '', *, *, #288, .T. )
#223 = CARTESIAN_POINT( '', ( 0.00591820000000000, 0.0369139943304832, -9.04102240041459E-18 ) )
#224 = DIRECTION( '', ( 1.00000000000000, 0.00000000000000, 0.00000000000000 ) )
#225 = DIRECTION( '', ( 0.00000000000000, 1.00000000000000, 0.00000000000000 ) )
#226 = SURFACE_STYLE_FILL_AREA( #297 )
#227 = ORIENTED_EDGE( '', *, *, #291, .T. )
#228 = ORIENTED_EDGE( '', *, *, #298, .F. )
#229 = CARTESIAN_POINT( '', ( 0.00200660000000000, 0.0369139943304832, -9.04102240041459E-18 ) )
#230 = DIRECTION( '', ( -1.00000000000000, 0.00000000000000, 0.00000000000000 ) )
#231 = DIRECTION( '', ( 0.00000000000000, 0.00000000000000, 1.00000000000000 ) )
#232 = SURFACE_STYLE_FILL_AREA( #299 )
#233 = ORIENTED_EDGE( '', *, *, #294, .T. )
#234 = ORIENTED_EDGE( '', *, *, #300, .F. )
#235 = CARTESIAN_POINT( '', ( 0.00396240000000000, 0.00000000000000, 0.00000000000000 ) )
#236 = DIRECTION( '', ( -1.00000000000000, 0.00000000000000, 0.00000000000000 ) )
#237 = DIRECTION( '', ( 0.00000000000000, 0.00000000000000, 1.00000000000000 ) )
#238 = SURFACE_STYLE_FILL_AREA( #301 )
#239 = ORIENTED_EDGE( '', *, *, #302, .T. )
#240 = ORIENTED_EDGE( '', *, *, #290, .F. )
#241 = CARTESIAN_POINT( '', ( 0.00200660000000000, 0.0450772056695168, -1.10403664950897E-17 ) )
#242 = DIRECTION( '', ( -1.00000000000000, 0.00000000000000, 0.00000000000000 ) )
#243 = DIRECTION( '', ( 0.00000000000000, 0.00000000000000, 1.00000000000000 ) )
#244 = SURFACE_STYLE_FILL_AREA( #303 )
#245 = ORIENTED_EDGE( '', *, *, #296, .T. )
#246 = ORIENTED_EDGE( '', *, *, #304, .F. )
#247 = CARTESIAN_POINT( '', ( 0.00396240000000000, 0.00000000000000, 0.00000000000000 ) )
#248 = DIRECTION( '', ( -1.00000000000000, 0.00000000000000, 0.00000000000000 ) )
#249 = DIRECTION( '', ( 0.00000000000000, 0.00000000000000, 1.00000000000000 ) )
#250 = SURFACE_STYLE_FILL_AREA( #305 )
#251 = ORIENTED_EDGE( '', *, *, #306, .T. )
#252 = ORIENTED_EDGE( '', *, *, #307, .F. )
#253 = CARTESIAN_POINT( '', ( 0.00396240000000000, 0.00000000000000, 0.00000000000000 ) )
#254 = DIRECTION( '', ( 1.00000000000000, -0.00000000000000, -0.00000000000000 ) )
#255 = DIRECTION( '', ( 0.00000000000000, 1.00000000000000, -2.44921270764475E-16 ) )
#256 = SURFACE_STYLE_FILL_AREA( #308 )
#257 = ORIENTED_EDGE( '', *, *, #298, .T. )
#258 = ORIENTED_EDGE( '', *, *, #309, .F. )
#259 = CARTESIAN_POINT( '', ( 0.00100330000000000, 0.00000000000000, 0.00000000000000 ) )
#260 = DIRECTION( '', ( 1.00000000000000, -0.00000000000000, -0.00000000000000 ) )
#261 = DIRECTION( '', ( 0.00000000000000, 1.00000000000000, -2.44921270764476E-16 ) )
#262 = SURFACE_STYLE_FILL_AREA( #310 )
#263 = ORIENTED_EDGE( '', *, *, #287, .F. )
#264 = ORIENTED_EDGE( '', *, *, #307, .T. )
#265 = CARTESIAN_POINT( '', ( 0.00792480000000000, 0.0340995000000000, -8.35169287243323E-18 ) )
#266 = DIRECTION( '', ( 1.00000000000000, 0.00000000000000, 0.00000000000000 ) )
#267 = DIRECTION( '', ( 0.00000000000000, 1.00000000000000, 0.00000000000000 ) )
#268 = SURFACE_STYLE_FILL_AREA( #311 )
#269 = ORIENTED_EDGE( '', *, *, #293, .F. )
#270 = ORIENTED_EDGE( '', *, *, #304, .T. )
#271 = CARTESIAN_POINT( '', ( 0.00591820000000000, 0.0450772056695168, -1.10403664950897E-17 ) )
#272 = DIRECTION( '', ( 1.00000000000000, 0.00000000000000, 0.00000000000000 ) )
#273 = DIRECTION( '', ( 0.00000000000000, 1.00000000000000, 0.00000000000000 ) )
#274 = SURFACE_STYLE_FILL_AREA( #312 )
#275 = ORIENTED_EDGE( '', *, *, #300, .T. )
#276 = ORIENTED_EDGE( '', *, *, #302, .F. )
#277 = CARTESIAN_POINT( '', ( 0.00249555000000000, 0.00000000000000, 0.00000000000000 ) )
#278 = DIRECTION( '', ( 1.00000000000000, -0.00000000000000, -0.00000000000000 ) )
#279 = DIRECTION( '', ( 0.00000000000000, 1.00000000000000, -2.44921270764476E-16 ) )
#280 = SURFACE_STYLE_FILL_AREA( #313 )
#281 = ORIENTED_EDGE( '', *, *, #309, .T. )
#282 = ORIENTED_EDGE( '', *, *, #306, .F. )
#283 = CARTESIAN_POINT( '', ( 0.00000000000000, 0.0340995000000000, -8.35169287243323E-18 ) )
#284 = DIRECTION( '', ( -1.00000000000000, 0.00000000000000, 0.00000000000000 ) )
#285 = DIRECTION( '', ( 0.00000000000000, 0.00000000000000, 1.00000000000000 ) )
#286 = FILL_AREA_STYLE( '', ( #314 ) )
#287 = EDGE_CURVE( '', #315, #315, #316, .T. )
#288 = EDGE_CURVE( '', #317, #317, #318, .T. )
#289 = FILL_AREA_STYLE( '', ( #319 ) )
#290 = EDGE_CURVE( '', #320, #320, #321, .T. )
#291 = EDGE_CURVE( '', #322, #322, #323, .T. )
#292 = FILL_AREA_STYLE( '', ( #324 ) )
#293 = EDGE_CURVE( '', #325, #325, #326, .T. )
#294 = EDGE_CURVE( '', #327, #327, #328, .T. )
#295 = FILL_AREA_STYLE( '', ( #329 ) )
#296 = EDGE_CURVE( '', #330, #330, #331, .T. )
#297 = FILL_AREA_STYLE( '', ( #332 ) )
#298 = EDGE_CURVE( '', #333, #333, #334, .T. )
#299 = FILL_AREA_STYLE( '', ( #335 ) )
#300 = EDGE_CURVE( '', #336, #336, #337, .T. )
#301 = FILL_AREA_STYLE( '', ( #338 ) )
#302 = EDGE_CURVE( '', #339, #339, #340, .T. )
#303 = FILL_AREA_STYLE( '', ( #341 ) )
#304 = EDGE_CURVE( '', #342, #342, #343, .T. )
#305 = FILL_AREA_STYLE( '', ( #344 ) )
#306 = EDGE_CURVE( '', #345, #345, #346, .T. )
#307 = EDGE_CURVE( '', #347, #347, #348, .T. )
#308 = FILL_AREA_STYLE( '', ( #349 ) )
#309 = EDGE_CURVE( '', #350, #350, #351, .T. )
#310 = FILL_AREA_STYLE( '', ( #352 ) )
#311 = FILL_AREA_STYLE( '', ( #353 ) )
#312 = FILL_AREA_STYLE( '', ( #354 ) )
#313 = FILL_AREA_STYLE( '', ( #355 ) )
#314 = FILL_AREA_STYLE_COLOUR( '', #356 )
#315 = VERTEX_POINT( '', #357 )
#316 = CIRCLE( '', #358, 0.0347980000000000 )
#317 = VERTEX_POINT( '', #359 )
#318 = CIRCLE( '', #360, 0.0347980000000000 )
#319 = FILL_AREA_STYLE_COLOUR( '', #361 )
#320 = VERTEX_POINT( '', #362 )
#321 = CIRCLE( '', #363, 0.0426564113000000 )
#322 = VERTEX_POINT( '', #364 )
#323 = CIRCLE( '', #365, 0.0390299887000000 )
#324 = FILL_AREA_STYLE_COLOUR( '', #366 )
#325 = VERTEX_POINT( '', #367 )
#326 = CIRCLE( '', #368, 0.0474980000000000 )
#327 = VERTEX_POINT( '', #369 )
#328 = CIRCLE( '', #370, 0.0474980000000000 )
#329 = FILL_AREA_STYLE_COLOUR( '', #371 )
#330 = VERTEX_POINT( '', #372 )
#331 = CIRCLE( '', #373, 0.0390299887000000 )
#332 = FILL_AREA_STYLE_COLOUR( '', #374 )
#333 = VERTEX_POINT( '', #375 )
#334 = CIRCLE( '', #376, 0.0347980000000000 )
#335 = FILL_AREA_STYLE_COLOUR( '', #377 )
#336 = VERTEX_POINT( '', #378 )
#337 = CIRCLE( '', #379, 0.0474980000000000 )
#338 = FILL_AREA_STYLE_COLOUR( '', #380 )
#339 = VERTEX_POINT( '', #381 )
#340 = CIRCLE( '', #382, 0.0474980000000000 )
#341 = FILL_AREA_STYLE_COLOUR( '', #383 )
#342 = VERTEX_POINT( '', #384 )
#343 = CIRCLE( '', #385, 0.0426564113000000 )
#344 = FILL_AREA_STYLE_COLOUR( '', #386 )
#345 = VERTEX_POINT( '', #387 )
#346 = CIRCLE( '', #388, 0.0334010000000000 )
#347 = VERTEX_POINT( '', #389 )
#348 = CIRCLE( '', #390, 0.0334010000000000 )
#349 = FILL_AREA_STYLE_COLOUR( '', #391 )
#350 = VERTEX_POINT( '', #392 )
#351 = CIRCLE( '', #393, 0.0347980000000000 )
#352 = FILL_AREA_STYLE_COLOUR( '', #394 )
#353 = FILL_AREA_STYLE_COLOUR( '', #395 )
#354 = FILL_AREA_STYLE_COLOUR( '', #396 )
#355 = FILL_AREA_STYLE_COLOUR( '', #397 )
#356 = COLOUR_RGB( '', 0.698039233700000, 0.698039233700000, 0.729411780800000 )
#357 = CARTESIAN_POINT( '', ( 0.00792480000001000, 0.0347980000000100, -1.00085227703801E-14 ) )
#358 = AXIS2_PLACEMENT_3D( '', #398, #399, #400 )
#359 = CARTESIAN_POINT( '', ( 0.00591820000001000, 0.0347980000000100, -1.00085227703801E-14 ) )
#360 = AXIS2_PLACEMENT_3D( '', #401, #402, #403 )
#361 = COLOUR_RGB( '', 0.698039233700000, 0.698039233700000, 0.729411780800000 )
#362 = CARTESIAN_POINT( '', ( 0.00200660000001000, 0.0426564113390436, -1.00104474624714E-14 ) )
#363 = AXIS2_PLACEMENT_3D( '', #404, #405, #406 )
#364 = CARTESIAN_POINT( '', ( 0.00200660000001000, 0.0390299886609764, -1.00095592744208E-14 ) )
#365 = AXIS2_PLACEMENT_3D( '', #407, #408, #409 )
#366 = COLOUR_RGB( '', 0.698039233700000, 0.698039233700000, 0.729411780800000 )
#367 = CARTESIAN_POINT( '', ( 0.00591820000001000, 0.0474980000000100, -1.00116332705188E-14 ) )
#368 = AXIS2_PLACEMENT_3D( '', #410, #411, #412 )
#369 = CARTESIAN_POINT( '', ( 0.00494030000001000, 0.0474980000000100, -1.00116332705188E-14 ) )
#370 = AXIS2_PLACEMENT_3D( '', #413, #414, #415 )
#371 = COLOUR_RGB( '', 0.698039233700000, 0.698039233700000, 0.729411780800000 )
#372 = CARTESIAN_POINT( '', ( 0.00591820000001000, 0.0390299886609764, -1.00095592744208E-14 ) )
#373 = AXIS2_PLACEMENT_3D( '', #416, #417, #418 )
#374 = COLOUR_RGB( '', 0.698039233700000, 0.698039233700000, 0.729411780800000 )
#375 = CARTESIAN_POINT( '', ( 0.00200660000001000, 0.0347980000000100, -1.00085227703801E-14 ) )
#376 = AXIS2_PLACEMENT_3D( '', #419, #420, #421 )
#377 = COLOUR_RGB( '', 0.698039233700000, 0.698039233700000, 0.729411780800000 )
#378 = CARTESIAN_POINT( '', ( 0.00298450000001000, 0.0474980000000100, -1.00116332705188E-14 ) )
#379 = AXIS2_PLACEMENT_3D( '', #422, #423, #424 )
#380 = COLOUR_RGB( '', 0.698039233700000, 0.698039233700000, 0.729411780800000 )
#381 = CARTESIAN_POINT( '', ( 0.00200660000001000, 0.0474980000000100, -1.00116332705188E-14 ) )
#382 = AXIS2_PLACEMENT_3D( '', #425, #426, #427 )
#383 = COLOUR_RGB( '', 0.698039233700000, 0.698039233700000, 0.729411780800000 )
#384 = CARTESIAN_POINT( '', ( 0.00591820000001000, 0.0426564113390436, -1.00104474624714E-14 ) )
#385 = AXIS2_PLACEMENT_3D( '', #428, #429, #430 )
#386 = COLOUR_RGB( '', 0.698039233700000, 0.698039233700000, 0.729411780800000 )
#387 = CARTESIAN_POINT( '', ( 0.00000000000000, 0.0334010000000100, -1.00081806153648E-14 ) )
#388 = AXIS2_PLACEMENT_3D( '', #431, #432, #433 )
#389 = CARTESIAN_POINT( '', ( 0.00792480000001000, 0.0334010000000100, -1.00081806153648E-14 ) )
#390 = AXIS2_PLACEMENT_3D( '', #434, #435, #436 )
#391 = COLOUR_RGB( '', 0.698039233700000, 0.698039233700000, 0.729411780800000 )
#392 = CARTESIAN_POINT( '', ( 0.00000000000000, 0.0347980000000100, -1.00085227703801E-14 ) )
#393 = AXIS2_PLACEMENT_3D( '', #437, #438, #439 )
#394 = COLOUR_RGB( '', 0.698039233700000, 0.698039233700000, 0.729411780800000 )
#395 = COLOUR_RGB( '', 0.698039233700000, 0.698039233700000, 0.729411780800000 )
#396 = COLOUR_RGB( '', 0.698039233700000, 0.698039233700000, 0.729411780800000 )
#397 = COLOUR_RGB( '', 0.698039233700000, 0.698039233700000, 0.729411780800000 )
#398 = CARTESIAN_POINT( '', ( 0.00792480000001000, 0.00000000000000, 0.00000000000000 ) )
#399 = DIRECTION( '', ( -1.00000000000000, 0.00000000000000, 0.00000000000000 ) )
#400 = DIRECTION( '', ( 0.00000000000000, 1.00000000000000, -2.87617758790080E-13 ) )
#401 = CARTESIAN_POINT( '', ( 0.00591820000001000, 0.00000000000000, 0.00000000000000 ) )
#402 = DIRECTION( '', ( -1.00000000000000, 0.00000000000000, 0.00000000000000 ) )
#403 = DIRECTION( '', ( 0.00000000000000, 1.00000000000000, -2.87617758790080E-13 ) )
#404 = CARTESIAN_POINT( '', ( 0.00200660000001000, 0.00000000000000, 0.00000000000000 ) )
#405 = DIRECTION( '', ( -1.00000000000000, 0.00000000000000, 0.00000000000000 ) )
#406 = DIRECTION( '', ( 0.00000000000000, 1.00000000000000, -2.34676269011613E-13 ) )
#407 = CARTESIAN_POINT( '', ( 0.00200660000001000, 0.00000000000000, 0.00000000000000 ) )
#408 = DIRECTION( '', ( -1.00000000000000, 0.00000000000000, 0.00000000000000 ) )
#409 = DIRECTION( '', ( 0.00000000000000, 1.00000000000000, -2.56458165062925E-13 ) )
#410 = CARTESIAN_POINT( '', ( 0.00591820000001000, 0.00000000000000, 0.00000000000000 ) )
#411 = DIRECTION( '', ( -1.00000000000000, 0.00000000000000, 0.00000000000000 ) )
#412 = DIRECTION( '', ( 0.00000000000000, 1.00000000000000, -2.10780101699369E-13 ) )
#413 = CARTESIAN_POINT( '', ( 0.00494030000001000, 0.00000000000000, 0.00000000000000 ) )
#414 = DIRECTION( '', ( -1.00000000000000, 0.00000000000000, 0.00000000000000 ) )
#415 = DIRECTION( '', ( 0.00000000000000, 1.00000000000000, -2.10780101699369E-13 ) )
#416 = CARTESIAN_POINT( '', ( 0.00591820000001000, 0.00000000000000, 0.00000000000000 ) )
#417 = DIRECTION( '', ( -1.00000000000000, 0.00000000000000, 0.00000000000000 ) )
#418 = DIRECTION( '', ( 0.00000000000000, 1.00000000000000, -2.56458165062925E-13 ) )
#419 = CARTESIAN_POINT( '', ( 0.00200660000001000, 0.00000000000000, 0.00000000000000 ) )
#420 = DIRECTION( '', ( -1.00000000000000, 0.00000000000000, 0.00000000000000 ) )
#421 = DIRECTION( '', ( 0.00000000000000, 1.00000000000000, -2.87617758790080E-13 ) )
#422 = CARTESIAN_POINT( '', ( 0.00298450000001000, 0.00000000000000, 0.00000000000000 ) )
#423 = DIRECTION( '', ( -1.00000000000000, 0.00000000000000, 0.00000000000000 ) )
#424 = DIRECTION( '', ( 0.00000000000000, 1.00000000000000, -2.10780101699369E-13 ) )
#425 = CARTESIAN_POINT( '', ( 0.00200660000001000, 0.00000000000000, 0.00000000000000 ) )
#426 = DIRECTION( '', ( -1.00000000000000, 0.00000000000000, 0.00000000000000 ) )
#427 = DIRECTION( '', ( 0.00000000000000, 1.00000000000000, -2.10780101699369E-13 ) )
#428 = CARTESIAN_POINT( '', ( 0.00591820000001000, 0.00000000000000, 0.00000000000000 ) )
#429 = DIRECTION( '', ( -1.00000000000000, 0.00000000000000, 0.00000000000000 ) )
#430 = DIRECTION( '', ( 0.00000000000000, 1.00000000000000, -2.34676269011613E-13 ) )
#431 = CARTESIAN_POINT( '', ( 0.00000000000000, 0.00000000000000, 0.00000000000000 ) )
#432 = DIRECTION( '', ( -1.00000000000000, 0.00000000000000, 0.00000000000000 ) )
#433 = DIRECTION( '', ( 0.00000000000000, 1.00000000000000, -2.99637155036131E-13 ) )
#434 = CARTESIAN_POINT( '', ( 0.00792480000001000, 0.00000000000000, 0.00000000000000 ) )
#435 = DIRECTION( '', ( -1.00000000000000, 0.00000000000000, 0.00000000000000 ) )
#436 = DIRECTION( '', ( 0.00000000000000, 1.00000000000000, -2.99637155036131E-13 ) )
#437 = CARTESIAN_POINT( '', ( 0.00000000000000, 0.00000000000000, 0.00000000000000 ) )
#438 = DIRECTION( '', ( -1.00000000000000, 0.00000000000000, 0.00000000000000 ) )
#439 = DIRECTION( '', ( 0.00000000000000, 1.00000000000000, -2.87617758790080E-13 ) )
ENDSEC
END-ISO-10303-21
