# Supplementary material for: Design and operation of a molten salt electrochemical cell
Source: MethodsX. 2022 Feb 1;9:101626. doi: 10.1016/j.mex.2022.101626 (PMC8892162; doi:10.1016/j.mex.2022.101626)
Supplement: Supplementary file 1 [file mmc1.zip › Crucible Base.step]

ISO-10303-21
HEADER
FILE_DESCRIPTION( ( '' ), ' ' )
FILE_NAME( '/vol/tmp/translate-1221422213672133623/5ec2fcc071fdb5118a5727a4.step', '2020-05-18T21:23:12', ( '' ), ( '' ), ' ', ' ', ' ' )
FILE_SCHEMA( ( 'AUTOMOTIVE_DESIGN { 1 0 10303 214 1 1 1 1 }' ) )
ENDSEC
DATA
#1 = MECHANICAL_DESIGN_GEOMETRIC_PRESENTATION_REPRESENTATION( ' ', ( #10, #11, #12, #13, #14 ), #6 )
#2 = PRODUCT_DEFINITION_CONTEXT( '', #15, 'design' )
#3 = APPLICATION_PROTOCOL_DEFINITION( 'international standard', 'automotive_design', 2001, #15 )
#4 = PRODUCT_CATEGORY_RELATIONSHIP( 'NONE', 'NONE', #16, #17 )
#5 = SHAPE_DEFINITION_REPRESENTATION( #18, #19 )
#6 = ( GEOMETRIC_REPRESENTATION_CONTEXT( 3 )GLOBAL_UNCERTAINTY_ASSIGNED_CONTEXT( ( #22 ) )GLOBAL_UNIT_ASSIGNED_CONTEXT( ( #24, #25, #26 ) )REPRESENTATION_CONTEXT( 'NONE', 'WORKSPACE' ) )
#10 = STYLED_ITEM( '', ( #28 ), #29 )
#11 = STYLED_ITEM( '', ( #30 ), #31 )
#12 = STYLED_ITEM( '', ( #32 ), #33 )
#13 = STYLED_ITEM( '', ( #34 ), #35 )
#14 = STYLED_ITEM( '', ( #36 ), #37 )
#15 = APPLICATION_CONTEXT( 'core data for automotive mechanical design processes' )
#16 = PRODUCT_CATEGORY( 'part', 'NONE' )
#17 = PRODUCT_RELATED_PRODUCT_CATEGORY( 'detail', ' ', ( #38 ) )
#18 = PRODUCT_DEFINITION_SHAPE( 'NONE', 'NONE', #39 )
#19 = ADVANCED_BREP_SHAPE_REPRESENTATION( 'Crucible Base', ( #40, #41 ), #6 )
#22 = UNCERTAINTY_MEASURE_WITH_UNIT( LENGTH_MEASURE( 1.00000000000000E-06 ), #24, '', '' )
#24 = ( CONVERSION_BASED_UNIT( 'METRE', #44 )LENGTH_UNIT( )NAMED_UNIT( #47 ) )
#25 = ( NAMED_UNIT( #49 )PLANE_ANGLE_UNIT( )SI_UNIT( $, .RADIAN. ) )
#26 = ( NAMED_UNIT( #49 )SI_UNIT( $, .STERADIAN. )SOLID_ANGLE_UNIT( ) )
#28 = PRESENTATION_STYLE_ASSIGNMENT( ( #55 ) )
#29 = ADVANCED_FACE( '', ( #56, #57 ), #58, .F. )
#30 = PRESENTATION_STYLE_ASSIGNMENT( ( #59 ) )
#31 = ADVANCED_FACE( '', ( #60 ), #61, .F. )
#32 = PRESENTATION_STYLE_ASSIGNMENT( ( #62 ) )
#33 = ADVANCED_FACE( '', ( #63, #64 ), #65, .F. )
#34 = PRESENTATION_STYLE_ASSIGNMENT( ( #66 ) )
#35 = ADVANCED_FACE( '', ( #67 ), #68, .F. )
#36 = PRESENTATION_STYLE_ASSIGNMENT( ( #69 ) )
#37 = ADVANCED_FACE( '', ( #70, #71 ), #72, .T. )
#38 = PRODUCT( 'Crucible Base', 'Crucible Base', 'PART-Crucible Base-DESC', ( #73 ) )
#39 = PRODUCT_DEFINITION( 'NONE', 'NONE', #74, #2 )
#40 = MANIFOLD_SOLID_BREP( 'Crucible Base', #75 )
#41 = AXIS2_PLACEMENT_3D( '', #76, #77, #78 )
#44 = LENGTH_MEASURE_WITH_UNIT( LENGTH_MEASURE( 1.00000000000000 ), #79 )
#47 = DIMENSIONAL_EXPONENTS( 1.00000000000000, 0.00000000000000, 0.00000000000000, 0.00000000000000, 0.00000000000000, 0.00000000000000, 0.00000000000000 )
#49 = DIMENSIONAL_EXPONENTS( 0.00000000000000, 0.00000000000000, 0.00000000000000, 0.00000000000000, 0.00000000000000, 0.00000000000000, 0.00000000000000 )
#55 = SURFACE_STYLE_USAGE( .BOTH., #80 )
#56 = FACE_BOUND( '', #81, .T. )
#57 = FACE_OUTER_BOUND( '', #82, .T. )
#58 = PLANE( '', #83 )
#59 = SURFACE_STYLE_USAGE( .BOTH., #84 )
#60 = FACE_OUTER_BOUND( '', #85, .T. )
#61 = PLANE( '', #86 )
#62 = SURFACE_STYLE_USAGE( .BOTH., #87 )
#63 = FACE_OUTER_BOUND( '', #88, .T. )
#64 = FACE_OUTER_BOUND( '', #89, .T. )
#65 = CYLINDRICAL_SURFACE( '', #90, 0.0250000000000000 )
#66 = SURFACE_STYLE_USAGE( .BOTH., #91 )
#67 = FACE_OUTER_BOUND( '', #92, .T. )
#68 = PLANE( '', #93 )
#69 = SURFACE_STYLE_USAGE( .BOTH., #94 )
#70 = FACE_OUTER_BOUND( '', #95, .T. )
#71 = FACE_OUTER_BOUND( '', #96, .T. )
#72 = CYLINDRICAL_SURFACE( '', #97, 0.0290000000000000 )
#73 = PRODUCT_CONTEXT( '', #15, 'mechanical' )
#74 = PRODUCT_DEFINITION_FORMATION_WITH_SPECIFIED_SOURCE( ' ', 'NONE', #38, .NOT_KNOWN. )
#75 = CLOSED_SHELL( '', ( #33, #29, #37, #35, #31 ) )
#76 = CARTESIAN_POINT( '', ( 0.00000000000000, 0.00000000000000, 0.00000000000000 ) )
#77 = DIRECTION( '', ( 0.00000000000000, 0.00000000000000, 1.00000000000000 ) )
#78 = DIRECTION( '', ( 1.00000000000000, 0.00000000000000, 0.00000000000000 ) )
#79 = ( LENGTH_UNIT( )NAMED_UNIT( #47 )SI_UNIT( $, .METRE. ) )
#80 = SURFACE_SIDE_STYLE( '', ( #99 ) )
#81 = EDGE_LOOP( '', ( #100 ) )
#82 = EDGE_LOOP( '', ( #101 ) )
#83 = AXIS2_PLACEMENT_3D( '', #102, #103, #104 )
#84 = SURFACE_SIDE_STYLE( '', ( #105 ) )
#85 = EDGE_LOOP( '', ( #106 ) )
#86 = AXIS2_PLACEMENT_3D( '', #107, #108, #109 )
#87 = SURFACE_SIDE_STYLE( '', ( #110 ) )
#88 = EDGE_LOOP( '', ( #111 ) )
#89 = EDGE_LOOP( '', ( #112 ) )
#90 = AXIS2_PLACEMENT_3D( '', #113, #114, #115 )
#91 = SURFACE_SIDE_STYLE( '', ( #116 ) )
#92 = EDGE_LOOP( '', ( #117 ) )
#93 = AXIS2_PLACEMENT_3D( '', #118, #119, #120 )
#94 = SURFACE_SIDE_STYLE( '', ( #121 ) )
#95 = EDGE_LOOP( '', ( #122 ) )
#96 = EDGE_LOOP( '', ( #123 ) )
#97 = AXIS2_PLACEMENT_3D( '', #124, #125, #126 )
#99 = SURFACE_STYLE_FILL_AREA( #127 )
#100 = ORIENTED_EDGE( '', *, *, #128, .F. )
#101 = ORIENTED_EDGE( '', *, *, #129, .T. )
#102 = CARTESIAN_POINT( '', ( 0.0290000000000000, 0.00000000000000, 0.0150000000000000 ) )
#103 = DIRECTION( '', ( 0.00000000000000, 0.00000000000000, -1.00000000000000 ) )
#104 = DIRECTION( '', ( 0.00000000000000, 1.00000000000000, 0.00000000000000 ) )
#105 = SURFACE_STYLE_FILL_AREA( #130 )
#106 = ORIENTED_EDGE( '', *, *, #131, .T. )
#107 = CARTESIAN_POINT( '', ( 0.0250000000000000, 0.00000000000000, 0.0100000000000000 ) )
#108 = DIRECTION( '', ( 0.00000000000000, 0.00000000000000, -1.00000000000000 ) )
#109 = DIRECTION( '', ( 0.00000000000000, 1.00000000000000, 0.00000000000000 ) )
#110 = SURFACE_STYLE_FILL_AREA( #132 )
#111 = ORIENTED_EDGE( '', *, *, #131, .F. )
#112 = ORIENTED_EDGE( '', *, *, #128, .T. )
#113 = CARTESIAN_POINT( '', ( 0.00000000000000, 0.00000000000000, 0.0100000000000000 ) )
#114 = DIRECTION( '', ( -0.00000000000000, -0.00000000000000, -1.00000000000000 ) )
#115 = DIRECTION( '', ( 0.00000000000000, -1.00000000000000, 0.00000000000000 ) )
#116 = SURFACE_STYLE_FILL_AREA( #133 )
#117 = ORIENTED_EDGE( '', *, *, #134, .F. )
#118 = CARTESIAN_POINT( '', ( 0.00000000000000, 0.00000000000000, 0.00000000000000 ) )
#119 = DIRECTION( '', ( 0.00000000000000, 0.00000000000000, 1.00000000000000 ) )
#120 = DIRECTION( '', ( 0.00000000000000, -1.00000000000000, 0.00000000000000 ) )
#121 = SURFACE_STYLE_FILL_AREA( #135 )
#122 = ORIENTED_EDGE( '', *, *, #129, .F. )
#123 = ORIENTED_EDGE( '', *, *, #134, .T. )
#124 = CARTESIAN_POINT( '', ( 0.00000000000000, 0.00000000000000, 0.0100000000000000 ) )
#125 = DIRECTION( '', ( -0.00000000000000, -0.00000000000000, -1.00000000000000 ) )
#126 = DIRECTION( '', ( 0.00000000000000, -1.00000000000000, 0.00000000000000 ) )
#127 = FILL_AREA_STYLE( '', ( #136 ) )
#128 = EDGE_CURVE( '', #137, #137, #138, .T. )
#129 = EDGE_CURVE( '', #139, #139, #140, .T. )
#130 = FILL_AREA_STYLE( '', ( #141 ) )
#131 = EDGE_CURVE( '', #142, #142, #143, .T. )
#132 = FILL_AREA_STYLE( '', ( #144 ) )
#133 = FILL_AREA_STYLE( '', ( #145 ) )
#134 = EDGE_CURVE( '', #146, #146, #147, .T. )
#135 = FILL_AREA_STYLE( '', ( #148 ) )
#136 = FILL_AREA_STYLE_COLOUR( '', #149 )
#137 = VERTEX_POINT( '', #150 )
#138 = CIRCLE( '', #151, 0.0250000000000000 )
#139 = VERTEX_POINT( '', #152 )
#140 = CIRCLE( '', #153, 0.0290000000000000 )
#141 = FILL_AREA_STYLE_COLOUR( '', #154 )
#142 = VERTEX_POINT( '', #155 )
#143 = CIRCLE( '', #156, 0.0250000000000000 )
#144 = FILL_AREA_STYLE_COLOUR( '', #157 )
#145 = FILL_AREA_STYLE_COLOUR( '', #158 )
#146 = VERTEX_POINT( '', #159 )
#147 = CIRCLE( '', #160, 0.0290000000000000 )
#148 = FILL_AREA_STYLE_COLOUR( '', #161 )
#149 = COLOUR_RGB( '', 1.00000000000000, 1.00000000000000, 1.00000000000000 )
#150 = CARTESIAN_POINT( '', ( 0.00000000000000, -0.0250000000000000, 0.0150000000000000 ) )
#151 = AXIS2_PLACEMENT_3D( '', #162, #163, #164 )
#152 = CARTESIAN_POINT( '', ( 0.00000000000000, -0.0290000000000000, 0.0150000000000000 ) )
#153 = AXIS2_PLACEMENT_3D( '', #165, #166, #167 )
#154 = COLOUR_RGB( '', 1.00000000000000, 1.00000000000000, 1.00000000000000 )
#155 = CARTESIAN_POINT( '', ( 0.00000000000000, -0.0250000000000000, 0.0100000000000000 ) )
#156 = AXIS2_PLACEMENT_3D( '', #168, #169, #170 )
#157 = COLOUR_RGB( '', 1.00000000000000, 1.00000000000000, 1.00000000000000 )
#158 = COLOUR_RGB( '', 1.00000000000000, 1.00000000000000, 1.00000000000000 )
#159 = CARTESIAN_POINT( '', ( 0.00000000000000, -0.0290000000000000, 0.00000000000000 ) )
#160 = AXIS2_PLACEMENT_3D( '', #171, #172, #173 )
#161 = COLOUR_RGB( '', 1.00000000000000, 1.00000000000000, 1.00000000000000 )
#162 = CARTESIAN_POINT( '', ( 0.00000000000000, 0.00000000000000, 0.0150000000000000 ) )
#163 = DIRECTION( '', ( 0.00000000000000, 0.00000000000000, 1.00000000000000 ) )
#164 = DIRECTION( '', ( 0.00000000000000, -1.00000000000000, 0.00000000000000 ) )
#165 = CARTESIAN_POINT( '', ( 0.00000000000000, 0.00000000000000, 0.0150000000000000 ) )
#166 = DIRECTION( '', ( 0.00000000000000, 0.00000000000000, 1.00000000000000 ) )
#167 = DIRECTION( '', ( 0.00000000000000, -1.00000000000000, 0.00000000000000 ) )
#168 = CARTESIAN_POINT( '', ( 0.00000000000000, 0.00000000000000, 0.0100000000000000 ) )
#169 = DIRECTION( '', ( 0.00000000000000, 0.00000000000000, 1.00000000000000 ) )
#170 = DIRECTION( '', ( 0.00000000000000, -1.00000000000000, 0.00000000000000 ) )
#171 = CARTESIAN_POINT( '', ( 0.00000000000000, 0.00000000000000, 0.00000000000000 ) )
#172 = DIRECTION( '', ( 0.00000000000000, 0.00000000000000, 1.00000000000000 ) )
#173 = DIRECTION( '', ( 0.00000000000000, -1.00000000000000, 0.00000000000000 ) )
ENDSEC
END-ISO-10303-21
