# Supplementary material for: Design and operation of a molten salt electrochemical cell
Source: MethodsX. 2022 Feb 1;9:101626. doi: 10.1016/j.mex.2022.101626 (PMC8892162; doi:10.1016/j.mex.2022.101626)
Supplement: Supplementary file 1 [file mmc1.zip › Furnace Base.step]

ISO-10303-21
HEADER
FILE_DESCRIPTION( ( '' ), ' ' )
FILE_NAME( '/vol/tmp/translate-3224693145291159136/5ec2fcae71fdb5118a572755.step', '2020-05-18T21:22:54', ( '' ), ( '' ), ' ', ' ', ' ' )
FILE_SCHEMA( ( 'AUTOMOTIVE_DESIGN { 1 0 10303 214 1 1 1 1 }' ) )
ENDSEC
DATA
#1 = MECHANICAL_DESIGN_GEOMETRIC_PRESENTATION_REPRESENTATION( ' ', ( #10, #11, #12, #13, #14, #15, #16, #17, #18 ), #6 )
#2 = PRODUCT_DEFINITION_CONTEXT( '', #19, 'design' )
#3 = APPLICATION_PROTOCOL_DEFINITION( 'international standard', 'automotive_design', 2001, #19 )
#4 = PRODUCT_CATEGORY_RELATIONSHIP( 'NONE', 'NONE', #20, #21 )
#5 = SHAPE_DEFINITION_REPRESENTATION( #22, #23 )
#6 = ( GEOMETRIC_REPRESENTATION_CONTEXT( 3 )GLOBAL_UNCERTAINTY_ASSIGNED_CONTEXT( ( #26 ) )GLOBAL_UNIT_ASSIGNED_CONTEXT( ( #28, #29, #30 ) )REPRESENTATION_CONTEXT( 'NONE', 'WORKSPACE' ) )
#10 = STYLED_ITEM( '', ( #32 ), #33 )
#11 = STYLED_ITEM( '', ( #34 ), #35 )
#12 = STYLED_ITEM( '', ( #36 ), #37 )
#13 = STYLED_ITEM( '', ( #38 ), #39 )
#14 = STYLED_ITEM( '', ( #40 ), #41 )
#15 = STYLED_ITEM( '', ( #42 ), #43 )
#16 = STYLED_ITEM( '', ( #44 ), #45 )
#17 = STYLED_ITEM( '', ( #46 ), #47 )
#18 = STYLED_ITEM( '', ( #48 ), #49 )
#19 = APPLICATION_CONTEXT( 'core data for automotive mechanical design processes' )
#20 = PRODUCT_CATEGORY( 'part', 'NONE' )
#21 = PRODUCT_RELATED_PRODUCT_CATEGORY( 'detail', ' ', ( #50 ) )
#22 = PRODUCT_DEFINITION_SHAPE( 'NONE', 'NONE', #51 )
#23 = ADVANCED_BREP_SHAPE_REPRESENTATION( 'Furnace Base', ( #52, #53 ), #6 )
#26 = UNCERTAINTY_MEASURE_WITH_UNIT( LENGTH_MEASURE( 1.00000000000000E-06 ), #28, '', '' )
#28 = ( CONVERSION_BASED_UNIT( 'METRE', #56 )LENGTH_UNIT( )NAMED_UNIT( #59 ) )
#29 = ( NAMED_UNIT( #61 )PLANE_ANGLE_UNIT( )SI_UNIT( $, .RADIAN. ) )
#30 = ( NAMED_UNIT( #61 )SI_UNIT( $, .STERADIAN. )SOLID_ANGLE_UNIT( ) )
#32 = PRESENTATION_STYLE_ASSIGNMENT( ( #67 ) )
#33 = ADVANCED_FACE( '', ( #68, #69 ), #70, .T. )
#34 = PRESENTATION_STYLE_ASSIGNMENT( ( #71 ) )
#35 = ADVANCED_FACE( '', ( #72, #73 ), #74, .F. )
#36 = PRESENTATION_STYLE_ASSIGNMENT( ( #75 ) )
#37 = ADVANCED_FACE( '', ( #76 ), #77, .T. )
#38 = PRESENTATION_STYLE_ASSIGNMENT( ( #78 ) )
#39 = ADVANCED_FACE( '', ( #79, #80 ), #81, .T. )
#40 = PRESENTATION_STYLE_ASSIGNMENT( ( #82 ) )
#41 = ADVANCED_FACE( '', ( #83, #84 ), #85, .F. )
#42 = PRESENTATION_STYLE_ASSIGNMENT( ( #86 ) )
#43 = ADVANCED_FACE( '', ( #87, #88 ), #89, .T. )
#44 = PRESENTATION_STYLE_ASSIGNMENT( ( #90 ) )
#45 = ADVANCED_FACE( '', ( #91 ), #92, .F. )
#46 = PRESENTATION_STYLE_ASSIGNMENT( ( #93 ) )
#47 = ADVANCED_FACE( '', ( #94, #95 ), #96, .T. )
#48 = PRESENTATION_STYLE_ASSIGNMENT( ( #97 ) )
#49 = ADVANCED_FACE( '', ( #98, #99 ), #100, .T. )
#50 = PRODUCT( 'Furnace Base', 'Furnace Base', 'PART-Furnace Base-DESC', ( #101 ) )
#51 = PRODUCT_DEFINITION( 'NONE', 'NONE', #102, #2 )
#52 = MANIFOLD_SOLID_BREP( 'Furnace Base', #103 )
#53 = AXIS2_PLACEMENT_3D( '', #104, #105, #106 )
#56 = LENGTH_MEASURE_WITH_UNIT( LENGTH_MEASURE( 1.00000000000000 ), #107 )
#59 = DIMENSIONAL_EXPONENTS( 1.00000000000000, 0.00000000000000, 0.00000000000000, 0.00000000000000, 0.00000000000000, 0.00000000000000, 0.00000000000000 )
#61 = DIMENSIONAL_EXPONENTS( 0.00000000000000, 0.00000000000000, 0.00000000000000, 0.00000000000000, 0.00000000000000, 0.00000000000000, 0.00000000000000 )
#67 = SURFACE_STYLE_USAGE( .BOTH., #108 )
#68 = FACE_BOUND( '', #109, .T. )
#69 = FACE_OUTER_BOUND( '', #110, .T. )
#70 = PLANE( '', #111 )
#71 = SURFACE_STYLE_USAGE( .BOTH., #112 )
#72 = FACE_OUTER_BOUND( '', #113, .T. )
#73 = FACE_OUTER_BOUND( '', #114, .T. )
#74 = CYLINDRICAL_SURFACE( '', #115, 0.0644525000000000 )
#75 = SURFACE_STYLE_USAGE( .BOTH., #116 )
#76 = FACE_OUTER_BOUND( '', #117, .T. )
#77 = PLANE( '', #118 )
#78 = SURFACE_STYLE_USAGE( .BOTH., #119 )
#79 = FACE_BOUND( '', #120, .T. )
#80 = FACE_OUTER_BOUND( '', #121, .T. )
#81 = PLANE( '', #122 )
#82 = SURFACE_STYLE_USAGE( .BOTH., #123 )
#83 = FACE_OUTER_BOUND( '', #124, .T. )
#84 = FACE_OUTER_BOUND( '', #125, .T. )
#85 = CYLINDRICAL_SURFACE( '', #126, 0.0323850000000000 )
#86 = SURFACE_STYLE_USAGE( .BOTH., #127 )
#87 = FACE_OUTER_BOUND( '', #128, .T. )
#88 = FACE_OUTER_BOUND( '', #129, .T. )
#89 = CYLINDRICAL_SURFACE( '', #130, 0.0825500000000000 )
#90 = SURFACE_STYLE_USAGE( .BOTH., #131 )
#91 = FACE_OUTER_BOUND( '', #132, .T. )
#92 = PLANE( '', #133 )
#93 = SURFACE_STYLE_USAGE( .BOTH., #134 )
#94 = FACE_OUTER_BOUND( '', #135, .T. )
#95 = FACE_OUTER_BOUND( '', #136, .T. )
#96 = CYLINDRICAL_SURFACE( '', #137, 0.0371475000000000 )
#97 = SURFACE_STYLE_USAGE( .BOTH., #138 )
#98 = FACE_BOUND( '', #139, .T. )
#99 = FACE_OUTER_BOUND( '', #140, .T. )
#100 = PLANE( '', #141 )
#101 = PRODUCT_CONTEXT( '', #19, 'mechanical' )
#102 = PRODUCT_DEFINITION_FORMATION_WITH_SPECIFIED_SOURCE( ' ', 'NONE', #50, .NOT_KNOWN. )
#103 = CLOSED_SHELL( '', ( #41, #49, #47, #39, #43, #33, #35, #37, #45 ) )
#104 = CARTESIAN_POINT( '', ( 0.00000000000000, 0.00000000000000, 0.00000000000000 ) )
#105 = DIRECTION( '', ( 0.00000000000000, 0.00000000000000, 1.00000000000000 ) )
#106 = DIRECTION( '', ( 1.00000000000000, 0.00000000000000, 0.00000000000000 ) )
#107 = ( LENGTH_UNIT( )NAMED_UNIT( #59 )SI_UNIT( $, .METRE. ) )
#108 = SURFACE_SIDE_STYLE( '', ( #143 ) )
#109 = EDGE_LOOP( '', ( #144 ) )
#110 = EDGE_LOOP( '', ( #145 ) )
#111 = AXIS2_PLACEMENT_3D( '', #146, #147, #148 )
#112 = SURFACE_SIDE_STYLE( '', ( #149 ) )
#113 = EDGE_LOOP( '', ( #150 ) )
#114 = EDGE_LOOP( '', ( #151 ) )
#115 = AXIS2_PLACEMENT_3D( '', #152, #153, #154 )
#116 = SURFACE_SIDE_STYLE( '', ( #155 ) )
#117 = EDGE_LOOP( '', ( #156 ) )
#118 = AXIS2_PLACEMENT_3D( '', #157, #158, #159 )
#119 = SURFACE_SIDE_STYLE( '', ( #160 ) )
#120 = EDGE_LOOP( '', ( #161 ) )
#121 = EDGE_LOOP( '', ( #162 ) )
#122 = AXIS2_PLACEMENT_3D( '', #163, #164, #165 )
#123 = SURFACE_SIDE_STYLE( '', ( #166 ) )
#124 = EDGE_LOOP( '', ( #167 ) )
#125 = EDGE_LOOP( '', ( #168 ) )
#126 = AXIS2_PLACEMENT_3D( '', #169, #170, #171 )
#127 = SURFACE_SIDE_STYLE( '', ( #172 ) )
#128 = EDGE_LOOP( '', ( #173 ) )
#129 = EDGE_LOOP( '', ( #174 ) )
#130 = AXIS2_PLACEMENT_3D( '', #175, #176, #177 )
#131 = SURFACE_SIDE_STYLE( '', ( #178 ) )
#132 = EDGE_LOOP( '', ( #179 ) )
#133 = AXIS2_PLACEMENT_3D( '', #180, #181, #182 )
#134 = SURFACE_SIDE_STYLE( '', ( #183 ) )
#135 = EDGE_LOOP( '', ( #184 ) )
#136 = EDGE_LOOP( '', ( #185 ) )
#137 = AXIS2_PLACEMENT_3D( '', #186, #187, #188 )
#138 = SURFACE_SIDE_STYLE( '', ( #189 ) )
#139 = EDGE_LOOP( '', ( #190 ) )
#140 = EDGE_LOOP( '', ( #191 ) )
#141 = AXIS2_PLACEMENT_3D( '', #192, #193, #194 )
#143 = SURFACE_STYLE_FILL_AREA( #195 )
#144 = ORIENTED_EDGE( '', *, *, #196, .F. )
#145 = ORIENTED_EDGE( '', *, *, #197, .T. )
#146 = CARTESIAN_POINT( '', ( 0.00000000000000, 0.00000000000000, 0.0190500000000000 ) )
#147 = DIRECTION( '', ( 0.00000000000000, 0.00000000000000, 1.00000000000000 ) )
#148 = DIRECTION( '', ( 0.00000000000000, -1.00000000000000, 0.00000000000000 ) )
#149 = SURFACE_STYLE_FILL_AREA( #198 )
#150 = ORIENTED_EDGE( '', *, *, #199, .F. )
#151 = ORIENTED_EDGE( '', *, *, #196, .T. )
#152 = CARTESIAN_POINT( '', ( 0.00000000000000, 0.00000000000000, 0.0152400000000000 ) )
#153 = DIRECTION( '', ( -0.00000000000000, -0.00000000000000, -1.00000000000000 ) )
#154 = DIRECTION( '', ( 0.00000000000000, -1.00000000000000, 0.00000000000000 ) )
#155 = SURFACE_STYLE_FILL_AREA( #200 )
#156 = ORIENTED_EDGE( '', *, *, #201, .T. )
#157 = CARTESIAN_POINT( '', ( 0.00000000000000, 0.00000000000000, 0.0139700000000000 ) )
#158 = DIRECTION( '', ( 0.00000000000000, 0.00000000000000, 1.00000000000000 ) )
#159 = DIRECTION( '', ( 0.00000000000000, -1.00000000000000, 0.00000000000000 ) )
#160 = SURFACE_STYLE_FILL_AREA( #202 )
#161 = ORIENTED_EDGE( '', *, *, #203, .F. )
#162 = ORIENTED_EDGE( '', *, *, #199, .T. )
#163 = CARTESIAN_POINT( '', ( 0.00000000000000, 0.00000000000000, 0.0152400000000000 ) )
#164 = DIRECTION( '', ( 0.00000000000000, 0.00000000000000, 1.00000000000000 ) )
#165 = DIRECTION( '', ( 0.00000000000000, -1.00000000000000, 0.00000000000000 ) )
#166 = SURFACE_STYLE_FILL_AREA( #204 )
#167 = ORIENTED_EDGE( '', *, *, #201, .F. )
#168 = ORIENTED_EDGE( '', *, *, #205, .T. )
#169 = CARTESIAN_POINT( '', ( 0.00000000000000, 0.00000000000000, 0.0139700000000000 ) )
#170 = DIRECTION( '', ( -0.00000000000000, -0.00000000000000, -1.00000000000000 ) )
#171 = DIRECTION( '', ( 0.00000000000000, -1.00000000000000, 0.00000000000000 ) )
#172 = SURFACE_STYLE_FILL_AREA( #206 )
#173 = ORIENTED_EDGE( '', *, *, #197, .F. )
#174 = ORIENTED_EDGE( '', *, *, #207, .T. )
#175 = CARTESIAN_POINT( '', ( 0.00000000000000, 0.00000000000000, 0.0190500000000000 ) )
#176 = DIRECTION( '', ( -0.00000000000000, -0.00000000000000, 1.00000000000000 ) )
#177 = DIRECTION( '', ( 0.00000000000000, 1.00000000000000, 0.00000000000000 ) )
#178 = SURFACE_STYLE_FILL_AREA( #208 )
#179 = ORIENTED_EDGE( '', *, *, #207, .F. )
#180 = CARTESIAN_POINT( '', ( 0.00000000000000, 0.00000000000000, 0.00000000000000 ) )
#181 = DIRECTION( '', ( 0.00000000000000, 0.00000000000000, 1.00000000000000 ) )
#182 = DIRECTION( '', ( 0.00000000000000, -1.00000000000000, 0.00000000000000 ) )
#183 = SURFACE_STYLE_FILL_AREA( #209 )
#184 = ORIENTED_EDGE( '', *, *, #203, .T. )
#185 = ORIENTED_EDGE( '', *, *, #210, .F. )
#186 = CARTESIAN_POINT( '', ( 0.00000000000000, 0.00000000000000, 0.0152400000000000 ) )
#187 = DIRECTION( '', ( -0.00000000000000, -0.00000000000000, -1.00000000000000 ) )
#188 = DIRECTION( '', ( 0.00000000000000, -1.00000000000000, 0.00000000000000 ) )
#189 = SURFACE_STYLE_FILL_AREA( #211 )
#190 = ORIENTED_EDGE( '', *, *, #205, .F. )
#191 = ORIENTED_EDGE( '', *, *, #210, .T. )
#192 = CARTESIAN_POINT( '', ( 0.00000000000000, 0.00000000000000, 0.0190500000000000 ) )
#193 = DIRECTION( '', ( 0.00000000000000, 0.00000000000000, 1.00000000000000 ) )
#194 = DIRECTION( '', ( 0.00000000000000, -1.00000000000000, 0.00000000000000 ) )
#195 = FILL_AREA_STYLE( '', ( #212 ) )
#196 = EDGE_CURVE( '', #213, #213, #214, .T. )
#197 = EDGE_CURVE( '', #215, #215, #216, .T. )
#198 = FILL_AREA_STYLE( '', ( #217 ) )
#199 = EDGE_CURVE( '', #218, #218, #219, .T. )
#200 = FILL_AREA_STYLE( '', ( #220 ) )
#201 = EDGE_CURVE( '', #221, #221, #222, .T. )
#202 = FILL_AREA_STYLE( '', ( #223 ) )
#203 = EDGE_CURVE( '', #224, #224, #225, .T. )
#204 = FILL_AREA_STYLE( '', ( #226 ) )
#205 = EDGE_CURVE( '', #227, #227, #228, .T. )
#206 = FILL_AREA_STYLE( '', ( #229 ) )
#207 = EDGE_CURVE( '', #230, #230, #231, .T. )
#208 = FILL_AREA_STYLE( '', ( #232 ) )
#209 = FILL_AREA_STYLE( '', ( #233 ) )
#210 = EDGE_CURVE( '', #234, #234, #235, .T. )
#211 = FILL_AREA_STYLE( '', ( #236 ) )
#212 = FILL_AREA_STYLE_COLOUR( '', #237 )
#213 = VERTEX_POINT( '', #238 )
#214 = CIRCLE( '', #239, 0.0644525000000000 )
#215 = VERTEX_POINT( '', #240 )
#216 = CIRCLE( '', #241, 0.0825500000000000 )
#217 = FILL_AREA_STYLE_COLOUR( '', #242 )
#218 = VERTEX_POINT( '', #243 )
#219 = CIRCLE( '', #244, 0.0644525000000000 )
#220 = FILL_AREA_STYLE_COLOUR( '', #245 )
#221 = VERTEX_POINT( '', #246 )
#222 = CIRCLE( '', #247, 0.0323850000000000 )
#223 = FILL_AREA_STYLE_COLOUR( '', #248 )
#224 = VERTEX_POINT( '', #249 )
#225 = CIRCLE( '', #250, 0.0371475000000000 )
#226 = FILL_AREA_STYLE_COLOUR( '', #251 )
#227 = VERTEX_POINT( '', #252 )
#228 = CIRCLE( '', #253, 0.0323850000000000 )
#229 = FILL_AREA_STYLE_COLOUR( '', #254 )
#230 = VERTEX_POINT( '', #255 )
#231 = CIRCLE( '', #256, 0.0825500000000000 )
#232 = FILL_AREA_STYLE_COLOUR( '', #257 )
#233 = FILL_AREA_STYLE_COLOUR( '', #258 )
#234 = VERTEX_POINT( '', #259 )
#235 = CIRCLE( '', #260, 0.0371475000000000 )
#236 = FILL_AREA_STYLE_COLOUR( '', #261 )
#237 = COLOUR_RGB( '', 0.988235294800000, 0.988235294800000, 0.988235294800000 )
#238 = CARTESIAN_POINT( '', ( 0.00000000000000, -0.0644525000000000, 0.0190500000000000 ) )
#239 = AXIS2_PLACEMENT_3D( '', #262, #263, #264 )
#240 = CARTESIAN_POINT( '', ( 0.00000000000000, -0.0825500000000000, 0.0190500000000000 ) )
#241 = AXIS2_PLACEMENT_3D( '', #265, #266, #267 )
#242 = COLOUR_RGB( '', 0.988235294800000, 0.988235294800000, 0.988235294800000 )
#243 = CARTESIAN_POINT( '', ( 0.00000000000000, -0.0644525000000000, 0.0152400000000000 ) )
#244 = AXIS2_PLACEMENT_3D( '', #268, #269, #270 )
#245 = COLOUR_RGB( '', 0.988235294800000, 0.988235294800000, 0.988235294800000 )
#246 = CARTESIAN_POINT( '', ( 0.00000000000000, -0.0323850000000000, 0.0139700000000000 ) )
#247 = AXIS2_PLACEMENT_3D( '', #271, #272, #273 )
#248 = COLOUR_RGB( '', 0.988235294800000, 0.988235294800000, 0.988235294800000 )
#249 = CARTESIAN_POINT( '', ( 0.00000000000000, -0.0371475000000000, 0.0152400000000000 ) )
#250 = AXIS2_PLACEMENT_3D( '', #274, #275, #276 )
#251 = COLOUR_RGB( '', 0.988235294800000, 0.988235294800000, 0.988235294800000 )
#252 = CARTESIAN_POINT( '', ( 0.00000000000000, -0.0323850000000000, 0.0190500000000000 ) )
#253 = AXIS2_PLACEMENT_3D( '', #277, #278, #279 )
#254 = COLOUR_RGB( '', 0.988235294800000, 0.988235294800000, 0.988235294800000 )
#255 = CARTESIAN_POINT( '', ( 0.00000000000000, -0.0825500000000000, 0.00000000000000 ) )
#256 = AXIS2_PLACEMENT_3D( '', #280, #281, #282 )
#257 = COLOUR_RGB( '', 0.988235294800000, 0.988235294800000, 0.988235294800000 )
#258 = COLOUR_RGB( '', 0.988235294800000, 0.988235294800000, 0.988235294800000 )
#259 = CARTESIAN_POINT( '', ( 0.00000000000000, -0.0371475000000000, 0.0190500000000000 ) )
#260 = AXIS2_PLACEMENT_3D( '', #283, #284, #285 )
#261 = COLOUR_RGB( '', 0.988235294800000, 0.988235294800000, 0.988235294800000 )
#262 = CARTESIAN_POINT( '', ( 0.00000000000000, 0.00000000000000, 0.0190500000000000 ) )
#263 = DIRECTION( '', ( 0.00000000000000, 0.00000000000000, 1.00000000000000 ) )
#264 = DIRECTION( '', ( 0.00000000000000, -1.00000000000000, 0.00000000000000 ) )
#265 = CARTESIAN_POINT( '', ( 0.00000000000000, 0.00000000000000, 0.0190500000000000 ) )
#266 = DIRECTION( '', ( 0.00000000000000, 0.00000000000000, 1.00000000000000 ) )
#267 = DIRECTION( '', ( 0.00000000000000, -1.00000000000000, 0.00000000000000 ) )
#268 = CARTESIAN_POINT( '', ( 0.00000000000000, 0.00000000000000, 0.0152400000000000 ) )
#269 = DIRECTION( '', ( 0.00000000000000, 0.00000000000000, 1.00000000000000 ) )
#270 = DIRECTION( '', ( 0.00000000000000, -1.00000000000000, 0.00000000000000 ) )
#271 = CARTESIAN_POINT( '', ( 0.00000000000000, 0.00000000000000, 0.0139700000000000 ) )
#272 = DIRECTION( '', ( 0.00000000000000, 0.00000000000000, 1.00000000000000 ) )
#273 = DIRECTION( '', ( 0.00000000000000, -1.00000000000000, 0.00000000000000 ) )
#274 = CARTESIAN_POINT( '', ( 0.00000000000000, 0.00000000000000, 0.0152400000000000 ) )
#275 = DIRECTION( '', ( 0.00000000000000, 0.00000000000000, 1.00000000000000 ) )
#276 = DIRECTION( '', ( 0.00000000000000, -1.00000000000000, 0.00000000000000 ) )
#277 = CARTESIAN_POINT( '', ( 0.00000000000000, 0.00000000000000, 0.0190500000000000 ) )
#278 = DIRECTION( '', ( 0.00000000000000, 0.00000000000000, 1.00000000000000 ) )
#279 = DIRECTION( '', ( 0.00000000000000, -1.00000000000000, 0.00000000000000 ) )
#280 = CARTESIAN_POINT( '', ( 0.00000000000000, 0.00000000000000, 0.00000000000000 ) )
#281 = DIRECTION( '', ( 0.00000000000000, 0.00000000000000, 1.00000000000000 ) )
#282 = DIRECTION( '', ( 0.00000000000000, -1.00000000000000, 0.00000000000000 ) )
#283 = CARTESIAN_POINT( '', ( 0.00000000000000, 0.00000000000000, 0.0190500000000000 ) )
#284 = DIRECTION( '', ( 0.00000000000000, 0.00000000000000, 1.00000000000000 ) )
#285 = DIRECTION( '', ( 0.00000000000000, -1.00000000000000, 0.00000000000000 ) )
ENDSEC
END-ISO-10303-21
