# Supplementary material for: Design and operation of a molten salt electrochemical cell
Source: MethodsX. 2022 Feb 1;9:101626. doi: 10.1016/j.mex.2022.101626 (PMC8892162; doi:10.1016/j.mex.2022.101626)
Supplement: Supplementary file 1 [file mmc1.zip › Furnace.step]

ISO-10303-21
HEADER
FILE_DESCRIPTION( ( '' ), ' ' )
FILE_NAME( '/vol/tmp/translate-9232511514573412009/5ec2fc794e0c0012c23f5abd.step', '2020-05-18T21:22:01', ( '' ), ( '' ), ' ', ' ', ' ' )
FILE_SCHEMA( ( 'AUTOMOTIVE_DESIGN { 1 0 10303 214 1 1 1 1 }' ) )
ENDSEC
DATA
#1 = MECHANICAL_DESIGN_GEOMETRIC_PRESENTATION_REPRESENTATION( ' ', ( #10, #11, #12, #13, #14, #15, #16, #17, #18, #19, #20, #21, #22, #23, #24, #25, #26, #27, #28, #29, #30, #31, #32, #33, #34, #35, #36, #37, #38, #39, #40, #41, #42, #43, #44, #45, #46, #47, #48, #49, #50, #51, #52, #53, #54, #55, #56, #57, #58, #59, #60, #61, #62, #63, #64, #65, #66, #67, #68, #69, #70, #71, #72, #73, #74, #75, …
#2 = PRODUCT_DEFINITION_CONTEXT( '', #94, 'design' )
#3 = APPLICATION_PROTOCOL_DEFINITION( 'international standard', 'automotive_design', 2001, #94 )
#4 = PRODUCT_CATEGORY_RELATIONSHIP( 'NONE', 'NONE', #95, #96 )
#5 = SHAPE_DEFINITION_REPRESENTATION( #97, #98 )
#6 = ( GEOMETRIC_REPRESENTATION_CONTEXT( 3 )GLOBAL_UNCERTAINTY_ASSIGNED_CONTEXT( ( #101 ) )GLOBAL_UNIT_ASSIGNED_CONTEXT( ( #103, #104, #105 ) )REPRESENTATION_CONTEXT( 'NONE', 'WORKSPACE' ) )
#10 = STYLED_ITEM( '', ( #107 ), #108 )
#11 = STYLED_ITEM( '', ( #109 ), #110 )
#12 = STYLED_ITEM( '', ( #111 ), #112 )
#13 = STYLED_ITEM( '', ( #113 ), #114 )
#14 = STYLED_ITEM( '', ( #115 ), #116 )
#15 = STYLED_ITEM( '', ( #117 ), #118 )
#16 = STYLED_ITEM( '', ( #119 ), #120 )
#17 = STYLED_ITEM( '', ( #121 ), #122 )
#18 = STYLED_ITEM( '', ( #123 ), #124 )
#19 = STYLED_ITEM( '', ( #125 ), #126 )
#20 = STYLED_ITEM( '', ( #127 ), #128 )
#21 = STYLED_ITEM( '', ( #129 ), #130 )
#22 = STYLED_ITEM( '', ( #131 ), #132 )
#23 = STYLED_ITEM( '', ( #133 ), #134 )
#24 = STYLED_ITEM( '', ( #135 ), #136 )
#25 = STYLED_ITEM( '', ( #137 ), #138 )
#26 = STYLED_ITEM( '', ( #139 ), #140 )
#27 = STYLED_ITEM( '', ( #141 ), #142 )
#28 = STYLED_ITEM( '', ( #143 ), #144 )
#29 = STYLED_ITEM( '', ( #145 ), #146 )
#30 = STYLED_ITEM( '', ( #147 ), #148 )
#31 = STYLED_ITEM( '', ( #149 ), #150 )
#32 = STYLED_ITEM( '', ( #151 ), #152 )
#33 = STYLED_ITEM( '', ( #153 ), #154 )
#34 = STYLED_ITEM( '', ( #155 ), #156 )
#35 = STYLED_ITEM( '', ( #157 ), #158 )
#36 = STYLED_ITEM( '', ( #159 ), #160 )
#37 = STYLED_ITEM( '', ( #161 ), #162 )
#38 = STYLED_ITEM( '', ( #163 ), #164 )
#39 = STYLED_ITEM( '', ( #165 ), #166 )
#40 = STYLED_ITEM( '', ( #167 ), #168 )
#41 = STYLED_ITEM( '', ( #169 ), #170 )
#42 = STYLED_ITEM( '', ( #171 ), #172 )
#43 = STYLED_ITEM( '', ( #173 ), #174 )
#44 = STYLED_ITEM( '', ( #175 ), #176 )
#45 = STYLED_ITEM( '', ( #177 ), #178 )
#46 = STYLED_ITEM( '', ( #179 ), #180 )
#47 = STYLED_ITEM( '', ( #181 ), #182 )
#48 = STYLED_ITEM( '', ( #183 ), #184 )
#49 = STYLED_ITEM( '', ( #185 ), #186 )
#50 = STYLED_ITEM( '', ( #187 ), #188 )
#51 = STYLED_ITEM( '', ( #189 ), #190 )
#52 = STYLED_ITEM( '', ( #191 ), #192 )
#53 = STYLED_ITEM( '', ( #193 ), #194 )
#54 = STYLED_ITEM( '', ( #195 ), #196 )
#55 = STYLED_ITEM( '', ( #197 ), #198 )
#56 = STYLED_ITEM( '', ( #199 ), #200 )
#57 = STYLED_ITEM( '', ( #201 ), #202 )
#58 = STYLED_ITEM( '', ( #203 ), #204 )
#59 = STYLED_ITEM( '', ( #205 ), #206 )
#60 = STYLED_ITEM( '', ( #207 ), #208 )
#61 = STYLED_ITEM( '', ( #209 ), #210 )
#62 = STYLED_ITEM( '', ( #211 ), #212 )
#63 = STYLED_ITEM( '', ( #213 ), #214 )
#64 = STYLED_ITEM( '', ( #215 ), #216 )
#65 = STYLED_ITEM( '', ( #217 ), #218 )
#66 = STYLED_ITEM( '', ( #219 ), #220 )
#67 = STYLED_ITEM( '', ( #221 ), #222 )
#68 = STYLED_ITEM( '', ( #223 ), #224 )
#69 = STYLED_ITEM( '', ( #225 ), #226 )
#70 = STYLED_ITEM( '', ( #227 ), #228 )
#71 = STYLED_ITEM( '', ( #229 ), #230 )
#72 = STYLED_ITEM( '', ( #231 ), #232 )
#73 = STYLED_ITEM( '', ( #233 ), #234 )
#74 = STYLED_ITEM( '', ( #235 ), #236 )
#75 = STYLED_ITEM( '', ( #237 ), #238 )
#76 = STYLED_ITEM( '', ( #239 ), #240 )
#77 = STYLED_ITEM( '', ( #241 ), #242 )
#78 = STYLED_ITEM( '', ( #243 ), #244 )
#79 = STYLED_ITEM( '', ( #245 ), #246 )
#80 = STYLED_ITEM( '', ( #247 ), #248 )
#81 = STYLED_ITEM( '', ( #249 ), #250 )
#82 = STYLED_ITEM( '', ( #251 ), #252 )
#83 = STYLED_ITEM( '', ( #253 ), #254 )
#84 = STYLED_ITEM( '', ( #255 ), #256 )
#85 = STYLED_ITEM( '', ( #257 ), #258 )
#86 = STYLED_ITEM( '', ( #259 ), #260 )
#87 = STYLED_ITEM( '', ( #261 ), #262 )
#88 = STYLED_ITEM( '', ( #263 ), #264 )
#89 = STYLED_ITEM( '', ( #265 ), #266 )
#90 = STYLED_ITEM( '', ( #267 ), #268 )
#91 = STYLED_ITEM( '', ( #269 ), #270 )
#92 = STYLED_ITEM( '', ( #271 ), #272 )
#93 = STYLED_ITEM( '', ( #273 ), #274 )
#94 = APPLICATION_CONTEXT( 'core data for automotive mechanical design processes' )
#95 = PRODUCT_CATEGORY( 'part', 'NONE' )
#96 = PRODUCT_RELATED_PRODUCT_CATEGORY( 'detail', ' ', ( #275 ) )
#97 = PRODUCT_DEFINITION_SHAPE( 'NONE', 'NONE', #276 )
#98 = ADVANCED_BREP_SHAPE_REPRESENTATION( 'Furnace', ( #277, #278 ), #6 )
#101 = UNCERTAINTY_MEASURE_WITH_UNIT( LENGTH_MEASURE( 1.00000000000000E-06 ), #103, '', '' )
#103 = ( CONVERSION_BASED_UNIT( 'METRE', #281 )LENGTH_UNIT( )NAMED_UNIT( #284 ) )
#104 = ( NAMED_UNIT( #286 )PLANE_ANGLE_UNIT( )SI_UNIT( $, .RADIAN. ) )
#105 = ( NAMED_UNIT( #286 )SI_UNIT( $, .STERADIAN. )SOLID_ANGLE_UNIT( ) )
#107 = PRESENTATION_STYLE_ASSIGNMENT( ( #292 ) )
#108 = ADVANCED_FACE( '', ( #293, #294 ), #295, .F. )
#109 = PRESENTATION_STYLE_ASSIGNMENT( ( #296 ) )
#110 = ADVANCED_FACE( '', ( #297, #298 ), #299, .F. )
#111 = PRESENTATION_STYLE_ASSIGNMENT( ( #300 ) )
#112 = ADVANCED_FACE( '', ( #301, #302 ), #303, .F. )
#113 = PRESENTATION_STYLE_ASSIGNMENT( ( #304 ) )
#114 = ADVANCED_FACE( '', ( #305, #306 ), #307, .T. )
#115 = PRESENTATION_STYLE_ASSIGNMENT( ( #308 ) )
#116 = ADVANCED_FACE( '', ( #309, #310 ), #311, .T. )
#117 = PRESENTATION_STYLE_ASSIGNMENT( ( #312 ) )
#118 = ADVANCED_FACE( '', ( #313, #314 ), #315, .T. )
#119 = PRESENTATION_STYLE_ASSIGNMENT( ( #316 ) )
#120 = ADVANCED_FACE( '', ( #317, #318 ), #319, .F. )
#121 = PRESENTATION_STYLE_ASSIGNMENT( ( #320 ) )
#122 = ADVANCED_FACE( '', ( #321, #322 ), #323, .T. )
#123 = PRESENTATION_STYLE_ASSIGNMENT( ( #324 ) )
#124 = ADVANCED_FACE( '', ( #325, #326 ), #327, .F. )
#125 = PRESENTATION_STYLE_ASSIGNMENT( ( #328 ) )
#126 = ADVANCED_FACE( '', ( #329, #330 ), #331, .T. )
#127 = PRESENTATION_STYLE_ASSIGNMENT( ( #332 ) )
#128 = ADVANCED_FACE( '', ( #333, #334 ), #335, .F. )
#129 = PRESENTATION_STYLE_ASSIGNMENT( ( #336 ) )
#130 = ADVANCED_FACE( '', ( #337, #338 ), #339, .T. )
#131 = PRESENTATION_STYLE_ASSIGNMENT( ( #340 ) )
#132 = ADVANCED_FACE( '', ( #341, #342 ), #343, .F. )
#133 = PRESENTATION_STYLE_ASSIGNMENT( ( #344 ) )
#134 = ADVANCED_FACE( '', ( #345, #346 ), #347, .T. )
#135 = PRESENTATION_STYLE_ASSIGNMENT( ( #348 ) )
#136 = ADVANCED_FACE( '', ( #349, #350 ), #351, .F. )
#137 = PRESENTATION_STYLE_ASSIGNMENT( ( #352 ) )
#138 = ADVANCED_FACE( '', ( #353, #354 ), #355, .F. )
#139 = PRESENTATION_STYLE_ASSIGNMENT( ( #356 ) )
#140 = ADVANCED_FACE( '', ( #357, #358 ), #359, .F. )
#141 = PRESENTATION_STYLE_ASSIGNMENT( ( #360 ) )
#142 = ADVANCED_FACE( '', ( #361, #362 ), #363, .F. )
#143 = PRESENTATION_STYLE_ASSIGNMENT( ( #364 ) )
#144 = ADVANCED_FACE( '', ( #365, #366 ), #367, .T. )
#145 = PRESENTATION_STYLE_ASSIGNMENT( ( #368 ) )
#146 = ADVANCED_FACE( '', ( #369, #370 ), #371, .T. )
#147 = PRESENTATION_STYLE_ASSIGNMENT( ( #372 ) )
#148 = ADVANCED_FACE( '', ( #373, #374 ), #375, .T. )
#149 = PRESENTATION_STYLE_ASSIGNMENT( ( #376 ) )
#150 = ADVANCED_FACE( '', ( #377, #378 ), #379, .T. )
#151 = PRESENTATION_STYLE_ASSIGNMENT( ( #380 ) )
#152 = ADVANCED_FACE( '', ( #381, #382 ), #383, .F. )
#153 = PRESENTATION_STYLE_ASSIGNMENT( ( #384 ) )
#154 = ADVANCED_FACE( '', ( #385, #386 ), #387, .T. )
#155 = PRESENTATION_STYLE_ASSIGNMENT( ( #388 ) )
#156 = ADVANCED_FACE( '', ( #389, #390 ), #391, .F. )
#157 = PRESENTATION_STYLE_ASSIGNMENT( ( #392 ) )
#158 = ADVANCED_FACE( '', ( #393, #394 ), #395, .T. )
#159 = PRESENTATION_STYLE_ASSIGNMENT( ( #396 ) )
#160 = ADVANCED_FACE( '', ( #397, #398 ), #399, .F. )
#161 = PRESENTATION_STYLE_ASSIGNMENT( ( #400 ) )
#162 = ADVANCED_FACE( '', ( #401, #402 ), #403, .F. )
#163 = PRESENTATION_STYLE_ASSIGNMENT( ( #404 ) )
#164 = ADVANCED_FACE( '', ( #405, #406, #407, #408 ), #409, .T. )
#165 = PRESENTATION_STYLE_ASSIGNMENT( ( #410 ) )
#166 = ADVANCED_FACE( '', ( #411, #412 ), #413, .F. )
#167 = PRESENTATION_STYLE_ASSIGNMENT( ( #414 ) )
#168 = ADVANCED_FACE( '', ( #415, #416 ), #417, .F. )
#169 = PRESENTATION_STYLE_ASSIGNMENT( ( #418 ) )
#170 = ADVANCED_FACE( '', ( #419, #420 ), #421, .T. )
#171 = PRESENTATION_STYLE_ASSIGNMENT( ( #422 ) )
#172 = ADVANCED_FACE( '', ( #423, #424 ), #425, .T. )
#173 = PRESENTATION_STYLE_ASSIGNMENT( ( #426 ) )
#174 = ADVANCED_FACE( '', ( #427, #428 ), #429, .T. )
#175 = PRESENTATION_STYLE_ASSIGNMENT( ( #430 ) )
#176 = ADVANCED_FACE( '', ( #431, #432 ), #433, .T. )
#177 = PRESENTATION_STYLE_ASSIGNMENT( ( #434 ) )
#178 = ADVANCED_FACE( '', ( #435, #436 ), #437, .T. )
#179 = PRESENTATION_STYLE_ASSIGNMENT( ( #438 ) )
#180 = ADVANCED_FACE( '', ( #439, #440 ), #441, .F. )
#181 = PRESENTATION_STYLE_ASSIGNMENT( ( #442 ) )
#182 = ADVANCED_FACE( '', ( #443, #444 ), #445, .F. )
#183 = PRESENTATION_STYLE_ASSIGNMENT( ( #446 ) )
#184 = ADVANCED_FACE( '', ( #447, #448 ), #449, .T. )
#185 = PRESENTATION_STYLE_ASSIGNMENT( ( #450 ) )
#186 = ADVANCED_FACE( '', ( #451, #452 ), #453, .F. )
#187 = PRESENTATION_STYLE_ASSIGNMENT( ( #454 ) )
#188 = ADVANCED_FACE( '', ( #455, #456 ), #457, .F. )
#189 = PRESENTATION_STYLE_ASSIGNMENT( ( #458 ) )
#190 = ADVANCED_FACE( '', ( #459, #460 ), #461, .F. )
#191 = PRESENTATION_STYLE_ASSIGNMENT( ( #462 ) )
#192 = ADVANCED_FACE( '', ( #463, #464 ), #465, .F. )
#193 = PRESENTATION_STYLE_ASSIGNMENT( ( #466 ) )
#194 = ADVANCED_FACE( '', ( #467, #468 ), #469, .F. )
#195 = PRESENTATION_STYLE_ASSIGNMENT( ( #470 ) )
#196 = ADVANCED_FACE( '', ( #471, #472 ), #473, .F. )
#197 = PRESENTATION_STYLE_ASSIGNMENT( ( #474 ) )
#198 = ADVANCED_FACE( '', ( #475, #476 ), #477, .T. )
#199 = PRESENTATION_STYLE_ASSIGNMENT( ( #478 ) )
#200 = ADVANCED_FACE( '', ( #479, #480 ), #481, .F. )
#201 = PRESENTATION_STYLE_ASSIGNMENT( ( #482 ) )
#202 = ADVANCED_FACE( '', ( #483, #484 ), #485, .T. )
#203 = PRESENTATION_STYLE_ASSIGNMENT( ( #486 ) )
#204 = ADVANCED_FACE( '', ( #487, #488 ), #489, .F. )
#205 = PRESENTATION_STYLE_ASSIGNMENT( ( #490 ) )
#206 = ADVANCED_FACE( '', ( #491, #492 ), #493, .T. )
#207 = PRESENTATION_STYLE_ASSIGNMENT( ( #494 ) )
#208 = ADVANCED_FACE( '', ( #495, #496 ), #497, .T. )
#209 = PRESENTATION_STYLE_ASSIGNMENT( ( #498 ) )
#210 = ADVANCED_FACE( '', ( #499, #500 ), #501, .F. )
#211 = PRESENTATION_STYLE_ASSIGNMENT( ( #502 ) )
#212 = ADVANCED_FACE( '', ( #503, #504 ), #505, .F. )
#213 = PRESENTATION_STYLE_ASSIGNMENT( ( #506 ) )
#214 = ADVANCED_FACE( '', ( #507, #508 ), #509, .F. )
#215 = PRESENTATION_STYLE_ASSIGNMENT( ( #510 ) )
#216 = ADVANCED_FACE( '', ( #511, #512 ), #513, .F. )
#217 = PRESENTATION_STYLE_ASSIGNMENT( ( #514 ) )
#218 = ADVANCED_FACE( '', ( #515, #516 ), #517, .T. )
#219 = PRESENTATION_STYLE_ASSIGNMENT( ( #518 ) )
#220 = ADVANCED_FACE( '', ( #519, #520 ), #521, .F. )
#221 = PRESENTATION_STYLE_ASSIGNMENT( ( #522 ) )
#222 = ADVANCED_FACE( '', ( #523, #524 ), #525, .T. )
#223 = PRESENTATION_STYLE_ASSIGNMENT( ( #526 ) )
#224 = ADVANCED_FACE( '', ( #527, #528 ), #529, .F. )
#225 = PRESENTATION_STYLE_ASSIGNMENT( ( #530 ) )
#226 = ADVANCED_FACE( '', ( #531, #532 ), #533, .T. )
#227 = PRESENTATION_STYLE_ASSIGNMENT( ( #534 ) )
#228 = ADVANCED_FACE( '', ( #535, #536 ), #537, .T. )
#229 = PRESENTATION_STYLE_ASSIGNMENT( ( #538 ) )
#230 = ADVANCED_FACE( '', ( #539, #540 ), #541, .T. )
#231 = PRESENTATION_STYLE_ASSIGNMENT( ( #542 ) )
#232 = ADVANCED_FACE( '', ( #543, #544 ), #545, .F. )
#233 = PRESENTATION_STYLE_ASSIGNMENT( ( #546 ) )
#234 = ADVANCED_FACE( '', ( #547, #548 ), #549, .T. )
#235 = PRESENTATION_STYLE_ASSIGNMENT( ( #550 ) )
#236 = ADVANCED_FACE( '', ( #551, #552 ), #553, .F. )
#237 = PRESENTATION_STYLE_ASSIGNMENT( ( #554 ) )
#238 = ADVANCED_FACE( '', ( #555, #556 ), #557, .T. )
#239 = PRESENTATION_STYLE_ASSIGNMENT( ( #558 ) )
#240 = ADVANCED_FACE( '', ( #559, #560 ), #561, .F. )
#241 = PRESENTATION_STYLE_ASSIGNMENT( ( #562 ) )
#242 = ADVANCED_FACE( '', ( #563, #564 ), #565, .T. )
#243 = PRESENTATION_STYLE_ASSIGNMENT( ( #566 ) )
#244 = ADVANCED_FACE( '', ( #567, #568 ), #569, .T. )
#245 = PRESENTATION_STYLE_ASSIGNMENT( ( #570 ) )
#246 = ADVANCED_FACE( '', ( #571, #572 ), #573, .T. )
#247 = PRESENTATION_STYLE_ASSIGNMENT( ( #574 ) )
#248 = ADVANCED_FACE( '', ( #575, #576 ), #577, .T. )
#249 = PRESENTATION_STYLE_ASSIGNMENT( ( #578 ) )
#250 = ADVANCED_FACE( '', ( #579, #580 ), #581, .F. )
#251 = PRESENTATION_STYLE_ASSIGNMENT( ( #582 ) )
#252 = ADVANCED_FACE( '', ( #583, #584 ), #585, .T. )
#253 = PRESENTATION_STYLE_ASSIGNMENT( ( #586 ) )
#254 = ADVANCED_FACE( '', ( #587, #588 ), #589, .F. )
#255 = PRESENTATION_STYLE_ASSIGNMENT( ( #590 ) )
#256 = ADVANCED_FACE( '', ( #591, #592 ), #593, .T. )
#257 = PRESENTATION_STYLE_ASSIGNMENT( ( #594 ) )
#258 = ADVANCED_FACE( '', ( #595, #596 ), #597, .F. )
#259 = PRESENTATION_STYLE_ASSIGNMENT( ( #598 ) )
#260 = ADVANCED_FACE( '', ( #599, #600 ), #601, .T. )
#261 = PRESENTATION_STYLE_ASSIGNMENT( ( #602 ) )
#262 = ADVANCED_FACE( '', ( #603, #604 ), #605, .T. )
#263 = PRESENTATION_STYLE_ASSIGNMENT( ( #606 ) )
#264 = ADVANCED_FACE( '', ( #607, #608 ), #609, .T. )
#265 = PRESENTATION_STYLE_ASSIGNMENT( ( #610 ) )
#266 = ADVANCED_FACE( '', ( #611, #612 ), #613, .F. )
#267 = PRESENTATION_STYLE_ASSIGNMENT( ( #614 ) )
#268 = ADVANCED_FACE( '', ( #615, #616 ), #617, .F. )
#269 = PRESENTATION_STYLE_ASSIGNMENT( ( #618 ) )
#270 = ADVANCED_FACE( '', ( #619, #620 ), #621, .T. )
#271 = PRESENTATION_STYLE_ASSIGNMENT( ( #622 ) )
#272 = ADVANCED_FACE( '', ( #623, #624 ), #625, .F. )
#273 = PRESENTATION_STYLE_ASSIGNMENT( ( #626 ) )
#274 = ADVANCED_FACE( '', ( #627, #628 ), #629, .F. )
#275 = PRODUCT( 'Furnace', 'Furnace', 'PART-Furnace-DESC', ( #630 ) )
#276 = PRODUCT_DEFINITION( 'NONE', 'NONE', #631, #2 )
#277 = MANIFOLD_SOLID_BREP( 'Furnace', #632 )
#278 = AXIS2_PLACEMENT_3D( '', #633, #634, #635 )
#281 = LENGTH_MEASURE_WITH_UNIT( LENGTH_MEASURE( 1.00000000000000 ), #636 )
#284 = DIMENSIONAL_EXPONENTS( 1.00000000000000, 0.00000000000000, 0.00000000000000, 0.00000000000000, 0.00000000000000, 0.00000000000000, 0.00000000000000 )
#286 = DIMENSIONAL_EXPONENTS( 0.00000000000000, 0.00000000000000, 0.00000000000000, 0.00000000000000, 0.00000000000000, 0.00000000000000, 0.00000000000000 )
#292 = SURFACE_STYLE_USAGE( .BOTH., #637 )
#293 = FACE_OUTER_BOUND( '', #638, .T. )
#294 = FACE_OUTER_BOUND( '', #639, .T. )
#295 = CYLINDRICAL_SURFACE( '', #640, 0.0381000000000000 )
#296 = SURFACE_STYLE_USAGE( .BOTH., #641 )
#297 = FACE_OUTER_BOUND( '', #642, .T. )
#298 = FACE_OUTER_BOUND( '', #643, .T. )
#299 = CYLINDRICAL_SURFACE( '', #644, 0.0381000000000000 )
#300 = SURFACE_STYLE_USAGE( .BOTH., #645 )
#301 = FACE_OUTER_BOUND( '', #646, .T. )
#302 = FACE_OUTER_BOUND( '', #647, .T. )
#303 = CYLINDRICAL_SURFACE( '', #648, 0.0381000000000000 )
#304 = SURFACE_STYLE_USAGE( .BOTH., #649 )
#305 = FACE_OUTER_BOUND( '', #650, .T. )
#306 = FACE_OUTER_BOUND( '', #651, .T. )
#307 = TOROIDAL_SURFACE( '', #652, 0.0388620000000000, 0.000891071300000000 )
#308 = SURFACE_STYLE_USAGE( .BOTH., #653 )
#309 = FACE_OUTER_BOUND( '', #654, .T. )
#310 = FACE_OUTER_BOUND( '', #655, .T. )
#311 = TOROIDAL_SURFACE( '', #656, 0.0388620000000000, 0.000891071300000000 )
#312 = SURFACE_STYLE_USAGE( .BOTH., #657 )
#313 = FACE_OUTER_BOUND( '', #658, .T. )
#314 = FACE_OUTER_BOUND( '', #659, .T. )
#315 = TOROIDAL_SURFACE( '', #660, 0.0388620000000000, 0.000891071300000000 )
#316 = SURFACE_STYLE_USAGE( .BOTH., #661 )
#317 = FACE_OUTER_BOUND( '', #662, .T. )
#318 = FACE_OUTER_BOUND( '', #663, .T. )
#319 = CYLINDRICAL_SURFACE( '', #664, 0.0381000000000000 )
#320 = SURFACE_STYLE_USAGE( .BOTH., #665 )
#321 = FACE_OUTER_BOUND( '', #666, .T. )
#322 = FACE_OUTER_BOUND( '', #667, .T. )
#323 = TOROIDAL_SURFACE( '', #668, 0.0388620000000000, 0.000891071300000000 )
#324 = SURFACE_STYLE_USAGE( .BOTH., #669 )
#325 = FACE_OUTER_BOUND( '', #670, .T. )
#326 = FACE_OUTER_BOUND( '', #671, .T. )
#327 = CYLINDRICAL_SURFACE( '', #672, 0.0381000000000000 )
#328 = SURFACE_STYLE_USAGE( .BOTH., #673 )
#329 = FACE_OUTER_BOUND( '', #674, .T. )
#330 = FACE_OUTER_BOUND( '', #675, .T. )
#331 = TOROIDAL_SURFACE( '', #676, 0.0388620000000000, 0.000891071300000000 )
#332 = SURFACE_STYLE_USAGE( .BOTH., #677 )
#333 = FACE_OUTER_BOUND( '', #678, .T. )
#334 = FACE_OUTER_BOUND( '', #679, .T. )
#335 = CYLINDRICAL_SURFACE( '', #680, 0.0381000000000000 )
#336 = SURFACE_STYLE_USAGE( .BOTH., #681 )
#337 = FACE_OUTER_BOUND( '', #682, .T. )
#338 = FACE_OUTER_BOUND( '', #683, .T. )
#339 = TOROIDAL_SURFACE( '', #684, 0.0388620000000000, 0.000891071300000000 )
#340 = SURFACE_STYLE_USAGE( .BOTH., #685 )
#341 = FACE_OUTER_BOUND( '', #686, .T. )
#342 = FACE_OUTER_BOUND( '', #687, .T. )
#343 = CYLINDRICAL_SURFACE( '', #688, 0.0381000000000000 )
#344 = SURFACE_STYLE_USAGE( .BOTH., #689 )
#345 = FACE_OUTER_BOUND( '', #690, .T. )
#346 = FACE_OUTER_BOUND( '', #691, .T. )
#347 = TOROIDAL_SURFACE( '', #692, 0.0388620000000000, 0.000891071300000000 )
#348 = SURFACE_STYLE_USAGE( .BOTH., #693 )
#349 = FACE_OUTER_BOUND( '', #694, .T. )
#350 = FACE_OUTER_BOUND( '', #695, .T. )
#351 = CYLINDRICAL_SURFACE( '', #696, 0.0381000000000000 )
#352 = SURFACE_STYLE_USAGE( .BOTH., #697 )
#353 = FACE_OUTER_BOUND( '', #698, .T. )
#354 = FACE_OUTER_BOUND( '', #699, .T. )
#355 = CYLINDRICAL_SURFACE( '', #700, 0.0381000000000000 )
#356 = SURFACE_STYLE_USAGE( .BOTH., #701 )
#357 = FACE_OUTER_BOUND( '', #702, .T. )
#358 = FACE_OUTER_BOUND( '', #703, .T. )
#359 = CYLINDRICAL_SURFACE( '', #704, 0.0381000000000000 )
#360 = SURFACE_STYLE_USAGE( .BOTH., #705 )
#361 = FACE_OUTER_BOUND( '', #706, .T. )
#362 = FACE_OUTER_BOUND( '', #707, .T. )
#363 = CYLINDRICAL_SURFACE( '', #708, 0.0381000000000000 )
#364 = SURFACE_STYLE_USAGE( .BOTH., #709 )
#365 = FACE_OUTER_BOUND( '', #710, .T. )
#366 = FACE_BOUND( '', #711, .T. )
#367 = PLANE( '', #712 )
#368 = SURFACE_STYLE_USAGE( .BOTH., #713 )
#369 = FACE_OUTER_BOUND( '', #714, .T. )
#370 = FACE_OUTER_BOUND( '', #715, .T. )
#371 = TOROIDAL_SURFACE( '', #716, 0.0388620000000000, 0.000891071300000000 )
#372 = SURFACE_STYLE_USAGE( .BOTH., #717 )
#373 = FACE_OUTER_BOUND( '', #718, .T. )
#374 = FACE_OUTER_BOUND( '', #719, .T. )
#375 = TOROIDAL_SURFACE( '', #720, 0.0388620000000000, 0.000891071300000000 )
#376 = SURFACE_STYLE_USAGE( .BOTH., #721 )
#377 = FACE_OUTER_BOUND( '', #722, .T. )
#378 = FACE_OUTER_BOUND( '', #723, .T. )
#379 = TOROIDAL_SURFACE( '', #724, 0.0388620000000000, 0.000891071300000000 )
#380 = SURFACE_STYLE_USAGE( .BOTH., #725 )
#381 = FACE_OUTER_BOUND( '', #726, .T. )
#382 = FACE_OUTER_BOUND( '', #727, .T. )
#383 = CYLINDRICAL_SURFACE( '', #728, 0.0381000000000000 )
#384 = SURFACE_STYLE_USAGE( .BOTH., #729 )
#385 = FACE_OUTER_BOUND( '', #730, .T. )
#386 = FACE_OUTER_BOUND( '', #731, .T. )
#387 = TOROIDAL_SURFACE( '', #732, 0.0388620000000000, 0.000891071300000000 )
#388 = SURFACE_STYLE_USAGE( .BOTH., #733 )
#389 = FACE_OUTER_BOUND( '', #734, .T. )
#390 = FACE_OUTER_BOUND( '', #735, .T. )
#391 = CYLINDRICAL_SURFACE( '', #736, 0.0381000000000000 )
#392 = SURFACE_STYLE_USAGE( .BOTH., #737 )
#393 = FACE_OUTER_BOUND( '', #738, .T. )
#394 = FACE_OUTER_BOUND( '', #739, .T. )
#395 = TOROIDAL_SURFACE( '', #740, 0.0388620000000000, 0.000891071300000000 )
#396 = SURFACE_STYLE_USAGE( .BOTH., #741 )
#397 = FACE_OUTER_BOUND( '', #742, .T. )
#398 = FACE_OUTER_BOUND( '', #743, .T. )
#399 = CYLINDRICAL_SURFACE( '', #744, 0.0381000000000000 )
#400 = SURFACE_STYLE_USAGE( .BOTH., #745 )
#401 = FACE_OUTER_BOUND( '', #746, .T. )
#402 = FACE_OUTER_BOUND( '', #747, .T. )
#403 = CYLINDRICAL_SURFACE( '', #748, 0.0381000000000000 )
#404 = SURFACE_STYLE_USAGE( .BOTH., #749 )
#405 = FACE_BOUND( '', #750, .T. )
#406 = FACE_BOUND( '', #751, .T. )
#407 = FACE_OUTER_BOUND( '', #752, .T. )
#408 = FACE_OUTER_BOUND( '', #753, .T. )
#409 = CYLINDRICAL_SURFACE( '', #754, 0.0635000000000000 )
#410 = SURFACE_STYLE_USAGE( .BOTH., #755 )
#411 = FACE_OUTER_BOUND( '', #756, .T. )
#412 = FACE_OUTER_BOUND( '', #757, .T. )
#413 = CYLINDRICAL_SURFACE( '', #758, 0.000595630000000000 )
#414 = SURFACE_STYLE_USAGE( .BOTH., #759 )
#415 = FACE_OUTER_BOUND( '', #760, .T. )
#416 = FACE_OUTER_BOUND( '', #761, .T. )
#417 = CYLINDRICAL_SURFACE( '', #762, 0.0381000000000000 )
#418 = SURFACE_STYLE_USAGE( .BOTH., #763 )
#419 = FACE_OUTER_BOUND( '', #764, .T. )
#420 = FACE_OUTER_BOUND( '', #765, .T. )
#421 = TOROIDAL_SURFACE( '', #766, 0.0388620000000000, 0.000891071300000000 )
#422 = SURFACE_STYLE_USAGE( .BOTH., #767 )
#423 = FACE_OUTER_BOUND( '', #768, .T. )
#424 = FACE_OUTER_BOUND( '', #769, .T. )
#425 = TOROIDAL_SURFACE( '', #770, 0.0388620000000000, 0.000891071300000000 )
#426 = SURFACE_STYLE_USAGE( .BOTH., #771 )
#427 = FACE_OUTER_BOUND( '', #772, .T. )
#428 = FACE_OUTER_BOUND( '', #773, .T. )
#429 = TOROIDAL_SURFACE( '', #774, 0.0388620000000000, 0.000891071300000000 )
#430 = SURFACE_STYLE_USAGE( .BOTH., #775 )
#431 = FACE_OUTER_BOUND( '', #776, .T. )
#432 = FACE_OUTER_BOUND( '', #777, .T. )
#433 = TOROIDAL_SURFACE( '', #778, 0.0388620000000000, 0.000891071300000000 )
#434 = SURFACE_STYLE_USAGE( .BOTH., #779 )
#435 = FACE_OUTER_BOUND( '', #780, .T. )
#436 = FACE_OUTER_BOUND( '', #781, .T. )
#437 = TOROIDAL_SURFACE( '', #782, 0.0388620000000000, 0.000891071300000000 )
#438 = SURFACE_STYLE_USAGE( .BOTH., #783 )
#439 = FACE_OUTER_BOUND( '', #784, .T. )
#440 = FACE_OUTER_BOUND( '', #785, .T. )
#441 = CYLINDRICAL_SURFACE( '', #786, 0.0381000000000000 )
#442 = SURFACE_STYLE_USAGE( .BOTH., #787 )
#443 = FACE_OUTER_BOUND( '', #788, .T. )
#444 = FACE_OUTER_BOUND( '', #789, .T. )
#445 = CYLINDRICAL_SURFACE( '', #790, 0.0381000000000000 )
#446 = SURFACE_STYLE_USAGE( .BOTH., #791 )
#447 = FACE_OUTER_BOUND( '', #792, .T. )
#448 = FACE_OUTER_BOUND( '', #793, .T. )
#449 = TOROIDAL_SURFACE( '', #794, 0.0388620000000000, 0.000891071300000000 )
#450 = SURFACE_STYLE_USAGE( .BOTH., #795 )
#451 = FACE_OUTER_BOUND( '', #796, .T. )
#452 = FACE_OUTER_BOUND( '', #797, .T. )
#453 = CYLINDRICAL_SURFACE( '', #798, 0.0381000000000000 )
#454 = SURFACE_STYLE_USAGE( .BOTH., #799 )
#455 = FACE_OUTER_BOUND( '', #800, .T. )
#456 = FACE_OUTER_BOUND( '', #801, .T. )
#457 = CYLINDRICAL_SURFACE( '', #802, 0.0381000000000000 )
#458 = SURFACE_STYLE_USAGE( .BOTH., #803 )
#459 = FACE_OUTER_BOUND( '', #804, .T. )
#460 = FACE_OUTER_BOUND( '', #805, .T. )
#461 = CYLINDRICAL_SURFACE( '', #806, 0.0381000000000000 )
#462 = SURFACE_STYLE_USAGE( .BOTH., #807 )
#463 = FACE_OUTER_BOUND( '', #808, .T. )
#464 = FACE_OUTER_BOUND( '', #809, .T. )
#465 = CYLINDRICAL_SURFACE( '', #810, 0.0381000000000000 )
#466 = SURFACE_STYLE_USAGE( .BOTH., #811 )
#467 = FACE_OUTER_BOUND( '', #812, .T. )
#468 = FACE_OUTER_BOUND( '', #813, .T. )
#469 = CYLINDRICAL_SURFACE( '', #814, 0.0381000000000000 )
#470 = SURFACE_STYLE_USAGE( .BOTH., #815 )
#471 = FACE_OUTER_BOUND( '', #816, .T. )
#472 = FACE_OUTER_BOUND( '', #817, .T. )
#473 = CYLINDRICAL_SURFACE( '', #818, 0.0381000000000000 )
#474 = SURFACE_STYLE_USAGE( .BOTH., #819 )
#475 = FACE_OUTER_BOUND( '', #820, .T. )
#476 = FACE_OUTER_BOUND( '', #821, .T. )
#477 = TOROIDAL_SURFACE( '', #822, 0.0388620000000000, 0.000891071300000000 )
#478 = SURFACE_STYLE_USAGE( .BOTH., #823 )
#479 = FACE_OUTER_BOUND( '', #824, .T. )
#480 = FACE_OUTER_BOUND( '', #825, .T. )
#481 = CYLINDRICAL_SURFACE( '', #826, 0.0381000000000000 )
#482 = SURFACE_STYLE_USAGE( .BOTH., #827 )
#483 = FACE_OUTER_BOUND( '', #828, .T. )
#484 = FACE_OUTER_BOUND( '', #829, .T. )
#485 = TOROIDAL_SURFACE( '', #830, 0.0388620000000000, 0.000891071300000000 )
#486 = SURFACE_STYLE_USAGE( .BOTH., #831 )
#487 = FACE_OUTER_BOUND( '', #832, .T. )
#488 = FACE_OUTER_BOUND( '', #833, .T. )
#489 = CYLINDRICAL_SURFACE( '', #834, 0.0381000000000000 )
#490 = SURFACE_STYLE_USAGE( .BOTH., #835 )
#491 = FACE_OUTER_BOUND( '', #836, .T. )
#492 = FACE_OUTER_BOUND( '', #837, .T. )
#493 = TOROIDAL_SURFACE( '', #838, 0.0388620000000000, 0.000891071300000000 )
#494 = SURFACE_STYLE_USAGE( .BOTH., #839 )
#495 = FACE_OUTER_BOUND( '', #840, .T. )
#496 = FACE_OUTER_BOUND( '', #841, .T. )
#497 = TOROIDAL_SURFACE( '', #842, 0.0388620000000000, 0.000891071300000000 )
#498 = SURFACE_STYLE_USAGE( .BOTH., #843 )
#499 = FACE_OUTER_BOUND( '', #844, .T. )
#500 = FACE_OUTER_BOUND( '', #845, .T. )
#501 = CYLINDRICAL_SURFACE( '', #846, 0.0381000000000000 )
#502 = SURFACE_STYLE_USAGE( .BOTH., #847 )
#503 = FACE_OUTER_BOUND( '', #848, .T. )
#504 = FACE_OUTER_BOUND( '', #849, .T. )
#505 = CYLINDRICAL_SURFACE( '', #850, 0.0381000000000000 )
#506 = SURFACE_STYLE_USAGE( .BOTH., #851 )
#507 = FACE_OUTER_BOUND( '', #852, .T. )
#508 = FACE_OUTER_BOUND( '', #853, .T. )
#509 = CYLINDRICAL_SURFACE( '', #854, 0.0381000000000000 )
#510 = SURFACE_STYLE_USAGE( .BOTH., #855 )
#511 = FACE_OUTER_BOUND( '', #856, .T. )
#512 = FACE_OUTER_BOUND( '', #857, .T. )
#513 = CYLINDRICAL_SURFACE( '', #858, 0.0381000000000000 )
#514 = SURFACE_STYLE_USAGE( .BOTH., #859 )
#515 = FACE_OUTER_BOUND( '', #860, .T. )
#516 = FACE_OUTER_BOUND( '', #861, .T. )
#517 = TOROIDAL_SURFACE( '', #862, 0.0388620000000000, 0.000891071300000000 )
#518 = SURFACE_STYLE_USAGE( .BOTH., #863 )
#519 = FACE_OUTER_BOUND( '', #864, .T. )
#520 = FACE_OUTER_BOUND( '', #865, .T. )
#521 = CYLINDRICAL_SURFACE( '', #866, 0.0381000000000000 )
#522 = SURFACE_STYLE_USAGE( .BOTH., #867 )
#523 = FACE_OUTER_BOUND( '', #868, .T. )
#524 = FACE_OUTER_BOUND( '', #869, .T. )
#525 = TOROIDAL_SURFACE( '', #870, 0.0388620000000000, 0.000891071300000000 )
#526 = SURFACE_STYLE_USAGE( .BOTH., #871 )
#527 = FACE_OUTER_BOUND( '', #872, .T. )
#528 = FACE_BOUND( '', #873, .T. )
#529 = PLANE( '', #874 )
#530 = SURFACE_STYLE_USAGE( .BOTH., #875 )
#531 = FACE_OUTER_BOUND( '', #876, .T. )
#532 = FACE_OUTER_BOUND( '', #877, .T. )
#533 = TOROIDAL_SURFACE( '', #878, 0.0388620000000000, 0.000891071300000000 )
#534 = SURFACE_STYLE_USAGE( .BOTH., #879 )
#535 = FACE_OUTER_BOUND( '', #880, .T. )
#536 = FACE_OUTER_BOUND( '', #881, .T. )
#537 = TOROIDAL_SURFACE( '', #882, 0.0388620000000000, 0.000891071300000000 )
#538 = SURFACE_STYLE_USAGE( .BOTH., #883 )
#539 = FACE_OUTER_BOUND( '', #884, .T. )
#540 = FACE_OUTER_BOUND( '', #885, .T. )
#541 = TOROIDAL_SURFACE( '', #886, 0.0388620000000000, 0.000891071300000000 )
#542 = SURFACE_STYLE_USAGE( .BOTH., #887 )
#543 = FACE_OUTER_BOUND( '', #888, .T. )
#544 = FACE_OUTER_BOUND( '', #889, .T. )
#545 = CYLINDRICAL_SURFACE( '', #890, 0.0381000000000000 )
#546 = SURFACE_STYLE_USAGE( .BOTH., #891 )
#547 = FACE_OUTER_BOUND( '', #892, .T. )
#548 = FACE_OUTER_BOUND( '', #893, .T. )
#549 = TOROIDAL_SURFACE( '', #894, 0.0388620000000000, 0.000891071300000000 )
#550 = SURFACE_STYLE_USAGE( .BOTH., #895 )
#551 = FACE_OUTER_BOUND( '', #896, .T. )
#552 = FACE_OUTER_BOUND( '', #897, .T. )
#553 = CYLINDRICAL_SURFACE( '', #898, 0.0381000000000000 )
#554 = SURFACE_STYLE_USAGE( .BOTH., #899 )
#555 = FACE_OUTER_BOUND( '', #900, .T. )
#556 = FACE_OUTER_BOUND( '', #901, .T. )
#557 = TOROIDAL_SURFACE( '', #902, 0.0388620000000000, 0.000891071300000000 )
#558 = SURFACE_STYLE_USAGE( .BOTH., #903 )
#559 = FACE_OUTER_BOUND( '', #904, .T. )
#560 = FACE_OUTER_BOUND( '', #905, .T. )
#561 = CYLINDRICAL_SURFACE( '', #906, 0.0381000000000000 )
#562 = SURFACE_STYLE_USAGE( .BOTH., #907 )
#563 = FACE_OUTER_BOUND( '', #908, .T. )
#564 = FACE_OUTER_BOUND( '', #909, .T. )
#565 = TOROIDAL_SURFACE( '', #910, 0.0388620000000000, 0.000891071300000000 )
#566 = SURFACE_STYLE_USAGE( .BOTH., #911 )
#567 = FACE_OUTER_BOUND( '', #912, .T. )
#568 = FACE_OUTER_BOUND( '', #913, .T. )
#569 = TOROIDAL_SURFACE( '', #914, 0.0388620000000000, 0.000891071300000000 )
#570 = SURFACE_STYLE_USAGE( .BOTH., #915 )
#571 = FACE_OUTER_BOUND( '', #916, .T. )
#572 = FACE_OUTER_BOUND( '', #917, .T. )
#573 = TOROIDAL_SURFACE( '', #918, 0.0388620000000000, 0.000891071300000000 )
#574 = SURFACE_STYLE_USAGE( .BOTH., #919 )
#575 = FACE_OUTER_BOUND( '', #920, .T. )
#576 = FACE_OUTER_BOUND( '', #921, .T. )
#577 = TOROIDAL_SURFACE( '', #922, 0.0388620000000000, 0.000891071300000000 )
#578 = SURFACE_STYLE_USAGE( .BOTH., #923 )
#579 = FACE_OUTER_BOUND( '', #924, .T. )
#580 = FACE_OUTER_BOUND( '', #925, .T. )
#581 = CYLINDRICAL_SURFACE( '', #926, 0.0381000000000000 )
#582 = SURFACE_STYLE_USAGE( .BOTH., #927 )
#583 = FACE_OUTER_BOUND( '', #928, .T. )
#584 = FACE_OUTER_BOUND( '', #929, .T. )
#585 = TOROIDAL_SURFACE( '', #930, 0.0388620000000000, 0.000891071300000000 )
#586 = SURFACE_STYLE_USAGE( .BOTH., #931 )
#587 = FACE_OUTER_BOUND( '', #932, .T. )
#588 = FACE_OUTER_BOUND( '', #933, .T. )
#589 = CYLINDRICAL_SURFACE( '', #934, 0.0381000000000000 )
#590 = SURFACE_STYLE_USAGE( .BOTH., #935 )
#591 = FACE_OUTER_BOUND( '', #936, .T. )
#592 = FACE_OUTER_BOUND( '', #937, .T. )
#593 = TOROIDAL_SURFACE( '', #938, 0.0388620000000000, 0.000891071300000000 )
#594 = SURFACE_STYLE_USAGE( .BOTH., #939 )
#595 = FACE_OUTER_BOUND( '', #940, .T. )
#596 = FACE_OUTER_BOUND( '', #941, .T. )
#597 = CYLINDRICAL_SURFACE( '', #942, 0.000595630000000000 )
#598 = SURFACE_STYLE_USAGE( .BOTH., #943 )
#599 = FACE_OUTER_BOUND( '', #944, .T. )
#600 = FACE_OUTER_BOUND( '', #945, .T. )
#601 = TOROIDAL_SURFACE( '', #946, 0.0388620000000000, 0.000891071300000000 )
#602 = SURFACE_STYLE_USAGE( .BOTH., #947 )
#603 = FACE_OUTER_BOUND( '', #948, .T. )
#604 = FACE_OUTER_BOUND( '', #949, .T. )
#605 = TOROIDAL_SURFACE( '', #950, 0.0388620000000000, 0.000891071300000000 )
#606 = SURFACE_STYLE_USAGE( .BOTH., #951 )
#607 = FACE_OUTER_BOUND( '', #952, .T. )
#608 = FACE_OUTER_BOUND( '', #953, .T. )
#609 = TOROIDAL_SURFACE( '', #954, 0.0388620000000000, 0.000891071300000000 )
#610 = SURFACE_STYLE_USAGE( .BOTH., #955 )
#611 = FACE_OUTER_BOUND( '', #956, .T. )
#612 = FACE_OUTER_BOUND( '', #957, .T. )
#613 = CYLINDRICAL_SURFACE( '', #958, 0.0381000000000000 )
#614 = SURFACE_STYLE_USAGE( .BOTH., #959 )
#615 = FACE_OUTER_BOUND( '', #960, .T. )
#616 = FACE_OUTER_BOUND( '', #961, .T. )
#617 = CYLINDRICAL_SURFACE( '', #962, 0.0381000000000000 )
#618 = SURFACE_STYLE_USAGE( .BOTH., #963 )
#619 = FACE_OUTER_BOUND( '', #964, .T. )
#620 = FACE_OUTER_BOUND( '', #965, .T. )
#621 = TOROIDAL_SURFACE( '', #966, 0.0388620000000000, 0.000891071300000000 )
#622 = SURFACE_STYLE_USAGE( .BOTH., #967 )
#623 = FACE_OUTER_BOUND( '', #968, .T. )
#624 = FACE_OUTER_BOUND( '', #969, .T. )
#625 = CYLINDRICAL_SURFACE( '', #970, 0.0381000000000000 )
#626 = SURFACE_STYLE_USAGE( .BOTH., #971 )
#627 = FACE_OUTER_BOUND( '', #972, .T. )
#628 = FACE_OUTER_BOUND( '', #973, .T. )
#629 = CYLINDRICAL_SURFACE( '', #974, 0.0381000000000000 )
#630 = PRODUCT_CONTEXT( '', #94, 'mechanical' )
#631 = PRODUCT_DEFINITION_FORMATION_WITH_SPECIFIED_SOURCE( ' ', 'NONE', #275, .NOT_KNOWN. )
#632 = CLOSED_SHELL( '', ( #184, #178, #270, #154, #230, #148, #264, #222, #172, #244, #206, #176, #240, #236, #194, #120, #170, #224, #190, #208, #130, #166, #108, #110, #272, #144, #266, #262, #248, #204, #252, #124, #198, #254, #256, #168, #226, #232, #114, #220, #242, #192, #122, #200, #118, #152, #116, #274, #202, #216, #150, #112, #126, #214, #234, #188, #218, #156, #174, #182, #246, #210, …
#633 = CARTESIAN_POINT( '', ( 0.00000000000000, 0.00000000000000, 0.00000000000000 ) )
#634 = DIRECTION( '', ( 0.00000000000000, 0.00000000000000, 1.00000000000000 ) )
#635 = DIRECTION( '', ( 1.00000000000000, 0.00000000000000, 0.00000000000000 ) )
#636 = ( LENGTH_UNIT( )NAMED_UNIT( #284 )SI_UNIT( $, .METRE. ) )
#637 = SURFACE_SIDE_STYLE( '', ( #976 ) )
#638 = EDGE_LOOP( '', ( #977, #978 ) )
#639 = EDGE_LOOP( '', ( #979 ) )
#640 = AXIS2_PLACEMENT_3D( '', #980, #981, #982 )
#641 = SURFACE_SIDE_STYLE( '', ( #983 ) )
#642 = EDGE_LOOP( '', ( #984, #985 ) )
#643 = EDGE_LOOP( '', ( #986 ) )
#644 = AXIS2_PLACEMENT_3D( '', #987, #988, #989 )
#645 = SURFACE_SIDE_STYLE( '', ( #990 ) )
#646 = EDGE_LOOP( '', ( #991 ) )
#647 = EDGE_LOOP( '', ( #992 ) )
#648 = AXIS2_PLACEMENT_3D( '', #993, #994, #995 )
#649 = SURFACE_SIDE_STYLE( '', ( #996 ) )
#650 = EDGE_LOOP( '', ( #997 ) )
#651 = EDGE_LOOP( '', ( #998 ) )
#652 = AXIS2_PLACEMENT_3D( '', #999, #1000, #1001 )
#653 = SURFACE_SIDE_STYLE( '', ( #1002 ) )
#654 = EDGE_LOOP( '', ( #1003 ) )
#655 = EDGE_LOOP( '', ( #1004 ) )
#656 = AXIS2_PLACEMENT_3D( '', #1005, #1006, #1007 )
#657 = SURFACE_SIDE_STYLE( '', ( #1008 ) )
#658 = EDGE_LOOP( '', ( #1009 ) )
#659 = EDGE_LOOP( '', ( #1010 ) )
#660 = AXIS2_PLACEMENT_3D( '', #1011, #1012, #1013 )
#661 = SURFACE_SIDE_STYLE( '', ( #1014 ) )
#662 = EDGE_LOOP( '', ( #1015 ) )
#663 = EDGE_LOOP( '', ( #1016 ) )
#664 = AXIS2_PLACEMENT_3D( '', #1017, #1018, #1019 )
#665 = SURFACE_SIDE_STYLE( '', ( #1020 ) )
#666 = EDGE_LOOP( '', ( #1021 ) )
#667 = EDGE_LOOP( '', ( #1022 ) )
#668 = AXIS2_PLACEMENT_3D( '', #1023, #1024, #1025 )
#669 = SURFACE_SIDE_STYLE( '', ( #1026 ) )
#670 = EDGE_LOOP( '', ( #1027 ) )
#671 = EDGE_LOOP( '', ( #1028 ) )
#672 = AXIS2_PLACEMENT_3D( '', #1029, #1030, #1031 )
#673 = SURFACE_SIDE_STYLE( '', ( #1032 ) )
#674 = EDGE_LOOP( '', ( #1033 ) )
#675 = EDGE_LOOP( '', ( #1034 ) )
#676 = AXIS2_PLACEMENT_3D( '', #1035, #1036, #1037 )
#677 = SURFACE_SIDE_STYLE( '', ( #1038 ) )
#678 = EDGE_LOOP( '', ( #1039 ) )
#679 = EDGE_LOOP( '', ( #1040 ) )
#680 = AXIS2_PLACEMENT_3D( '', #1041, #1042, #1043 )
#681 = SURFACE_SIDE_STYLE( '', ( #1044 ) )
#682 = EDGE_LOOP( '', ( #1045, #1046 ) )
#683 = EDGE_LOOP( '', ( #1047 ) )
#684 = AXIS2_PLACEMENT_3D( '', #1048, #1049, #1050 )
#685 = SURFACE_SIDE_STYLE( '', ( #1051 ) )
#686 = EDGE_LOOP( '', ( #1052 ) )
#687 = EDGE_LOOP( '', ( #1053 ) )
#688 = AXIS2_PLACEMENT_3D( '', #1054, #1055, #1056 )
#689 = SURFACE_SIDE_STYLE( '', ( #1057 ) )
#690 = EDGE_LOOP( '', ( #1058 ) )
#691 = EDGE_LOOP( '', ( #1059 ) )
#692 = AXIS2_PLACEMENT_3D( '', #1060, #1061, #1062 )
#693 = SURFACE_SIDE_STYLE( '', ( #1063 ) )
#694 = EDGE_LOOP( '', ( #1064 ) )
#695 = EDGE_LOOP( '', ( #1065 ) )
#696 = AXIS2_PLACEMENT_3D( '', #1066, #1067, #1068 )
#697 = SURFACE_SIDE_STYLE( '', ( #1069 ) )
#698 = EDGE_LOOP( '', ( #1070 ) )
#699 = EDGE_LOOP( '', ( #1071 ) )
#700 = AXIS2_PLACEMENT_3D( '', #1072, #1073, #1074 )
#701 = SURFACE_SIDE_STYLE( '', ( #1075 ) )
#702 = EDGE_LOOP( '', ( #1076 ) )
#703 = EDGE_LOOP( '', ( #1077 ) )
#704 = AXIS2_PLACEMENT_3D( '', #1078, #1079, #1080 )
#705 = SURFACE_SIDE_STYLE( '', ( #1081 ) )
#706 = EDGE_LOOP( '', ( #1082 ) )
#707 = EDGE_LOOP( '', ( #1083 ) )
#708 = AXIS2_PLACEMENT_3D( '', #1084, #1085, #1086 )
#709 = SURFACE_SIDE_STYLE( '', ( #1087 ) )
#710 = EDGE_LOOP( '', ( #1088 ) )
#711 = EDGE_LOOP( '', ( #1089 ) )
#712 = AXIS2_PLACEMENT_3D( '', #1090, #1091, #1092 )
#713 = SURFACE_SIDE_STYLE( '', ( #1093 ) )
#714 = EDGE_LOOP( '', ( #1094 ) )
#715 = EDGE_LOOP( '', ( #1095 ) )
#716 = AXIS2_PLACEMENT_3D( '', #1096, #1097, #1098 )
#717 = SURFACE_SIDE_STYLE( '', ( #1099 ) )
#718 = EDGE_LOOP( '', ( #1100 ) )
#719 = EDGE_LOOP( '', ( #1101 ) )
#720 = AXIS2_PLACEMENT_3D( '', #1102, #1103, #1104 )
#721 = SURFACE_SIDE_STYLE( '', ( #1105 ) )
#722 = EDGE_LOOP( '', ( #1106 ) )
#723 = EDGE_LOOP( '', ( #1107 ) )
#724 = AXIS2_PLACEMENT_3D( '', #1108, #1109, #1110 )
#725 = SURFACE_SIDE_STYLE( '', ( #1111 ) )
#726 = EDGE_LOOP( '', ( #1112 ) )
#727 = EDGE_LOOP( '', ( #1113 ) )
#728 = AXIS2_PLACEMENT_3D( '', #1114, #1115, #1116 )
#729 = SURFACE_SIDE_STYLE( '', ( #1117 ) )
#730 = EDGE_LOOP( '', ( #1118 ) )
#731 = EDGE_LOOP( '', ( #1119 ) )
#732 = AXIS2_PLACEMENT_3D( '', #1120, #1121, #1122 )
#733 = SURFACE_SIDE_STYLE( '', ( #1123 ) )
#734 = EDGE_LOOP( '', ( #1124 ) )
#735 = EDGE_LOOP( '', ( #1125 ) )
#736 = AXIS2_PLACEMENT_3D( '', #1126, #1127, #1128 )
#737 = SURFACE_SIDE_STYLE( '', ( #1129 ) )
#738 = EDGE_LOOP( '', ( #1130 ) )
#739 = EDGE_LOOP( '', ( #1131 ) )
#740 = AXIS2_PLACEMENT_3D( '', #1132, #1133, #1134 )
#741 = SURFACE_SIDE_STYLE( '', ( #1135 ) )
#742 = EDGE_LOOP( '', ( #1136 ) )
#743 = EDGE_LOOP( '', ( #1137 ) )
#744 = AXIS2_PLACEMENT_3D( '', #1138, #1139, #1140 )
#745 = SURFACE_SIDE_STYLE( '', ( #1141 ) )
#746 = EDGE_LOOP( '', ( #1142 ) )
#747 = EDGE_LOOP( '', ( #1143 ) )
#748 = AXIS2_PLACEMENT_3D( '', #1144, #1145, #1146 )
#749 = SURFACE_SIDE_STYLE( '', ( #1147 ) )
#750 = EDGE_LOOP( '', ( #1148 ) )
#751 = EDGE_LOOP( '', ( #1149 ) )
#752 = EDGE_LOOP( '', ( #1150 ) )
#753 = EDGE_LOOP( '', ( #1151 ) )
#754 = AXIS2_PLACEMENT_3D( '', #1152, #1153, #1154 )
#755 = SURFACE_SIDE_STYLE( '', ( #1155 ) )
#756 = EDGE_LOOP( '', ( #1156, #1157 ) )
#757 = EDGE_LOOP( '', ( #1158 ) )
#758 = AXIS2_PLACEMENT_3D( '', #1159, #1160, #1161 )
#759 = SURFACE_SIDE_STYLE( '', ( #1162 ) )
#760 = EDGE_LOOP( '', ( #1163 ) )
#761 = EDGE_LOOP( '', ( #1164 ) )
#762 = AXIS2_PLACEMENT_3D( '', #1165, #1166, #1167 )
#763 = SURFACE_SIDE_STYLE( '', ( #1168 ) )
#764 = EDGE_LOOP( '', ( #1169 ) )
#765 = EDGE_LOOP( '', ( #1170 ) )
#766 = AXIS2_PLACEMENT_3D( '', #1171, #1172, #1173 )
#767 = SURFACE_SIDE_STYLE( '', ( #1174 ) )
#768 = EDGE_LOOP( '', ( #1175 ) )
#769 = EDGE_LOOP( '', ( #1176 ) )
#770 = AXIS2_PLACEMENT_3D( '', #1177, #1178, #1179 )
#771 = SURFACE_SIDE_STYLE( '', ( #1180 ) )
#772 = EDGE_LOOP( '', ( #1181 ) )
#773 = EDGE_LOOP( '', ( #1182 ) )
#774 = AXIS2_PLACEMENT_3D( '', #1183, #1184, #1185 )
#775 = SURFACE_SIDE_STYLE( '', ( #1186 ) )
#776 = EDGE_LOOP( '', ( #1187 ) )
#777 = EDGE_LOOP( '', ( #1188 ) )
#778 = AXIS2_PLACEMENT_3D( '', #1189, #1190, #1191 )
#779 = SURFACE_SIDE_STYLE( '', ( #1192 ) )
#780 = EDGE_LOOP( '', ( #1193 ) )
#781 = EDGE_LOOP( '', ( #1194 ) )
#782 = AXIS2_PLACEMENT_3D( '', #1195, #1196, #1197 )
#783 = SURFACE_SIDE_STYLE( '', ( #1198 ) )
#784 = EDGE_LOOP( '', ( #1199 ) )
#785 = EDGE_LOOP( '', ( #1200 ) )
#786 = AXIS2_PLACEMENT_3D( '', #1201, #1202, #1203 )
#787 = SURFACE_SIDE_STYLE( '', ( #1204 ) )
#788 = EDGE_LOOP( '', ( #1205 ) )
#789 = EDGE_LOOP( '', ( #1206 ) )
#790 = AXIS2_PLACEMENT_3D( '', #1207, #1208, #1209 )
#791 = SURFACE_SIDE_STYLE( '', ( #1210 ) )
#792 = EDGE_LOOP( '', ( #1211, #1212 ) )
#793 = EDGE_LOOP( '', ( #1213 ) )
#794 = AXIS2_PLACEMENT_3D( '', #1214, #1215, #1216 )
#795 = SURFACE_SIDE_STYLE( '', ( #1217 ) )
#796 = EDGE_LOOP( '', ( #1218 ) )
#797 = EDGE_LOOP( '', ( #1219 ) )
#798 = AXIS2_PLACEMENT_3D( '', #1220, #1221, #1222 )
#799 = SURFACE_SIDE_STYLE( '', ( #1223 ) )
#800 = EDGE_LOOP( '', ( #1224 ) )
#801 = EDGE_LOOP( '', ( #1225 ) )
#802 = AXIS2_PLACEMENT_3D( '', #1226, #1227, #1228 )
#803 = SURFACE_SIDE_STYLE( '', ( #1229 ) )
#804 = EDGE_LOOP( '', ( #1230 ) )
#805 = EDGE_LOOP( '', ( #1231 ) )
#806 = AXIS2_PLACEMENT_3D( '', #1232, #1233, #1234 )
#807 = SURFACE_SIDE_STYLE( '', ( #1235 ) )
#808 = EDGE_LOOP( '', ( #1236 ) )
#809 = EDGE_LOOP( '', ( #1237 ) )
#810 = AXIS2_PLACEMENT_3D( '', #1238, #1239, #1240 )
#811 = SURFACE_SIDE_STYLE( '', ( #1241 ) )
#812 = EDGE_LOOP( '', ( #1242 ) )
#813 = EDGE_LOOP( '', ( #1243 ) )
#814 = AXIS2_PLACEMENT_3D( '', #1244, #1245, #1246 )
#815 = SURFACE_SIDE_STYLE( '', ( #1247 ) )
#816 = EDGE_LOOP( '', ( #1248 ) )
#817 = EDGE_LOOP( '', ( #1249 ) )
#818 = AXIS2_PLACEMENT_3D( '', #1250, #1251, #1252 )
#819 = SURFACE_SIDE_STYLE( '', ( #1253 ) )
#820 = EDGE_LOOP( '', ( #1254 ) )
#821 = EDGE_LOOP( '', ( #1255 ) )
#822 = AXIS2_PLACEMENT_3D( '', #1256, #1257, #1258 )
#823 = SURFACE_SIDE_STYLE( '', ( #1259 ) )
#824 = EDGE_LOOP( '', ( #1260 ) )
#825 = EDGE_LOOP( '', ( #1261 ) )
#826 = AXIS2_PLACEMENT_3D( '', #1262, #1263, #1264 )
#827 = SURFACE_SIDE_STYLE( '', ( #1265 ) )
#828 = EDGE_LOOP( '', ( #1266 ) )
#829 = EDGE_LOOP( '', ( #1267 ) )
#830 = AXIS2_PLACEMENT_3D( '', #1268, #1269, #1270 )
#831 = SURFACE_SIDE_STYLE( '', ( #1271 ) )
#832 = EDGE_LOOP( '', ( #1272 ) )
#833 = EDGE_LOOP( '', ( #1273 ) )
#834 = AXIS2_PLACEMENT_3D( '', #1274, #1275, #1276 )
#835 = SURFACE_SIDE_STYLE( '', ( #1277 ) )
#836 = EDGE_LOOP( '', ( #1278 ) )
#837 = EDGE_LOOP( '', ( #1279 ) )
#838 = AXIS2_PLACEMENT_3D( '', #1280, #1281, #1282 )
#839 = SURFACE_SIDE_STYLE( '', ( #1283 ) )
#840 = EDGE_LOOP( '', ( #1284 ) )
#841 = EDGE_LOOP( '', ( #1285 ) )
#842 = AXIS2_PLACEMENT_3D( '', #1286, #1287, #1288 )
#843 = SURFACE_SIDE_STYLE( '', ( #1289 ) )
#844 = EDGE_LOOP( '', ( #1290 ) )
#845 = EDGE_LOOP( '', ( #1291 ) )
#846 = AXIS2_PLACEMENT_3D( '', #1292, #1293, #1294 )
#847 = SURFACE_SIDE_STYLE( '', ( #1295 ) )
#848 = EDGE_LOOP( '', ( #1296 ) )
#849 = EDGE_LOOP( '', ( #1297 ) )
#850 = AXIS2_PLACEMENT_3D( '', #1298, #1299, #1300 )
#851 = SURFACE_SIDE_STYLE( '', ( #1301 ) )
#852 = EDGE_LOOP( '', ( #1302 ) )
#853 = EDGE_LOOP( '', ( #1303 ) )
#854 = AXIS2_PLACEMENT_3D( '', #1304, #1305, #1306 )
#855 = SURFACE_SIDE_STYLE( '', ( #1307 ) )
#856 = EDGE_LOOP( '', ( #1308 ) )
#857 = EDGE_LOOP( '', ( #1309 ) )
#858 = AXIS2_PLACEMENT_3D( '', #1310, #1311, #1312 )
#859 = SURFACE_SIDE_STYLE( '', ( #1313 ) )
#860 = EDGE_LOOP( '', ( #1314 ) )
#861 = EDGE_LOOP( '', ( #1315 ) )
#862 = AXIS2_PLACEMENT_3D( '', #1316, #1317, #1318 )
#863 = SURFACE_SIDE_STYLE( '', ( #1319 ) )
#864 = EDGE_LOOP( '', ( #1320 ) )
#865 = EDGE_LOOP( '', ( #1321 ) )
#866 = AXIS2_PLACEMENT_3D( '', #1322, #1323, #1324 )
#867 = SURFACE_SIDE_STYLE( '', ( #1325 ) )
#868 = EDGE_LOOP( '', ( #1326 ) )
#869 = EDGE_LOOP( '', ( #1327 ) )
#870 = AXIS2_PLACEMENT_3D( '', #1328, #1329, #1330 )
#871 = SURFACE_SIDE_STYLE( '', ( #1331 ) )
#872 = EDGE_LOOP( '', ( #1332 ) )
#873 = EDGE_LOOP( '', ( #1333 ) )
#874 = AXIS2_PLACEMENT_3D( '', #1334, #1335, #1336 )
#875 = SURFACE_SIDE_STYLE( '', ( #1337 ) )
#876 = EDGE_LOOP( '', ( #1338 ) )
#877 = EDGE_LOOP( '', ( #1339 ) )
#878 = AXIS2_PLACEMENT_3D( '', #1340, #1341, #1342 )
#879 = SURFACE_SIDE_STYLE( '', ( #1343 ) )
#880 = EDGE_LOOP( '', ( #1344 ) )
#881 = EDGE_LOOP( '', ( #1345 ) )
#882 = AXIS2_PLACEMENT_3D( '', #1346, #1347, #1348 )
#883 = SURFACE_SIDE_STYLE( '', ( #1349 ) )
#884 = EDGE_LOOP( '', ( #1350 ) )
#885 = EDGE_LOOP( '', ( #1351 ) )
#886 = AXIS2_PLACEMENT_3D( '', #1352, #1353, #1354 )
#887 = SURFACE_SIDE_STYLE( '', ( #1355 ) )
#888 = EDGE_LOOP( '', ( #1356 ) )
#889 = EDGE_LOOP( '', ( #1357 ) )
#890 = AXIS2_PLACEMENT_3D( '', #1358, #1359, #1360 )
#891 = SURFACE_SIDE_STYLE( '', ( #1361 ) )
#892 = EDGE_LOOP( '', ( #1362 ) )
#893 = EDGE_LOOP( '', ( #1363 ) )
#894 = AXIS2_PLACEMENT_3D( '', #1364, #1365, #1366 )
#895 = SURFACE_SIDE_STYLE( '', ( #1367 ) )
#896 = EDGE_LOOP( '', ( #1368 ) )
#897 = EDGE_LOOP( '', ( #1369 ) )
#898 = AXIS2_PLACEMENT_3D( '', #1370, #1371, #1372 )
#899 = SURFACE_SIDE_STYLE( '', ( #1373 ) )
#900 = EDGE_LOOP( '', ( #1374 ) )
#901 = EDGE_LOOP( '', ( #1375 ) )
#902 = AXIS2_PLACEMENT_3D( '', #1376, #1377, #1378 )
#903 = SURFACE_SIDE_STYLE( '', ( #1379 ) )
#904 = EDGE_LOOP( '', ( #1380 ) )
#905 = EDGE_LOOP( '', ( #1381 ) )
#906 = AXIS2_PLACEMENT_3D( '', #1382, #1383, #1384 )
#907 = SURFACE_SIDE_STYLE( '', ( #1385 ) )
#908 = EDGE_LOOP( '', ( #1386 ) )
#909 = EDGE_LOOP( '', ( #1387 ) )
#910 = AXIS2_PLACEMENT_3D( '', #1388, #1389, #1390 )
#911 = SURFACE_SIDE_STYLE( '', ( #1391 ) )
#912 = EDGE_LOOP( '', ( #1392 ) )
#913 = EDGE_LOOP( '', ( #1393 ) )
#914 = AXIS2_PLACEMENT_3D( '', #1394, #1395, #1396 )
#915 = SURFACE_SIDE_STYLE( '', ( #1397 ) )
#916 = EDGE_LOOP( '', ( #1398 ) )
#917 = EDGE_LOOP( '', ( #1399 ) )
#918 = AXIS2_PLACEMENT_3D( '', #1400, #1401, #1402 )
#919 = SURFACE_SIDE_STYLE( '', ( #1403 ) )
#920 = EDGE_LOOP( '', ( #1404 ) )
#921 = EDGE_LOOP( '', ( #1405 ) )
#922 = AXIS2_PLACEMENT_3D( '', #1406, #1407, #1408 )
#923 = SURFACE_SIDE_STYLE( '', ( #1409 ) )
#924 = EDGE_LOOP( '', ( #1410 ) )
#925 = EDGE_LOOP( '', ( #1411 ) )
#926 = AXIS2_PLACEMENT_3D( '', #1412, #1413, #1414 )
#927 = SURFACE_SIDE_STYLE( '', ( #1415 ) )
#928 = EDGE_LOOP( '', ( #1416 ) )
#929 = EDGE_LOOP( '', ( #1417 ) )
#930 = AXIS2_PLACEMENT_3D( '', #1418, #1419, #1420 )
#931 = SURFACE_SIDE_STYLE( '', ( #1421 ) )
#932 = EDGE_LOOP( '', ( #1422 ) )
#933 = EDGE_LOOP( '', ( #1423 ) )
#934 = AXIS2_PLACEMENT_3D( '', #1424, #1425, #1426 )
#935 = SURFACE_SIDE_STYLE( '', ( #1427 ) )
#936 = EDGE_LOOP( '', ( #1428 ) )
#937 = EDGE_LOOP( '', ( #1429 ) )
#938 = AXIS2_PLACEMENT_3D( '', #1430, #1431, #1432 )
#939 = SURFACE_SIDE_STYLE( '', ( #1433 ) )
#940 = EDGE_LOOP( '', ( #1434, #1435 ) )
#941 = EDGE_LOOP( '', ( #1436 ) )
#942 = AXIS2_PLACEMENT_3D( '', #1437, #1438, #1439 )
#943 = SURFACE_SIDE_STYLE( '', ( #1440 ) )
#944 = EDGE_LOOP( '', ( #1441 ) )
#945 = EDGE_LOOP( '', ( #1442 ) )
#946 = AXIS2_PLACEMENT_3D( '', #1443, #1444, #1445 )
#947 = SURFACE_SIDE_STYLE( '', ( #1446 ) )
#948 = EDGE_LOOP( '', ( #1447 ) )
#949 = EDGE_LOOP( '', ( #1448 ) )
#950 = AXIS2_PLACEMENT_3D( '', #1449, #1450, #1451 )
#951 = SURFACE_SIDE_STYLE( '', ( #1452 ) )
#952 = EDGE_LOOP( '', ( #1453 ) )
#953 = EDGE_LOOP( '', ( #1454 ) )
#954 = AXIS2_PLACEMENT_3D( '', #1455, #1456, #1457 )
#955 = SURFACE_SIDE_STYLE( '', ( #1458 ) )
#956 = EDGE_LOOP( '', ( #1459 ) )
#957 = EDGE_LOOP( '', ( #1460 ) )
#958 = AXIS2_PLACEMENT_3D( '', #1461, #1462, #1463 )
#959 = SURFACE_SIDE_STYLE( '', ( #1464 ) )
#960 = EDGE_LOOP( '', ( #1465 ) )
#961 = EDGE_LOOP( '', ( #1466 ) )
#962 = AXIS2_PLACEMENT_3D( '', #1467, #1468, #1469 )
#963 = SURFACE_SIDE_STYLE( '', ( #1470 ) )
#964 = EDGE_LOOP( '', ( #1471 ) )
#965 = EDGE_LOOP( '', ( #1472 ) )
#966 = AXIS2_PLACEMENT_3D( '', #1473, #1474, #1475 )
#967 = SURFACE_SIDE_STYLE( '', ( #1476 ) )
#968 = EDGE_LOOP( '', ( #1477 ) )
#969 = EDGE_LOOP( '', ( #1478 ) )
#970 = AXIS2_PLACEMENT_3D( '', #1479, #1480, #1481 )
#971 = SURFACE_SIDE_STYLE( '', ( #1482 ) )
#972 = EDGE_LOOP( '', ( #1483 ) )
#973 = EDGE_LOOP( '', ( #1484 ) )
#974 = AXIS2_PLACEMENT_3D( '', #1485, #1486, #1487 )
#976 = SURFACE_STYLE_FILL_AREA( #1488 )
#977 = ORIENTED_EDGE( '', *, *, #1489, .F. )
#978 = ORIENTED_EDGE( '', *, *, #1490, .T. )
#979 = ORIENTED_EDGE( '', *, *, #1491, .T. )
#980 = CARTESIAN_POINT( '', ( 0.00000000000000, 0.00000000000000, 0.152400000000000 ) )
#981 = DIRECTION( '', ( -0.00000000000000, -0.00000000000000, 1.00000000000000 ) )
#982 = DIRECTION( '', ( 0.00000000000000, 1.00000000000000, 0.00000000000000 ) )
#983 = SURFACE_STYLE_FILL_AREA( #1492 )
#984 = ORIENTED_EDGE( '', *, *, #1493, .F. )
#985 = ORIENTED_EDGE( '', *, *, #1494, .T. )
#986 = ORIENTED_EDGE( '', *, *, #1495, .T. )
#987 = CARTESIAN_POINT( '', ( 0.00000000000000, 0.00000000000000, 0.152400000000000 ) )
#988 = DIRECTION( '', ( -0.00000000000000, -0.00000000000000, 1.00000000000000 ) )
#989 = DIRECTION( '', ( 0.00000000000000, 1.00000000000000, 0.00000000000000 ) )
#990 = SURFACE_STYLE_FILL_AREA( #1496 )
#991 = ORIENTED_EDGE( '', *, *, #1497, .T. )
#992 = ORIENTED_EDGE( '', *, *, #1498, .T. )
#993 = CARTESIAN_POINT( '', ( 0.00000000000000, 0.00000000000000, 0.152400000000000 ) )
#994 = DIRECTION( '', ( -0.00000000000000, -0.00000000000000, 1.00000000000000 ) )
#995 = DIRECTION( '', ( 0.00000000000000, 1.00000000000000, 0.00000000000000 ) )
#996 = SURFACE_STYLE_FILL_AREA( #1499 )
#997 = ORIENTED_EDGE( '', *, *, #1500, .F. )
#998 = ORIENTED_EDGE( '', *, *, #1501, .F. )
#999 = CARTESIAN_POINT( '', ( 0.00000000000000, 0.00000000000000, 0.0765824357631511 ) )
#1000 = DIRECTION( '', ( -0.00000000000000, 0.00000000000000, -1.00000000000000 ) )
#1001 = DIRECTION( '', ( -0.587785252292473, -0.809016994374948, 0.00000000000000 ) )
#1002 = SURFACE_STYLE_FILL_AREA( #1502 )
#1003 = ORIENTED_EDGE( '', *, *, #1503, .F. )
#1004 = ORIENTED_EDGE( '', *, *, #1504, .F. )
#1005 = CARTESIAN_POINT( '', ( 0.00000000000000, 0.00000000000000, 0.0613424357631511 ) )
#1006 = DIRECTION( '', ( -0.00000000000000, 0.00000000000000, -1.00000000000000 ) )
#1007 = DIRECTION( '', ( -0.587785252292473, -0.809016994374948, 0.00000000000000 ) )
#1008 = SURFACE_STYLE_FILL_AREA( #1505 )
#1009 = ORIENTED_EDGE( '', *, *, #1506, .F. )
#1010 = ORIENTED_EDGE( '', *, *, #1507, .F. )
#1011 = CARTESIAN_POINT( '', ( 0.00000000000000, 0.00000000000000, 0.0651524357631511 ) )
#1012 = DIRECTION( '', ( -0.00000000000000, 0.00000000000000, -1.00000000000000 ) )
#1013 = DIRECTION( '', ( -0.587785252292473, -0.809016994374948, 0.00000000000000 ) )
#1014 = SURFACE_STYLE_FILL_AREA( #1508 )
#1015 = ORIENTED_EDGE( '', *, *, #1509, .F. )
#1016 = ORIENTED_EDGE( '', *, *, #1510, .T. )
#1017 = CARTESIAN_POINT( '', ( 0.00000000000000, 0.00000000000000, 0.152400000000000 ) )
#1018 = DIRECTION( '', ( -0.00000000000000, -0.00000000000000, 1.00000000000000 ) )
#1019 = DIRECTION( '', ( 0.00000000000000, 1.00000000000000, 0.00000000000000 ) )
#1020 = SURFACE_STYLE_FILL_AREA( #1511 )
#1021 = ORIENTED_EDGE( '', *, *, #1512, .F. )
#1022 = ORIENTED_EDGE( '', *, *, #1513, .F. )
#1023 = CARTESIAN_POINT( '', ( 0.00000000000000, 0.00000000000000, 0.0689624357631511 ) )
#1024 = DIRECTION( '', ( -0.00000000000000, 0.00000000000000, -1.00000000000000 ) )
#1025 = DIRECTION( '', ( -0.587785252292473, -0.809016994374948, 0.00000000000000 ) )
#1026 = SURFACE_STYLE_FILL_AREA( #1514 )
#1027 = ORIENTED_EDGE( '', *, *, #1515, .T. )
#1028 = ORIENTED_EDGE( '', *, *, #1516, .T. )
#1029 = CARTESIAN_POINT( '', ( 0.00000000000000, 0.00000000000000, 0.152400000000000 ) )
#1030 = DIRECTION( '', ( -0.00000000000000, -0.00000000000000, 1.00000000000000 ) )
#1031 = DIRECTION( '', ( 0.00000000000000, 1.00000000000000, 0.00000000000000 ) )
#1032 = SURFACE_STYLE_FILL_AREA( #1517 )
#1033 = ORIENTED_EDGE( '', *, *, #1518, .F. )
#1034 = ORIENTED_EDGE( '', *, *, #1497, .F. )
#1035 = CARTESIAN_POINT( '', ( 0.00000000000000, 0.00000000000000, 0.0499124357631511 ) )
#1036 = DIRECTION( '', ( -0.00000000000000, 0.00000000000000, -1.00000000000000 ) )
#1037 = DIRECTION( '', ( -0.587785252292473, -0.809016994374948, 0.00000000000000 ) )
#1038 = SURFACE_STYLE_FILL_AREA( #1519 )
#1039 = ORIENTED_EDGE( '', *, *, #1520, .T. )
#1040 = ORIENTED_EDGE( '', *, *, #1521, .T. )
#1041 = CARTESIAN_POINT( '', ( 0.00000000000000, 0.00000000000000, 0.152400000000000 ) )
#1042 = DIRECTION( '', ( -0.00000000000000, -0.00000000000000, 1.00000000000000 ) )
#1043 = DIRECTION( '', ( 0.00000000000000, 1.00000000000000, 0.00000000000000 ) )
#1044 = SURFACE_STYLE_FILL_AREA( #1522 )
#1045 = ORIENTED_EDGE( '', *, *, #1523, .T. )
#1046 = ORIENTED_EDGE( '', *, *, #1490, .F. )
#1047 = ORIENTED_EDGE( '', *, *, #1524, .F. )
#1048 = CARTESIAN_POINT( '', ( 0.00000000000000, 0.00000000000000, 0.00800243576315107 ) )
#1049 = DIRECTION( '', ( -0.00000000000000, 0.00000000000000, -1.00000000000000 ) )
#1050 = DIRECTION( '', ( -0.587785252292473, -0.809016994374948, 0.00000000000000 ) )
#1051 = SURFACE_STYLE_FILL_AREA( #1525 )
#1052 = ORIENTED_EDGE( '', *, *, #1526, .T. )
#1053 = ORIENTED_EDGE( '', *, *, #1527, .T. )
#1054 = CARTESIAN_POINT( '', ( 0.00000000000000, 0.00000000000000, 0.152400000000000 ) )
#1055 = DIRECTION( '', ( -0.00000000000000, -0.00000000000000, 1.00000000000000 ) )
#1056 = DIRECTION( '', ( 0.00000000000000, 1.00000000000000, 0.00000000000000 ) )
#1057 = SURFACE_STYLE_FILL_AREA( #1528 )
#1058 = ORIENTED_EDGE( '', *, *, #1529, .F. )
#1059 = ORIENTED_EDGE( '', *, *, #1526, .F. )
#1060 = CARTESIAN_POINT( '', ( 0.00000000000000, 0.00000000000000, 0.0156224357631511 ) )
#1061 = DIRECTION( '', ( -0.00000000000000, 0.00000000000000, -1.00000000000000 ) )
#1062 = DIRECTION( '', ( -0.587785252292473, -0.809016994374948, 0.00000000000000 ) )
#1063 = SURFACE_STYLE_FILL_AREA( #1530 )
#1064 = ORIENTED_EDGE( '', *, *, #1531, .T. )
#1065 = ORIENTED_EDGE( '', *, *, #1532, .T. )
#1066 = CARTESIAN_POINT( '', ( 0.00000000000000, 0.00000000000000, 0.152400000000000 ) )
#1067 = DIRECTION( '', ( -0.00000000000000, -0.00000000000000, 1.00000000000000 ) )
#1068 = DIRECTION( '', ( 0.00000000000000, 1.00000000000000, 0.00000000000000 ) )
#1069 = SURFACE_STYLE_FILL_AREA( #1533 )
#1070 = ORIENTED_EDGE( '', *, *, #1534, .T. )
#1071 = ORIENTED_EDGE( '', *, *, #1535, .T. )
#1072 = CARTESIAN_POINT( '', ( 0.00000000000000, 0.00000000000000, 0.152400000000000 ) )
#1073 = DIRECTION( '', ( -0.00000000000000, -0.00000000000000, 1.00000000000000 ) )
#1074 = DIRECTION( '', ( 0.00000000000000, 1.00000000000000, 0.00000000000000 ) )
#1075 = SURFACE_STYLE_FILL_AREA( #1536 )
#1076 = ORIENTED_EDGE( '', *, *, #1537, .T. )
#1077 = ORIENTED_EDGE( '', *, *, #1538, .T. )
#1078 = CARTESIAN_POINT( '', ( 0.00000000000000, 0.00000000000000, 0.152400000000000 ) )
#1079 = DIRECTION( '', ( -0.00000000000000, -0.00000000000000, 1.00000000000000 ) )
#1080 = DIRECTION( '', ( 0.00000000000000, 1.00000000000000, 0.00000000000000 ) )
#1081 = SURFACE_STYLE_FILL_AREA( #1539 )
#1082 = ORIENTED_EDGE( '', *, *, #1540, .T. )
#1083 = ORIENTED_EDGE( '', *, *, #1541, .T. )
#1084 = CARTESIAN_POINT( '', ( 0.00000000000000, 0.00000000000000, 0.152400000000000 ) )
#1085 = DIRECTION( '', ( -0.00000000000000, -0.00000000000000, 1.00000000000000 ) )
#1086 = DIRECTION( '', ( 0.00000000000000, 1.00000000000000, 0.00000000000000 ) )
#1087 = SURFACE_STYLE_FILL_AREA( #1542 )
#1088 = ORIENTED_EDGE( '', *, *, #1543, .T. )
#1089 = ORIENTED_EDGE( '', *, *, #1544, .F. )
#1090 = CARTESIAN_POINT( '', ( 0.00000000000000, 0.00000000000000, 0.152400000000000 ) )
#1091 = DIRECTION( '', ( 0.00000000000000, 0.00000000000000, 1.00000000000000 ) )
#1092 = DIRECTION( '', ( 0.00000000000000, -1.00000000000000, 0.00000000000000 ) )
#1093 = SURFACE_STYLE_FILL_AREA( #1545 )
#1094 = ORIENTED_EDGE( '', *, *, #1521, .F. )
#1095 = ORIENTED_EDGE( '', *, *, #1546, .F. )
#1096 = CARTESIAN_POINT( '', ( 0.00000000000000, 0.00000000000000, 0.0270524357631511 ) )
#1097 = DIRECTION( '', ( -0.00000000000000, 0.00000000000000, -1.00000000000000 ) )
#1098 = DIRECTION( '', ( -0.587785252292473, -0.809016994374948, 0.00000000000000 ) )
#1099 = SURFACE_STYLE_FILL_AREA( #1547 )
#1100 = ORIENTED_EDGE( '', *, *, #1531, .F. )
#1101 = ORIENTED_EDGE( '', *, *, #1548, .F. )
#1102 = CARTESIAN_POINT( '', ( 0.00000000000000, 0.00000000000000, 0.126112435763151 ) )
#1103 = DIRECTION( '', ( -0.00000000000000, 0.00000000000000, -1.00000000000000 ) )
#1104 = DIRECTION( '', ( -0.587785252292473, -0.809016994374948, 0.00000000000000 ) )
#1105 = SURFACE_STYLE_FILL_AREA( #1549 )
#1106 = ORIENTED_EDGE( '', *, *, #1498, .F. )
#1107 = ORIENTED_EDGE( '', *, *, #1550, .F. )
#1108 = CARTESIAN_POINT( '', ( 0.00000000000000, 0.00000000000000, 0.0537224357631511 ) )
#1109 = DIRECTION( '', ( -0.00000000000000, 0.00000000000000, -1.00000000000000 ) )
#1110 = DIRECTION( '', ( -0.587785252292473, -0.809016994374948, 0.00000000000000 ) )
#1111 = SURFACE_STYLE_FILL_AREA( #1551 )
#1112 = ORIENTED_EDGE( '', *, *, #1504, .T. )
#1113 = ORIENTED_EDGE( '', *, *, #1506, .T. )
#1114 = CARTESIAN_POINT( '', ( 0.00000000000000, 0.00000000000000, 0.152400000000000 ) )
#1115 = DIRECTION( '', ( -0.00000000000000, -0.00000000000000, 1.00000000000000 ) )
#1116 = DIRECTION( '', ( 0.00000000000000, 1.00000000000000, 0.00000000000000 ) )
#1117 = SURFACE_STYLE_FILL_AREA( #1552 )
#1118 = ORIENTED_EDGE( '', *, *, #1534, .F. )
#1119 = ORIENTED_EDGE( '', *, *, #1553, .F. )
#1120 = CARTESIAN_POINT( '', ( 0.00000000000000, 0.00000000000000, 0.133732435763151 ) )
#1121 = DIRECTION( '', ( -0.00000000000000, 0.00000000000000, -1.00000000000000 ) )
#1122 = DIRECTION( '', ( -0.587785252292473, -0.809016994374948, 0.00000000000000 ) )
#1123 = SURFACE_STYLE_FILL_AREA( #1554 )
#1124 = ORIENTED_EDGE( '', *, *, #1555, .T. )
#1125 = ORIENTED_EDGE( '', *, *, #1556, .T. )
#1126 = CARTESIAN_POINT( '', ( 0.00000000000000, 0.00000000000000, 0.152400000000000 ) )
#1127 = DIRECTION( '', ( -0.00000000000000, -0.00000000000000, 1.00000000000000 ) )
#1128 = DIRECTION( '', ( 0.00000000000000, 1.00000000000000, 0.00000000000000 ) )
#1129 = SURFACE_STYLE_FILL_AREA( #1557 )
#1130 = ORIENTED_EDGE( '', *, *, #1558, .F. )
#1131 = ORIENTED_EDGE( '', *, *, #1559, .F. )
#1132 = CARTESIAN_POINT( '', ( 0.00000000000000, 0.00000000000000, 0.0118124357631511 ) )
#1133 = DIRECTION( '', ( -0.00000000000000, 0.00000000000000, -1.00000000000000 ) )
#1134 = DIRECTION( '', ( -0.587785252292473, -0.809016994374948, 0.00000000000000 ) )
#1135 = SURFACE_STYLE_FILL_AREA( #1560 )
#1136 = ORIENTED_EDGE( '', *, *, #1546, .T. )
#1137 = ORIENTED_EDGE( '', *, *, #1561, .T. )
#1138 = CARTESIAN_POINT( '', ( 0.00000000000000, 0.00000000000000, 0.152400000000000 ) )
#1139 = DIRECTION( '', ( -0.00000000000000, -0.00000000000000, 1.00000000000000 ) )
#1140 = DIRECTION( '', ( 0.00000000000000, 1.00000000000000, 0.00000000000000 ) )
#1141 = SURFACE_STYLE_FILL_AREA( #1562 )
#1142 = ORIENTED_EDGE( '', *, *, #1563, .T. )
#1143 = ORIENTED_EDGE( '', *, *, #1548, .T. )
#1144 = CARTESIAN_POINT( '', ( 0.00000000000000, 0.00000000000000, 0.152400000000000 ) )
#1145 = DIRECTION( '', ( -0.00000000000000, -0.00000000000000, 1.00000000000000 ) )
#1146 = DIRECTION( '', ( 0.00000000000000, 1.00000000000000, 0.00000000000000 ) )
#1147 = SURFACE_STYLE_FILL_AREA( #1564 )
#1148 = ORIENTED_EDGE( '', *, *, #1565, .T. )
#1149 = ORIENTED_EDGE( '', *, *, #1566, .T. )
#1150 = ORIENTED_EDGE( '', *, *, #1543, .F. )
#1151 = ORIENTED_EDGE( '', *, *, #1567, .T. )
#1152 = CARTESIAN_POINT( '', ( 0.00000000000000, 0.00000000000000, 0.152400000000000 ) )
#1153 = DIRECTION( '', ( -0.00000000000000, -0.00000000000000, 1.00000000000000 ) )
#1154 = DIRECTION( '', ( 2.38834700741654E-05, -0.999999999714790, 0.00000000000000 ) )
#1155 = SURFACE_STYLE_FILL_AREA( #1568 )
#1156 = ORIENTED_EDGE( '', *, *, #1489, .T. )
#1157 = ORIENTED_EDGE( '', *, *, #1523, .F. )
#1158 = ORIENTED_EDGE( '', *, *, #1566, .F. )
#1159 = CARTESIAN_POINT( '', ( 0.00000000000000, 0.0635000000000000, 0.00762000000000000 ) )
#1160 = DIRECTION( '', ( -0.00000000000000, 1.00000000000000, -0.00000000000000 ) )
#1161 = DIRECTION( '', ( 1.00000000000000, 0.00000000000000, 0.00000000000000 ) )
#1162 = SURFACE_STYLE_FILL_AREA( #1569 )
#1163 = ORIENTED_EDGE( '', *, *, #1570, .T. )
#1164 = ORIENTED_EDGE( '', *, *, #1571, .T. )
#1165 = CARTESIAN_POINT( '', ( 0.00000000000000, 0.00000000000000, 0.152400000000000 ) )
#1166 = DIRECTION( '', ( -0.00000000000000, -0.00000000000000, 1.00000000000000 ) )
#1167 = DIRECTION( '', ( 0.00000000000000, 1.00000000000000, 0.00000000000000 ) )
#1168 = SURFACE_STYLE_FILL_AREA( #1572 )
#1169 = ORIENTED_EDGE( '', *, *, #1510, .F. )
#1170 = ORIENTED_EDGE( '', *, *, #1491, .F. )
#1171 = CARTESIAN_POINT( '', ( 0.00000000000000, 0.00000000000000, 0.00419243576315106 ) )
#1172 = DIRECTION( '', ( -0.00000000000000, 0.00000000000000, -1.00000000000000 ) )
#1173 = DIRECTION( '', ( -0.587785252292473, -0.809016994374948, 0.00000000000000 ) )
#1174 = SURFACE_STYLE_FILL_AREA( #1573 )
#1175 = ORIENTED_EDGE( '', *, *, #1537, .F. )
#1176 = ORIENTED_EDGE( '', *, *, #1574, .F. )
#1177 = CARTESIAN_POINT( '', ( 0.00000000000000, 0.00000000000000, 0.114682435763151 ) )
#1178 = DIRECTION( '', ( -0.00000000000000, 0.00000000000000, -1.00000000000000 ) )
#1179 = DIRECTION( '', ( -0.587785252292473, -0.809016994374948, 0.00000000000000 ) )
#1180 = SURFACE_STYLE_FILL_AREA( #1575 )
#1181 = ORIENTED_EDGE( '', *, *, #1576, .F. )
#1182 = ORIENTED_EDGE( '', *, *, #1555, .F. )
#1183 = CARTESIAN_POINT( '', ( 0.00000000000000, 0.00000000000000, 0.0384824357631511 ) )
#1184 = DIRECTION( '', ( -0.00000000000000, 0.00000000000000, -1.00000000000000 ) )
#1185 = DIRECTION( '', ( -0.587785252292473, -0.809016994374948, 0.00000000000000 ) )
#1186 = SURFACE_STYLE_FILL_AREA( #1577 )
#1187 = ORIENTED_EDGE( '', *, *, #1578, .F. )
#1188 = ORIENTED_EDGE( '', *, *, #1579, .F. )
#1189 = CARTESIAN_POINT( '', ( 0.00000000000000, 0.00000000000000, 0.103252435763151 ) )
#1190 = DIRECTION( '', ( -0.00000000000000, 0.00000000000000, -1.00000000000000 ) )
#1191 = DIRECTION( '', ( -0.587785252292473, -0.809016994374948, 0.00000000000000 ) )
#1192 = SURFACE_STYLE_FILL_AREA( #1580 )
#1193 = ORIENTED_EDGE( '', *, *, #1581, .F. )
#1194 = ORIENTED_EDGE( '', *, *, #1495, .F. )
#1195 = CARTESIAN_POINT( '', ( 0.00000000000000, 0.00000000000000, 0.141352435763151 ) )
#1196 = DIRECTION( '', ( -0.00000000000000, 0.00000000000000, -1.00000000000000 ) )
#1197 = DIRECTION( '', ( -0.587785252292473, -0.809016994374948, 0.00000000000000 ) )
#1198 = SURFACE_STYLE_FILL_AREA( #1582 )
#1199 = ORIENTED_EDGE( '', *, *, #1583, .T. )
#1200 = ORIENTED_EDGE( '', *, *, #1584, .T. )
#1201 = CARTESIAN_POINT( '', ( 0.00000000000000, 0.00000000000000, 0.152400000000000 ) )
#1202 = DIRECTION( '', ( -0.00000000000000, -0.00000000000000, 1.00000000000000 ) )
#1203 = DIRECTION( '', ( 0.00000000000000, 1.00000000000000, 0.00000000000000 ) )
#1204 = SURFACE_STYLE_FILL_AREA( #1585 )
#1205 = ORIENTED_EDGE( '', *, *, #1586, .T. )
#1206 = ORIENTED_EDGE( '', *, *, #1576, .T. )
#1207 = CARTESIAN_POINT( '', ( 0.00000000000000, 0.00000000000000, 0.152400000000000 ) )
#1208 = DIRECTION( '', ( -0.00000000000000, -0.00000000000000, 1.00000000000000 ) )
#1209 = DIRECTION( '', ( 0.00000000000000, 1.00000000000000, 0.00000000000000 ) )
#1210 = SURFACE_STYLE_FILL_AREA( #1587 )
#1211 = ORIENTED_EDGE( '', *, *, #1588, .T. )
#1212 = ORIENTED_EDGE( '', *, *, #1494, .F. )
#1213 = ORIENTED_EDGE( '', *, *, #1589, .F. )
#1214 = CARTESIAN_POINT( '', ( 0.00000000000000, 0.00000000000000, 0.145162435763151 ) )
#1215 = DIRECTION( '', ( -0.00000000000000, 0.00000000000000, -1.00000000000000 ) )
#1216 = DIRECTION( '', ( -0.587785252292473, -0.809016994374948, 0.00000000000000 ) )
#1217 = SURFACE_STYLE_FILL_AREA( #1590 )
#1218 = ORIENTED_EDGE( '', *, *, #1591, .T. )
#1219 = ORIENTED_EDGE( '', *, *, #1574, .T. )
#1220 = CARTESIAN_POINT( '', ( 0.00000000000000, 0.00000000000000, 0.152400000000000 ) )
#1221 = DIRECTION( '', ( -0.00000000000000, -0.00000000000000, 1.00000000000000 ) )
#1222 = DIRECTION( '', ( 0.00000000000000, 1.00000000000000, 0.00000000000000 ) )
#1223 = SURFACE_STYLE_FILL_AREA( #1592 )
#1224 = ORIENTED_EDGE( '', *, *, #1593, .T. )
#1225 = ORIENTED_EDGE( '', *, *, #1594, .T. )
#1226 = CARTESIAN_POINT( '', ( 0.00000000000000, 0.00000000000000, 0.152400000000000 ) )
#1227 = DIRECTION( '', ( -0.00000000000000, -0.00000000000000, 1.00000000000000 ) )
#1228 = DIRECTION( '', ( 0.00000000000000, 1.00000000000000, 0.00000000000000 ) )
#1229 = SURFACE_STYLE_FILL_AREA( #1595 )
#1230 = ORIENTED_EDGE( '', *, *, #1596, .T. )
#1231 = ORIENTED_EDGE( '', *, *, #1589, .T. )
#1232 = CARTESIAN_POINT( '', ( 0.00000000000000, 0.00000000000000, 0.152400000000000 ) )
#1233 = DIRECTION( '', ( -0.00000000000000, -0.00000000000000, 1.00000000000000 ) )
#1234 = DIRECTION( '', ( 0.00000000000000, 1.00000000000000, 0.00000000000000 ) )
#1235 = SURFACE_STYLE_FILL_AREA( #1597 )
#1236 = ORIENTED_EDGE( '', *, *, #1513, .T. )
#1237 = ORIENTED_EDGE( '', *, *, #1598, .T. )
#1238 = CARTESIAN_POINT( '', ( 0.00000000000000, 0.00000000000000, 0.152400000000000 ) )
#1239 = DIRECTION( '', ( -0.00000000000000, -0.00000000000000, 1.00000000000000 ) )
#1240 = DIRECTION( '', ( 0.00000000000000, 1.00000000000000, 0.00000000000000 ) )
#1241 = SURFACE_STYLE_FILL_AREA( #1599 )
#1242 = ORIENTED_EDGE( '', *, *, #1524, .T. )
#1243 = ORIENTED_EDGE( '', *, *, #1558, .T. )
#1244 = CARTESIAN_POINT( '', ( 0.00000000000000, 0.00000000000000, 0.152400000000000 ) )
#1245 = DIRECTION( '', ( -0.00000000000000, -0.00000000000000, 1.00000000000000 ) )
#1246 = DIRECTION( '', ( 0.00000000000000, 1.00000000000000, 0.00000000000000 ) )
#1247 = SURFACE_STYLE_FILL_AREA( #1600 )
#1248 = ORIENTED_EDGE( '', *, *, #1581, .T. )
#1249 = ORIENTED_EDGE( '', *, *, #1601, .T. )
#1250 = CARTESIAN_POINT( '', ( 0.00000000000000, 0.00000000000000, 0.152400000000000 ) )
#1251 = DIRECTION( '', ( -0.00000000000000, -0.00000000000000, 1.00000000000000 ) )
#1252 = DIRECTION( '', ( 0.00000000000000, 1.00000000000000, 0.00000000000000 ) )
#1253 = SURFACE_STYLE_FILL_AREA( #1602 )
#1254 = ORIENTED_EDGE( '', *, *, #1603, .F. )
#1255 = ORIENTED_EDGE( '', *, *, #1515, .F. )
#1256 = CARTESIAN_POINT( '', ( 0.00000000000000, 0.00000000000000, 0.0880124357631511 ) )
#1257 = DIRECTION( '', ( -0.00000000000000, 0.00000000000000, -1.00000000000000 ) )
#1258 = DIRECTION( '', ( -0.587785252292473, -0.809016994374948, 0.00000000000000 ) )
#1259 = SURFACE_STYLE_FILL_AREA( #1604 )
#1260 = ORIENTED_EDGE( '', *, *, #1507, .T. )
#1261 = ORIENTED_EDGE( '', *, *, #1512, .T. )
#1262 = CARTESIAN_POINT( '', ( 0.00000000000000, 0.00000000000000, 0.152400000000000 ) )
#1263 = DIRECTION( '', ( -0.00000000000000, -0.00000000000000, 1.00000000000000 ) )
#1264 = DIRECTION( '', ( 0.00000000000000, 1.00000000000000, 0.00000000000000 ) )
#1265 = SURFACE_STYLE_FILL_AREA( #1605 )
#1266 = ORIENTED_EDGE( '', *, *, #1606, .F. )
#1267 = ORIENTED_EDGE( '', *, *, #1607, .F. )
#1268 = CARTESIAN_POINT( '', ( 0.00000000000000, 0.00000000000000, 0.0575324357631511 ) )
#1269 = DIRECTION( '', ( -0.00000000000000, 0.00000000000000, -1.00000000000000 ) )
#1270 = DIRECTION( '', ( -0.587785252292473, -0.809016994374948, 0.00000000000000 ) )
#1271 = SURFACE_STYLE_FILL_AREA( #1608 )
#1272 = ORIENTED_EDGE( '', *, *, #1609, .T. )
#1273 = ORIENTED_EDGE( '', *, *, #1610, .T. )
#1274 = CARTESIAN_POINT( '', ( 0.00000000000000, 0.00000000000000, 0.152400000000000 ) )
#1275 = DIRECTION( '', ( -0.00000000000000, -0.00000000000000, 1.00000000000000 ) )
#1276 = DIRECTION( '', ( 0.00000000000000, 1.00000000000000, 0.00000000000000 ) )
#1277 = SURFACE_STYLE_FILL_AREA( #1611 )
#1278 = ORIENTED_EDGE( '', *, *, #1612, .F. )
#1279 = ORIENTED_EDGE( '', *, *, #1584, .F. )
#1280 = CARTESIAN_POINT( '', ( 0.00000000000000, 0.00000000000000, 0.107062435763151 ) )
#1281 = DIRECTION( '', ( -0.00000000000000, 0.00000000000000, -1.00000000000000 ) )
#1282 = DIRECTION( '', ( -0.587785252292473, -0.809016994374948, 0.00000000000000 ) )
#1283 = SURFACE_STYLE_FILL_AREA( #1613 )
#1284 = ORIENTED_EDGE( '', *, *, #1596, .F. )
#1285 = ORIENTED_EDGE( '', *, *, #1614, .F. )
#1286 = CARTESIAN_POINT( '', ( 0.00000000000000, 0.00000000000000, 0.148972435763151 ) )
#1287 = DIRECTION( '', ( -0.00000000000000, 0.00000000000000, -1.00000000000000 ) )
#1288 = DIRECTION( '', ( -0.587785252292473, -0.809016994374948, 0.00000000000000 ) )
#1289 = SURFACE_STYLE_FILL_AREA( #1615 )
#1290 = ORIENTED_EDGE( '', *, *, #1616, .T. )
#1291 = ORIENTED_EDGE( '', *, *, #1617, .T. )
#1292 = CARTESIAN_POINT( '', ( 0.00000000000000, 0.00000000000000, 0.152400000000000 ) )
#1293 = DIRECTION( '', ( -0.00000000000000, -0.00000000000000, 1.00000000000000 ) )
#1294 = DIRECTION( '', ( 0.00000000000000, 1.00000000000000, 0.00000000000000 ) )
#1295 = SURFACE_STYLE_FILL_AREA( #1618 )
#1296 = ORIENTED_EDGE( '', *, *, #1619, .T. )
#1297 = ORIENTED_EDGE( '', *, *, #1620, .T. )
#1298 = CARTESIAN_POINT( '', ( 0.00000000000000, 0.00000000000000, 0.152400000000000 ) )
#1299 = DIRECTION( '', ( -0.00000000000000, -0.00000000000000, 1.00000000000000 ) )
#1300 = DIRECTION( '', ( 0.00000000000000, 1.00000000000000, 0.00000000000000 ) )
#1301 = SURFACE_STYLE_FILL_AREA( #1621 )
#1302 = ORIENTED_EDGE( '', *, *, #1622, .T. )
#1303 = ORIENTED_EDGE( '', *, *, #1518, .T. )
#1304 = CARTESIAN_POINT( '', ( 0.00000000000000, 0.00000000000000, 0.152400000000000 ) )
#1305 = DIRECTION( '', ( -0.00000000000000, -0.00000000000000, 1.00000000000000 ) )
#1306 = DIRECTION( '', ( 0.00000000000000, 1.00000000000000, 0.00000000000000 ) )
#1307 = SURFACE_STYLE_FILL_AREA( #1623 )
#1308 = ORIENTED_EDGE( '', *, *, #1550, .T. )
#1309 = ORIENTED_EDGE( '', *, *, #1606, .T. )
#1310 = CARTESIAN_POINT( '', ( 0.00000000000000, 0.00000000000000, 0.152400000000000 ) )
#1311 = DIRECTION( '', ( -0.00000000000000, -0.00000000000000, 1.00000000000000 ) )
#1312 = DIRECTION( '', ( 0.00000000000000, 1.00000000000000, 0.00000000000000 ) )
#1313 = SURFACE_STYLE_FILL_AREA( #1624 )
#1314 = ORIENTED_EDGE( '', *, *, #1556, .F. )
#1315 = ORIENTED_EDGE( '', *, *, #1593, .F. )
#1316 = CARTESIAN_POINT( '', ( 0.00000000000000, 0.00000000000000, 0.0422924357631511 ) )
#1317 = DIRECTION( '', ( -0.00000000000000, 0.00000000000000, -1.00000000000000 ) )
#1318 = DIRECTION( '', ( -0.587785252292473, -0.809016994374948, 0.00000000000000 ) )
#1319 = SURFACE_STYLE_FILL_AREA( #1625 )
#1320 = ORIENTED_EDGE( '', *, *, #1626, .T. )
#1321 = ORIENTED_EDGE( '', *, *, #1500, .T. )
#1322 = CARTESIAN_POINT( '', ( 0.00000000000000, 0.00000000000000, 0.152400000000000 ) )
#1323 = DIRECTION( '', ( -0.00000000000000, -0.00000000000000, 1.00000000000000 ) )
#1324 = DIRECTION( '', ( 0.00000000000000, 1.00000000000000, 0.00000000000000 ) )
#1325 = SURFACE_STYLE_FILL_AREA( #1627 )
#1326 = ORIENTED_EDGE( '', *, *, #1591, .F. )
#1327 = ORIENTED_EDGE( '', *, *, #1541, .F. )
#1328 = CARTESIAN_POINT( '', ( 0.00000000000000, 0.00000000000000, 0.118492435763151 ) )
#1329 = DIRECTION( '', ( -0.00000000000000, 0.00000000000000, -1.00000000000000 ) )
#1330 = DIRECTION( '', ( -0.587785252292473, -0.809016994374948, 0.00000000000000 ) )
#1331 = SURFACE_STYLE_FILL_AREA( #1628 )
#1332 = ORIENTED_EDGE( '', *, *, #1567, .F. )
#1333 = ORIENTED_EDGE( '', *, *, #1509, .T. )
#1334 = CARTESIAN_POINT( '', ( 0.00000000000000, 0.00000000000000, 0.00000000000000 ) )
#1335 = DIRECTION( '', ( 0.00000000000000, 0.00000000000000, 1.00000000000000 ) )
#1336 = DIRECTION( '', ( 0.00000000000000, -1.00000000000000, 0.00000000000000 ) )
#1337 = SURFACE_STYLE_FILL_AREA( #1629 )
#1338 = ORIENTED_EDGE( '', *, *, #1630, .F. )
#1339 = ORIENTED_EDGE( '', *, *, #1570, .F. )
#1340 = CARTESIAN_POINT( '', ( 0.00000000000000, 0.00000000000000, 0.0803924357631511 ) )
#1341 = DIRECTION( '', ( -0.00000000000000, 0.00000000000000, -1.00000000000000 ) )
#1342 = DIRECTION( '', ( -0.587785252292473, -0.809016994374948, 0.00000000000000 ) )
#1343 = SURFACE_STYLE_FILL_AREA( #1631 )
#1344 = ORIENTED_EDGE( '', *, *, #1561, .F. )
#1345 = ORIENTED_EDGE( '', *, *, #1616, .F. )
#1346 = CARTESIAN_POINT( '', ( 0.00000000000000, 0.00000000000000, 0.0308624357631511 ) )
#1347 = DIRECTION( '', ( -0.00000000000000, 0.00000000000000, -1.00000000000000 ) )
#1348 = DIRECTION( '', ( -0.587785252292473, -0.809016994374948, 0.00000000000000 ) )
#1349 = SURFACE_STYLE_FILL_AREA( #1632 )
#1350 = ORIENTED_EDGE( '', *, *, #1563, .F. )
#1351 = ORIENTED_EDGE( '', *, *, #1535, .F. )
#1352 = CARTESIAN_POINT( '', ( 0.00000000000000, 0.00000000000000, 0.129922435763151 ) )
#1353 = DIRECTION( '', ( -0.00000000000000, 0.00000000000000, -1.00000000000000 ) )
#1354 = DIRECTION( '', ( -0.587785252292473, -0.809016994374948, 0.00000000000000 ) )
#1355 = SURFACE_STYLE_FILL_AREA( #1633 )
#1356 = ORIENTED_EDGE( '', *, *, #1501, .T. )
#1357 = ORIENTED_EDGE( '', *, *, #1630, .T. )
#1358 = CARTESIAN_POINT( '', ( 0.00000000000000, 0.00000000000000, 0.152400000000000 ) )
#1359 = DIRECTION( '', ( -0.00000000000000, -0.00000000000000, 1.00000000000000 ) )
#1360 = DIRECTION( '', ( 0.00000000000000, 1.00000000000000, 0.00000000000000 ) )
#1361 = SURFACE_STYLE_FILL_AREA( #1634 )
#1362 = ORIENTED_EDGE( '', *, *, #1594, .F. )
#1363 = ORIENTED_EDGE( '', *, *, #1622, .F. )
#1364 = CARTESIAN_POINT( '', ( 0.00000000000000, 0.00000000000000, 0.0461024357631511 ) )
#1365 = DIRECTION( '', ( -0.00000000000000, 0.00000000000000, -1.00000000000000 ) )
#1366 = DIRECTION( '', ( -0.587785252292473, -0.809016994374948, 0.00000000000000 ) )
#1367 = SURFACE_STYLE_FILL_AREA( #1635 )
#1368 = ORIENTED_EDGE( '', *, *, #1636, .T. )
#1369 = ORIENTED_EDGE( '', *, *, #1578, .T. )
#1370 = CARTESIAN_POINT( '', ( 0.00000000000000, 0.00000000000000, 0.152400000000000 ) )
#1371 = DIRECTION( '', ( -0.00000000000000, -0.00000000000000, 1.00000000000000 ) )
#1372 = DIRECTION( '', ( 0.00000000000000, 1.00000000000000, 0.00000000000000 ) )
#1373 = SURFACE_STYLE_FILL_AREA( #1637 )
#1374 = ORIENTED_EDGE( '', *, *, #1620, .F. )
#1375 = ORIENTED_EDGE( '', *, *, #1520, .F. )
#1376 = CARTESIAN_POINT( '', ( 0.00000000000000, 0.00000000000000, 0.0232424357631511 ) )
#1377 = DIRECTION( '', ( -0.00000000000000, 0.00000000000000, -1.00000000000000 ) )
#1378 = DIRECTION( '', ( -0.587785252292473, -0.809016994374948, 0.00000000000000 ) )
#1379 = SURFACE_STYLE_FILL_AREA( #1638 )
#1380 = ORIENTED_EDGE( '', *, *, #1612, .T. )
#1381 = ORIENTED_EDGE( '', *, *, #1579, .T. )
#1382 = CARTESIAN_POINT( '', ( 0.00000000000000, 0.00000000000000, 0.152400000000000 ) )
#1383 = DIRECTION( '', ( -0.00000000000000, -0.00000000000000, 1.00000000000000 ) )
#1384 = DIRECTION( '', ( 0.00000000000000, 1.00000000000000, 0.00000000000000 ) )
#1385 = SURFACE_STYLE_FILL_AREA( #1639 )
#1386 = ORIENTED_EDGE( '', *, *, #1598, .F. )
#1387 = ORIENTED_EDGE( '', *, *, #1626, .F. )
#1388 = CARTESIAN_POINT( '', ( 0.00000000000000, 0.00000000000000, 0.0727724357631511 ) )
#1389 = DIRECTION( '', ( -0.00000000000000, 0.00000000000000, -1.00000000000000 ) )
#1390 = DIRECTION( '', ( -0.587785252292473, -0.809016994374948, 0.00000000000000 ) )
#1391 = SURFACE_STYLE_FILL_AREA( #1640 )
#1392 = ORIENTED_EDGE( '', *, *, #1583, .F. )
#1393 = ORIENTED_EDGE( '', *, *, #1538, .F. )
#1394 = CARTESIAN_POINT( '', ( 0.00000000000000, 0.00000000000000, 0.110872435763151 ) )
#1395 = DIRECTION( '', ( -0.00000000000000, 0.00000000000000, -1.00000000000000 ) )
#1396 = DIRECTION( '', ( -0.587785252292473, -0.809016994374948, 0.00000000000000 ) )
#1397 = SURFACE_STYLE_FILL_AREA( #1641 )
#1398 = ORIENTED_EDGE( '', *, *, #1617, .F. )
#1399 = ORIENTED_EDGE( '', *, *, #1586, .F. )
#1400 = CARTESIAN_POINT( '', ( 0.00000000000000, 0.00000000000000, 0.0346724357631511 ) )
#1401 = DIRECTION( '', ( -0.00000000000000, 0.00000000000000, -1.00000000000000 ) )
#1402 = DIRECTION( '', ( -0.587785252292473, -0.809016994374948, 0.00000000000000 ) )
#1403 = SURFACE_STYLE_FILL_AREA( #1642 )
#1404 = ORIENTED_EDGE( '', *, *, #1610, .F. )
#1405 = ORIENTED_EDGE( '', *, *, #1643, .F. )
#1406 = CARTESIAN_POINT( '', ( 0.00000000000000, 0.00000000000000, 0.0956324357631510 ) )
#1407 = DIRECTION( '', ( -0.00000000000000, 0.00000000000000, -1.00000000000000 ) )
#1408 = DIRECTION( '', ( -0.587785252292473, -0.809016994374948, 0.00000000000000 ) )
#1409 = SURFACE_STYLE_FILL_AREA( #1644 )
#1410 = ORIENTED_EDGE( '', *, *, #1645, .T. )
#1411 = ORIENTED_EDGE( '', *, *, #1553, .T. )
#1412 = CARTESIAN_POINT( '', ( 0.00000000000000, 0.00000000000000, 0.152400000000000 ) )
#1413 = DIRECTION( '', ( -0.00000000000000, -0.00000000000000, 1.00000000000000 ) )
#1414 = DIRECTION( '', ( 0.00000000000000, 1.00000000000000, 0.00000000000000 ) )
#1415 = SURFACE_STYLE_FILL_AREA( #1646 )
#1416 = ORIENTED_EDGE( '', *, *, #1516, .F. )
#1417 = ORIENTED_EDGE( '', *, *, #1609, .F. )
#1418 = CARTESIAN_POINT( '', ( 0.00000000000000, 0.00000000000000, 0.0918224357631511 ) )
#1419 = DIRECTION( '', ( -0.00000000000000, 0.00000000000000, -1.00000000000000 ) )
#1420 = DIRECTION( '', ( -0.587785252292473, -0.809016994374948, 0.00000000000000 ) )
#1421 = SURFACE_STYLE_FILL_AREA( #1647 )
#1422 = ORIENTED_EDGE( '', *, *, #1648, .T. )
#1423 = ORIENTED_EDGE( '', *, *, #1603, .T. )
#1424 = CARTESIAN_POINT( '', ( 0.00000000000000, 0.00000000000000, 0.152400000000000 ) )
#1425 = DIRECTION( '', ( -0.00000000000000, -0.00000000000000, 1.00000000000000 ) )
#1426 = DIRECTION( '', ( 0.00000000000000, 1.00000000000000, 0.00000000000000 ) )
#1427 = SURFACE_STYLE_FILL_AREA( #1649 )
#1428 = ORIENTED_EDGE( '', *, *, #1571, .F. )
#1429 = ORIENTED_EDGE( '', *, *, #1648, .F. )
#1430 = CARTESIAN_POINT( '', ( 0.00000000000000, 0.00000000000000, 0.0842024357631511 ) )
#1431 = DIRECTION( '', ( -0.00000000000000, 0.00000000000000, -1.00000000000000 ) )
#1432 = DIRECTION( '', ( -0.587785252292473, -0.809016994374948, 0.00000000000000 ) )
#1433 = SURFACE_STYLE_FILL_AREA( #1650 )
#1434 = ORIENTED_EDGE( '', *, *, #1493, .T. )
#1435 = ORIENTED_EDGE( '', *, *, #1588, .F. )
#1436 = ORIENTED_EDGE( '', *, *, #1565, .F. )
#1437 = CARTESIAN_POINT( '', ( 0.00000000000000, 0.0635209493437831, 0.144780000000000 ) )
#1438 = DIRECTION( '', ( -0.00000000000000, 1.00000000000000, -0.00000000000000 ) )
#1439 = DIRECTION( '', ( 1.00000000000000, 0.00000000000000, 0.00000000000000 ) )
#1440 = SURFACE_STYLE_FILL_AREA( #1651 )
#1441 = ORIENTED_EDGE( '', *, *, #1527, .F. )
#1442 = ORIENTED_EDGE( '', *, *, #1619, .F. )
#1443 = CARTESIAN_POINT( '', ( 0.00000000000000, 0.00000000000000, 0.0194324357631511 ) )
#1444 = DIRECTION( '', ( -0.00000000000000, 0.00000000000000, -1.00000000000000 ) )
#1445 = DIRECTION( '', ( -0.587785252292473, -0.809016994374948, 0.00000000000000 ) )
#1446 = SURFACE_STYLE_FILL_AREA( #1652 )
#1447 = ORIENTED_EDGE( '', *, *, #1653, .F. )
#1448 = ORIENTED_EDGE( '', *, *, #1636, .F. )
#1449 = CARTESIAN_POINT( '', ( 0.00000000000000, 0.00000000000000, 0.0994424357631511 ) )
#1450 = DIRECTION( '', ( -0.00000000000000, 0.00000000000000, -1.00000000000000 ) )
#1451 = DIRECTION( '', ( -0.587785252292473, -0.809016994374948, 0.00000000000000 ) )
#1452 = SURFACE_STYLE_FILL_AREA( #1654 )
#1453 = ORIENTED_EDGE( '', *, *, #1540, .F. )
#1454 = ORIENTED_EDGE( '', *, *, #1532, .F. )
#1455 = CARTESIAN_POINT( '', ( 0.00000000000000, 0.00000000000000, 0.122302435763151 ) )
#1456 = DIRECTION( '', ( -0.00000000000000, 0.00000000000000, -1.00000000000000 ) )
#1457 = DIRECTION( '', ( -0.587785252292473, -0.809016994374948, 0.00000000000000 ) )
#1458 = SURFACE_STYLE_FILL_AREA( #1655 )
#1459 = ORIENTED_EDGE( '', *, *, #1643, .T. )
#1460 = ORIENTED_EDGE( '', *, *, #1653, .T. )
#1461 = CARTESIAN_POINT( '', ( 0.00000000000000, 0.00000000000000, 0.152400000000000 ) )
#1462 = DIRECTION( '', ( -0.00000000000000, -0.00000000000000, 1.00000000000000 ) )
#1463 = DIRECTION( '', ( 0.00000000000000, 1.00000000000000, 0.00000000000000 ) )
#1464 = SURFACE_STYLE_FILL_AREA( #1656 )
#1465 = ORIENTED_EDGE( '', *, *, #1559, .T. )
#1466 = ORIENTED_EDGE( '', *, *, #1529, .T. )
#1467 = CARTESIAN_POINT( '', ( 0.00000000000000, 0.00000000000000, 0.152400000000000 ) )
#1468 = DIRECTION( '', ( -0.00000000000000, -0.00000000000000, 1.00000000000000 ) )
#1469 = DIRECTION( '', ( 0.00000000000000, 1.00000000000000, 0.00000000000000 ) )
#1470 = SURFACE_STYLE_FILL_AREA( #1657 )
#1471 = ORIENTED_EDGE( '', *, *, #1645, .F. )
#1472 = ORIENTED_EDGE( '', *, *, #1601, .F. )
#1473 = CARTESIAN_POINT( '', ( 0.00000000000000, 0.00000000000000, 0.137542435763151 ) )
#1474 = DIRECTION( '', ( -0.00000000000000, 0.00000000000000, -1.00000000000000 ) )
#1475 = DIRECTION( '', ( -0.587785252292473, -0.809016994374948, 0.00000000000000 ) )
#1476 = SURFACE_STYLE_FILL_AREA( #1658 )
#1477 = ORIENTED_EDGE( '', *, *, #1544, .T. )
#1478 = ORIENTED_EDGE( '', *, *, #1614, .T. )
#1479 = CARTESIAN_POINT( '', ( 0.00000000000000, 0.00000000000000, 0.152400000000000 ) )
#1480 = DIRECTION( '', ( -0.00000000000000, -0.00000000000000, 1.00000000000000 ) )
#1481 = DIRECTION( '', ( 0.00000000000000, 1.00000000000000, 0.00000000000000 ) )
#1482 = SURFACE_STYLE_FILL_AREA( #1659 )
#1483 = ORIENTED_EDGE( '', *, *, #1607, .T. )
#1484 = ORIENTED_EDGE( '', *, *, #1503, .T. )
#1485 = CARTESIAN_POINT( '', ( 0.00000000000000, 0.00000000000000, 0.152400000000000 ) )
#1486 = DIRECTION( '', ( -0.00000000000000, -0.00000000000000, 1.00000000000000 ) )
#1487 = DIRECTION( '', ( 0.00000000000000, 1.00000000000000, 0.00000000000000 ) )
#1488 = FILL_AREA_STYLE( '', ( #1660 ) )
#1489 = EDGE_CURVE( '', #1661, #1662, #1663, .T. )
#1490 = EDGE_CURVE( '', #1661, #1662, #1664, .T. )
#1491 = EDGE_CURVE( '', #1665, #1665, #1666, .T. )
#1492 = FILL_AREA_STYLE( '', ( #1667 ) )
#1493 = EDGE_CURVE( '', #1668, #1669, #1670, .T. )
#1494 = EDGE_CURVE( '', #1668, #1669, #1671, .T. )
#1495 = EDGE_CURVE( '', #1672, #1672, #1673, .T. )
#1496 = FILL_AREA_STYLE( '', ( #1674 ) )
#1497 = EDGE_CURVE( '', #1675, #1675, #1676, .T. )
#1498 = EDGE_CURVE( '', #1677, #1677, #1678, .T. )
#1499 = FILL_AREA_STYLE( '', ( #1679 ) )
#1500 = EDGE_CURVE( '', #1680, #1680, #1681, .T. )
#1501 = EDGE_CURVE( '', #1682, #1682, #1683, .T. )
#1502 = FILL_AREA_STYLE( '', ( #1684 ) )
#1503 = EDGE_CURVE( '', #1685, #1685, #1686, .T. )
#1504 = EDGE_CURVE( '', #1687, #1687, #1688, .T. )
#1505 = FILL_AREA_STYLE( '', ( #1689 ) )
#1506 = EDGE_CURVE( '', #1690, #1690, #1691, .T. )
#1507 = EDGE_CURVE( '', #1692, #1692, #1693, .T. )
#1508 = FILL_AREA_STYLE( '', ( #1694 ) )
#1509 = EDGE_CURVE( '', #1695, #1695, #1696, .T. )
#1510 = EDGE_CURVE( '', #1697, #1697, #1698, .T. )
#1511 = FILL_AREA_STYLE( '', ( #1699 ) )
#1512 = EDGE_CURVE( '', #1700, #1700, #1701, .T. )
#1513 = EDGE_CURVE( '', #1702, #1702, #1703, .T. )
#1514 = FILL_AREA_STYLE( '', ( #1704 ) )
#1515 = EDGE_CURVE( '', #1705, #1705, #1706, .T. )
#1516 = EDGE_CURVE( '', #1707, #1707, #1708, .T. )
#1517 = FILL_AREA_STYLE( '', ( #1709 ) )
#1518 = EDGE_CURVE( '', #1710, #1710, #1711, .T. )
#1519 = FILL_AREA_STYLE( '', ( #1712 ) )
#1520 = EDGE_CURVE( '', #1713, #1713, #1714, .T. )
#1521 = EDGE_CURVE( '', #1715, #1715, #1716, .T. )
#1522 = FILL_AREA_STYLE( '', ( #1717 ) )
#1523 = EDGE_CURVE( '', #1661, #1662, #1718, .T. )
#1524 = EDGE_CURVE( '', #1719, #1719, #1720, .T. )
#1525 = FILL_AREA_STYLE( '', ( #1721 ) )
#1526 = EDGE_CURVE( '', #1722, #1722, #1723, .T. )
#1527 = EDGE_CURVE( '', #1724, #1724, #1725, .T. )
#1528 = FILL_AREA_STYLE( '', ( #1726 ) )
#1529 = EDGE_CURVE( '', #1727, #1727, #1728, .T. )
#1530 = FILL_AREA_STYLE( '', ( #1729 ) )
#1531 = EDGE_CURVE( '', #1730, #1730, #1731, .T. )
#1532 = EDGE_CURVE( '', #1732, #1732, #1733, .T. )
#1533 = FILL_AREA_STYLE( '', ( #1734 ) )
#1534 = EDGE_CURVE( '', #1735, #1735, #1736, .T. )
#1535 = EDGE_CURVE( '', #1737, #1737, #1738, .T. )
#1536 = FILL_AREA_STYLE( '', ( #1739 ) )
#1537 = EDGE_CURVE( '', #1740, #1740, #1741, .T. )
#1538 = EDGE_CURVE( '', #1742, #1742, #1743, .T. )
#1539 = FILL_AREA_STYLE( '', ( #1744 ) )
#1540 = EDGE_CURVE( '', #1745, #1745, #1746, .T. )
#1541 = EDGE_CURVE( '', #1747, #1747, #1748, .T. )
#1542 = FILL_AREA_STYLE( '', ( #1749 ) )
#1543 = EDGE_CURVE( '', #1750, #1750, #1751, .T. )
#1544 = EDGE_CURVE( '', #1752, #1752, #1753, .T. )
#1545 = FILL_AREA_STYLE( '', ( #1754 ) )
#1546 = EDGE_CURVE( '', #1755, #1755, #1756, .T. )
#1547 = FILL_AREA_STYLE( '', ( #1757 ) )
#1548 = EDGE_CURVE( '', #1758, #1758, #1759, .T. )
#1549 = FILL_AREA_STYLE( '', ( #1760 ) )
#1550 = EDGE_CURVE( '', #1761, #1761, #1762, .T. )
#1551 = FILL_AREA_STYLE( '', ( #1763 ) )
#1552 = FILL_AREA_STYLE( '', ( #1764 ) )
#1553 = EDGE_CURVE( '', #1765, #1765, #1766, .T. )
#1554 = FILL_AREA_STYLE( '', ( #1767 ) )
#1555 = EDGE_CURVE( '', #1768, #1768, #1769, .T. )
#1556 = EDGE_CURVE( '', #1770, #1770, #1771, .T. )
#1557 = FILL_AREA_STYLE( '', ( #1772 ) )
#1558 = EDGE_CURVE( '', #1773, #1773, #1774, .T. )
#1559 = EDGE_CURVE( '', #1775, #1775, #1776, .T. )
#1560 = FILL_AREA_STYLE( '', ( #1777 ) )
#1561 = EDGE_CURVE( '', #1778, #1778, #1779, .T. )
#1562 = FILL_AREA_STYLE( '', ( #1780 ) )
#1563 = EDGE_CURVE( '', #1781, #1781, #1782, .T. )
#1564 = FILL_AREA_STYLE( '', ( #1783 ) )
#1565 = EDGE_CURVE( '', #1784, #1784, #1785, .T. )
#1566 = EDGE_CURVE( '', #1786, #1786, #1787, .T. )
#1567 = EDGE_CURVE( '', #1788, #1788, #1789, .T. )
#1568 = FILL_AREA_STYLE( '', ( #1790 ) )
#1569 = FILL_AREA_STYLE( '', ( #1791 ) )
#1570 = EDGE_CURVE( '', #1792, #1792, #1793, .T. )
#1571 = EDGE_CURVE( '', #1794, #1794, #1795, .T. )
#1572 = FILL_AREA_STYLE( '', ( #1796 ) )
#1573 = FILL_AREA_STYLE( '', ( #1797 ) )
#1574 = EDGE_CURVE( '', #1798, #1798, #1799, .T. )
#1575 = FILL_AREA_STYLE( '', ( #1800 ) )
#1576 = EDGE_CURVE( '', #1801, #1801, #1802, .T. )
#1577 = FILL_AREA_STYLE( '', ( #1803 ) )
#1578 = EDGE_CURVE( '', #1804, #1804, #1805, .T. )
#1579 = EDGE_CURVE( '', #1806, #1806, #1807, .T. )
#1580 = FILL_AREA_STYLE( '', ( #1808 ) )
#1581 = EDGE_CURVE( '', #1809, #1809, #1810, .T. )
#1582 = FILL_AREA_STYLE( '', ( #1811 ) )
#1583 = EDGE_CURVE( '', #1812, #1812, #1813, .T. )
#1584 = EDGE_CURVE( '', #1814, #1814, #1815, .T. )
#1585 = FILL_AREA_STYLE( '', ( #1816 ) )
#1586 = EDGE_CURVE( '', #1817, #1817, #1818, .T. )
#1587 = FILL_AREA_STYLE( '', ( #1819 ) )
#1588 = EDGE_CURVE( '', #1668, #1669, #1820, .T. )
#1589 = EDGE_CURVE( '', #1821, #1821, #1822, .T. )
#1590 = FILL_AREA_STYLE( '', ( #1823 ) )
#1591 = EDGE_CURVE( '', #1824, #1824, #1825, .T. )
#1592 = FILL_AREA_STYLE( '', ( #1826 ) )
#1593 = EDGE_CURVE( '', #1827, #1827, #1828, .T. )
#1594 = EDGE_CURVE( '', #1829, #1829, #1830, .T. )
#1595 = FILL_AREA_STYLE( '', ( #1831 ) )
#1596 = EDGE_CURVE( '', #1832, #1832, #1833, .T. )
#1597 = FILL_AREA_STYLE( '', ( #1834 ) )
#1598 = EDGE_CURVE( '', #1835, #1835, #1836, .T. )
#1599 = FILL_AREA_STYLE( '', ( #1837 ) )
#1600 = FILL_AREA_STYLE( '', ( #1838 ) )
#1601 = EDGE_CURVE( '', #1839, #1839, #1840, .T. )
#1602 = FILL_AREA_STYLE( '', ( #1841 ) )
#1603 = EDGE_CURVE( '', #1842, #1842, #1843, .T. )
#1604 = FILL_AREA_STYLE( '', ( #1844 ) )
#1605 = FILL_AREA_STYLE( '', ( #1845 ) )
#1606 = EDGE_CURVE( '', #1846, #1846, #1847, .T. )
#1607 = EDGE_CURVE( '', #1848, #1848, #1849, .T. )
#1608 = FILL_AREA_STYLE( '', ( #1850 ) )
#1609 = EDGE_CURVE( '', #1851, #1851, #1852, .T. )
#1610 = EDGE_CURVE( '', #1853, #1853, #1854, .T. )
#1611 = FILL_AREA_STYLE( '', ( #1855 ) )
#1612 = EDGE_CURVE( '', #1856, #1856, #1857, .T. )
#1613 = FILL_AREA_STYLE( '', ( #1858 ) )
#1614 = EDGE_CURVE( '', #1859, #1859, #1860, .T. )
#1615 = FILL_AREA_STYLE( '', ( #1861 ) )
#1616 = EDGE_CURVE( '', #1862, #1862, #1863, .T. )
#1617 = EDGE_CURVE( '', #1864, #1864, #1865, .T. )
#1618 = FILL_AREA_STYLE( '', ( #1866 ) )
#1619 = EDGE_CURVE( '', #1867, #1867, #1868, .T. )
#1620 = EDGE_CURVE( '', #1869, #1869, #1870, .T. )
#1621 = FILL_AREA_STYLE( '', ( #1871 ) )
#1622 = EDGE_CURVE( '', #1872, #1872, #1873, .T. )
#1623 = FILL_AREA_STYLE( '', ( #1874 ) )
#1624 = FILL_AREA_STYLE( '', ( #1875 ) )
#1625 = FILL_AREA_STYLE( '', ( #1876 ) )
#1626 = EDGE_CURVE( '', #1877, #1877, #1878, .T. )
#1627 = FILL_AREA_STYLE( '', ( #1879 ) )
#1628 = FILL_AREA_STYLE( '', ( #1880 ) )
#1629 = FILL_AREA_STYLE( '', ( #1881 ) )
#1630 = EDGE_CURVE( '', #1882, #1882, #1883, .T. )
#1631 = FILL_AREA_STYLE( '', ( #1884 ) )
#1632 = FILL_AREA_STYLE( '', ( #1885 ) )
#1633 = FILL_AREA_STYLE( '', ( #1886 ) )
#1634 = FILL_AREA_STYLE( '', ( #1887 ) )
#1635 = FILL_AREA_STYLE( '', ( #1888 ) )
#1636 = EDGE_CURVE( '', #1889, #1889, #1890, .T. )
#1637 = FILL_AREA_STYLE( '', ( #1891 ) )
#1638 = FILL_AREA_STYLE( '', ( #1892 ) )
#1639 = FILL_AREA_STYLE( '', ( #1893 ) )
#1640 = FILL_AREA_STYLE( '', ( #1894 ) )
#1641 = FILL_AREA_STYLE( '', ( #1895 ) )
#1642 = FILL_AREA_STYLE( '', ( #1896 ) )
#1643 = EDGE_CURVE( '', #1897, #1897, #1898, .T. )
#1644 = FILL_AREA_STYLE( '', ( #1899 ) )
#1645 = EDGE_CURVE( '', #1900, #1900, #1901, .T. )
#1646 = FILL_AREA_STYLE( '', ( #1902 ) )
#1647 = FILL_AREA_STYLE( '', ( #1903 ) )
#1648 = EDGE_CURVE( '', #1904, #1904, #1905, .T. )
#1649 = FILL_AREA_STYLE( '', ( #1906 ) )
#1650 = FILL_AREA_STYLE( '', ( #1907 ) )
#1651 = FILL_AREA_STYLE( '', ( #1908 ) )
#1652 = FILL_AREA_STYLE( '', ( #1909 ) )
#1653 = EDGE_CURVE( '', #1910, #1910, #1911, .T. )
#1654 = FILL_AREA_STYLE( '', ( #1912 ) )
#1655 = FILL_AREA_STYLE( '', ( #1913 ) )
#1656 = FILL_AREA_STYLE( '', ( #1914 ) )
#1657 = FILL_AREA_STYLE( '', ( #1915 ) )
#1658 = FILL_AREA_STYLE( '', ( #1916 ) )
#1659 = FILL_AREA_STYLE( '', ( #1917 ) )
#1660 = FILL_AREA_STYLE_COLOUR( '', #1918 )
#1661 = VERTEX_POINT( '', #1919 )
#1662 = VERTEX_POINT( '', #1920 )
#1663 = B_SPLINE_CURVE_WITH_KNOTS( '', 3, ( #1921, #1922, #1923, #1924, #1925, #1926, #1927, #1928, #1929, #1930 ), .UNSPECIFIED., .F., .F., ( 4, 2, 2, 2, 4 ), ( 0.00000000000000, 0.000425748427455803, 0.000851496854911606, 0.00127724528236741, 0.00170299370982321 ), .UNSPECIFIED. )
#1664 = CIRCLE( '', #1931, 0.0381000000000000 )
#1665 = VERTEX_POINT( '', #1932 )
#1666 = CIRCLE( '', #1933, 0.0381000000000000 )
#1667 = FILL_AREA_STYLE_COLOUR( '', #1934 )
#1668 = VERTEX_POINT( '', #1935 )
#1669 = VERTEX_POINT( '', #1936 )
#1670 = B_SPLINE_CURVE_WITH_KNOTS( '', 3, ( #1937, #1938, #1939, #1940, #1941, #1942, #1943, #1944, #1945, #1946 ), .UNSPECIFIED., .F., .F., ( 4, 2, 2, 2, 4 ), ( 1.08420217248550E-19, 0.000425748427456809, 0.000851496854913618, 0.00127724528237043, 0.00170299370982723 ), .UNSPECIFIED. )
#1671 = CIRCLE( '', #1947, 0.0381000000000000 )
#1672 = VERTEX_POINT( '', #1948 )
#1673 = CIRCLE( '', #1949, 0.0381000000000000 )
#1674 = FILL_AREA_STYLE_COLOUR( '', #1950 )
#1675 = VERTEX_POINT( '', #1951 )
#1676 = CIRCLE( '', #1952, 0.0381000000000000 )
#1677 = VERTEX_POINT( '', #1953 )
#1678 = CIRCLE( '', #1954, 0.0381000000000000 )
#1679 = FILL_AREA_STYLE_COLOUR( '', #1955 )
#1680 = VERTEX_POINT( '', #1956 )
#1681 = CIRCLE( '', #1957, 0.0381000000000000 )
#1682 = VERTEX_POINT( '', #1958 )
#1683 = CIRCLE( '', #1959, 0.0381000000000000 )
#1684 = FILL_AREA_STYLE_COLOUR( '', #1960 )
#1685 = VERTEX_POINT( '', #1961 )
#1686 = CIRCLE( '', #1962, 0.0381000000000000 )
#1687 = VERTEX_POINT( '', #1963 )
#1688 = CIRCLE( '', #1964, 0.0381000000000000 )
#1689 = FILL_AREA_STYLE_COLOUR( '', #1965 )
#1690 = VERTEX_POINT( '', #1966 )
#1691 = CIRCLE( '', #1967, 0.0381000000000000 )
#1692 = VERTEX_POINT( '', #1968 )
#1693 = CIRCLE( '', #1969, 0.0381000000000000 )
#1694 = FILL_AREA_STYLE_COLOUR( '', #1970 )
#1695 = VERTEX_POINT( '', #1971 )
#1696 = CIRCLE( '', #1972, 0.0381000000000000 )
#1697 = VERTEX_POINT( '', #1973 )
#1698 = CIRCLE( '', #1974, 0.0381000000000000 )
#1699 = FILL_AREA_STYLE_COLOUR( '', #1975 )
#1700 = VERTEX_POINT( '', #1976 )
#1701 = CIRCLE( '', #1977, 0.0381000000000000 )
#1702 = VERTEX_POINT( '', #1978 )
#1703 = CIRCLE( '', #1979, 0.0381000000000000 )
#1704 = FILL_AREA_STYLE_COLOUR( '', #1980 )
#1705 = VERTEX_POINT( '', #1981 )
#1706 = CIRCLE( '', #1982, 0.0381000000000000 )
#1707 = VERTEX_POINT( '', #1983 )
#1708 = CIRCLE( '', #1984, 0.0381000000000000 )
#1709 = FILL_AREA_STYLE_COLOUR( '', #1985 )
#1710 = VERTEX_POINT( '', #1986 )
#1711 = CIRCLE( '', #1987, 0.0381000000000000 )
#1712 = FILL_AREA_STYLE_COLOUR( '', #1988 )
#1713 = VERTEX_POINT( '', #1989 )
#1714 = CIRCLE( '', #1990, 0.0381000000000000 )
#1715 = VERTEX_POINT( '', #1991 )
#1716 = CIRCLE( '', #1992, 0.0381000000000000 )
#1717 = FILL_AREA_STYLE_COLOUR( '', #1993 )
#1718 = B_SPLINE_CURVE_WITH_KNOTS( '', 3, ( #1994, #1995, #1996, #1997, #1998, #1999, #2000, #2001, #2002, #2003, #2004, #2005, #2006, #2007, #2008, #2009, #2010, #2011 ), .UNSPECIFIED., .F., .F., ( 4, 2, 2, 2, 2, 2, 2, 2, 4 ), ( -0.00200235906369795, -0.00174075389509328, -0.00147914872648862, -0.00121754355788395, -0.000955938389279285, -0.000694333220674619, -0.000432728052069953, -0.000171122…
#1719 = VERTEX_POINT( '', #2012 )
#1720 = CIRCLE( '', #2013, 0.0381000000000000 )
#1721 = FILL_AREA_STYLE_COLOUR( '', #2014 )
#1722 = VERTEX_POINT( '', #2015 )
#1723 = CIRCLE( '', #2016, 0.0381000000000000 )
#1724 = VERTEX_POINT( '', #2017 )
#1725 = CIRCLE( '', #2018, 0.0381000000000000 )
#1726 = FILL_AREA_STYLE_COLOUR( '', #2019 )
#1727 = VERTEX_POINT( '', #2020 )
#1728 = CIRCLE( '', #2021, 0.0381000000000000 )
#1729 = FILL_AREA_STYLE_COLOUR( '', #2022 )
#1730 = VERTEX_POINT( '', #2023 )
#1731 = CIRCLE( '', #2024, 0.0381000000000000 )
#1732 = VERTEX_POINT( '', #2025 )
#1733 = CIRCLE( '', #2026, 0.0381000000000000 )
#1734 = FILL_AREA_STYLE_COLOUR( '', #2027 )
#1735 = VERTEX_POINT( '', #2028 )
#1736 = CIRCLE( '', #2029, 0.0381000000000000 )
#1737 = VERTEX_POINT( '', #2030 )
#1738 = CIRCLE( '', #2031, 0.0381000000000000 )
#1739 = FILL_AREA_STYLE_COLOUR( '', #2032 )
#1740 = VERTEX_POINT( '', #2033 )
#1741 = CIRCLE( '', #2034, 0.0381000000000000 )
#1742 = VERTEX_POINT( '', #2035 )
#1743 = CIRCLE( '', #2036, 0.0381000000000000 )
#1744 = FILL_AREA_STYLE_COLOUR( '', #2037 )
#1745 = VERTEX_POINT( '', #2038 )
#1746 = CIRCLE( '', #2039, 0.0381000000000000 )
#1747 = VERTEX_POINT( '', #2040 )
#1748 = CIRCLE( '', #2041, 0.0381000000000000 )
#1749 = FILL_AREA_STYLE_COLOUR( '', #2042 )
#1750 = VERTEX_POINT( '', #2043 )
#1751 = CIRCLE( '', #2044, 0.0635000000000000 )
#1752 = VERTEX_POINT( '', #2045 )
#1753 = CIRCLE( '', #2046, 0.0381000000000000 )
#1754 = FILL_AREA_STYLE_COLOUR( '', #2047 )
#1755 = VERTEX_POINT( '', #2048 )
#1756 = CIRCLE( '', #2049, 0.0381000000000000 )
#1757 = FILL_AREA_STYLE_COLOUR( '', #2050 )
#1758 = VERTEX_POINT( '', #2051 )
#1759 = CIRCLE( '', #2052, 0.0381000000000000 )
#1760 = FILL_AREA_STYLE_COLOUR( '', #2053 )
#1761 = VERTEX_POINT( '', #2054 )
#1762 = CIRCLE( '', #2055, 0.0381000000000000 )
#1763 = FILL_AREA_STYLE_COLOUR( '', #2056 )
#1764 = FILL_AREA_STYLE_COLOUR( '', #2057 )
#1765 = VERTEX_POINT( '', #2058 )
#1766 = CIRCLE( '', #2059, 0.0381000000000000 )
#1767 = FILL_AREA_STYLE_COLOUR( '', #2060 )
#1768 = VERTEX_POINT( '', #2061 )
#1769 = CIRCLE( '', #2062, 0.0381000000000000 )
#1770 = VERTEX_POINT( '', #2063 )
#1771 = CIRCLE( '', #2064, 0.0381000000000000 )
#1772 = FILL_AREA_STYLE_COLOUR( '', #2065 )
#1773 = VERTEX_POINT( '', #2066 )
#1774 = CIRCLE( '', #2067, 0.0381000000000000 )
#1775 = VERTEX_POINT( '', #2068 )
#1776 = CIRCLE( '', #2069, 0.0381000000000000 )
#1777 = FILL_AREA_STYLE_COLOUR( '', #2070 )
#1778 = VERTEX_POINT( '', #2071 )
#1779 = CIRCLE( '', #2072, 0.0381000000000000 )
#1780 = FILL_AREA_STYLE_COLOUR( '', #2073 )
#1781 = VERTEX_POINT( '', #2074 )
#1782 = CIRCLE( '', #2075, 0.0381000000000000 )
#1783 = FILL_AREA_STYLE_COLOUR( '', #2076 )
#1784 = VERTEX_POINT( '', #2077 )
#1785 = B_SPLINE_CURVE_WITH_KNOTS( '', 3, ( #2078, #2079, #2080, #2081, #2082, #2083, #2084, #2085, #2086, #2087, #2088, #2089, #2090, #2091, #2092, #2093, #2094, #2095 ), .UNSPECIFIED., .T., .F., ( 2, 2, 2, 2, 2, 2, 2, 2, 2, 2, 2 ), ( -0.000465490145294780, 0.00000000000000, 0.000465490145294780, 0.000930980290589561, 0.00139647043588434, 0.00186196058117912, 0.00232745072647390, 0.0027929408717…
#1786 = VERTEX_POINT( '', #2096 )
#1787 = B_SPLINE_CURVE_WITH_KNOTS( '', 3, ( #2097, #2098, #2099, #2100, #2101, #2102, #2103, #2104, #2105, #2106, #2107, #2108, #2109, #2110, #2111, #2112, #2113, #2114 ), .UNSPECIFIED., .T., .F., ( 2, 2, 2, 2, 2, 2, 2, 2, 2, 2, 2 ), ( -0.00139582240464673, -0.000930473967876701, -0.000465125531106669, 0.00000000000000, 0.000465571342433395, 0.000930919779203427, 0.00139626821597346, 0.0018616166…
#1788 = VERTEX_POINT( '', #2115 )
#1789 = CIRCLE( '', #2116, 0.0635000000000000 )
#1790 = FILL_AREA_STYLE_COLOUR( '', #2117 )
#1791 = FILL_AREA_STYLE_COLOUR( '', #2118 )
#1792 = VERTEX_POINT( '', #2119 )
#1793 = CIRCLE( '', #2120, 0.0381000000000000 )
#1794 = VERTEX_POINT( '', #2121 )
#1795 = CIRCLE( '', #2122, 0.0381000000000000 )
#1796 = FILL_AREA_STYLE_COLOUR( '', #2123 )
#1797 = FILL_AREA_STYLE_COLOUR( '', #2124 )
#1798 = VERTEX_POINT( '', #2125 )
#1799 = CIRCLE( '', #2126, 0.0381000000000000 )
#1800 = FILL_AREA_STYLE_COLOUR( '', #2127 )
#1801 = VERTEX_POINT( '', #2128 )
#1802 = CIRCLE( '', #2129, 0.0381000000000000 )
#1803 = FILL_AREA_STYLE_COLOUR( '', #2130 )
#1804 = VERTEX_POINT( '', #2131 )
#1805 = CIRCLE( '', #2132, 0.0381000000000000 )
#1806 = VERTEX_POINT( '', #2133 )
#1807 = CIRCLE( '', #2134, 0.0381000000000000 )
#1808 = FILL_AREA_STYLE_COLOUR( '', #2135 )
#1809 = VERTEX_POINT( '', #2136 )
#1810 = CIRCLE( '', #2137, 0.0381000000000000 )
#1811 = FILL_AREA_STYLE_COLOUR( '', #2138 )
#1812 = VERTEX_POINT( '', #2139 )
#1813 = CIRCLE( '', #2140, 0.0381000000000000 )
#1814 = VERTEX_POINT( '', #2141 )
#1815 = CIRCLE( '', #2142, 0.0381000000000000 )
#1816 = FILL_AREA_STYLE_COLOUR( '', #2143 )
#1817 = VERTEX_POINT( '', #2144 )
#1818 = CIRCLE( '', #2145, 0.0381000000000000 )
#1819 = FILL_AREA_STYLE_COLOUR( '', #2146 )
#1820 = B_SPLINE_CURVE_WITH_KNOTS( '', 3, ( #2147, #2148, #2149, #2150, #2151, #2152, #2153, #2154, #2155, #2156, #2157, #2158, #2159, #2160, #2161, #2162, #2163, #2164 ), .UNSPECIFIED., .F., .F., ( 4, 2, 2, 2, 2, 2, 2, 2, 4 ), ( -0.00200235906369575, -0.00174075389509165, -0.00147914872648756, -0.00121754355788347, -0.000955938389279373, -0.000694333220675279, -0.000432728052071186, -0.000171122…
#1821 = VERTEX_POINT( '', #2165 )
#1822 = CIRCLE( '', #2166, 0.0381000000000000 )
#1823 = FILL_AREA_STYLE_COLOUR( '', #2167 )
#1824 = VERTEX_POINT( '', #2168 )
#1825 = CIRCLE( '', #2169, 0.0381000000000000 )
#1826 = FILL_AREA_STYLE_COLOUR( '', #2170 )
#1827 = VERTEX_POINT( '', #2171 )
#1828 = CIRCLE( '', #2172, 0.0381000000000000 )
#1829 = VERTEX_POINT( '', #2173 )
#1830 = CIRCLE( '', #2174, 0.0381000000000000 )
#1831 = FILL_AREA_STYLE_COLOUR( '', #2175 )
#1832 = VERTEX_POINT( '', #2176 )
#1833 = CIRCLE( '', #2177, 0.0381000000000000 )
#1834 = FILL_AREA_STYLE_COLOUR( '', #2178 )
#1835 = VERTEX_POINT( '', #2179 )
#1836 = CIRCLE( '', #2180, 0.0381000000000000 )
#1837 = FILL_AREA_STYLE_COLOUR( '', #2181 )
#1838 = FILL_AREA_STYLE_COLOUR( '', #2182 )
#1839 = VERTEX_POINT( '', #2183 )
#1840 = CIRCLE( '', #2184, 0.0381000000000000 )
#1841 = FILL_AREA_STYLE_COLOUR( '', #2185 )
#1842 = VERTEX_POINT( '', #2186 )
#1843 = CIRCLE( '', #2187, 0.0381000000000000 )
#1844 = FILL_AREA_STYLE_COLOUR( '', #2188 )
#1845 = FILL_AREA_STYLE_COLOUR( '', #2189 )
#1846 = VERTEX_POINT( '', #2190 )
#1847 = CIRCLE( '', #2191, 0.0381000000000000 )
#1848 = VERTEX_POINT( '', #2192 )
#1849 = CIRCLE( '', #2193, 0.0381000000000000 )
#1850 = FILL_AREA_STYLE_COLOUR( '', #2194 )
#1851 = VERTEX_POINT( '', #2195 )
#1852 = CIRCLE( '', #2196, 0.0381000000000000 )
#1853 = VERTEX_POINT( '', #2197 )
#1854 = CIRCLE( '', #2198, 0.0381000000000000 )
#1855 = FILL_AREA_STYLE_COLOUR( '', #2199 )
#1856 = VERTEX_POINT( '', #2200 )
#1857 = CIRCLE( '', #2201, 0.0381000000000000 )
#1858 = FILL_AREA_STYLE_COLOUR( '', #2202 )
#1859 = VERTEX_POINT( '', #2203 )
#1860 = CIRCLE( '', #2204, 0.0381000000000000 )
#1861 = FILL_AREA_STYLE_COLOUR( '', #2205 )
#1862 = VERTEX_POINT( '', #2206 )
#1863 = CIRCLE( '', #2207, 0.0381000000000000 )
#1864 = VERTEX_POINT( '', #2208 )
#1865 = CIRCLE( '', #2209, 0.0381000000000000 )
#1866 = FILL_AREA_STYLE_COLOUR( '', #2210 )
#1867 = VERTEX_POINT( '', #2211 )
#1868 = CIRCLE( '', #2212, 0.0381000000000000 )
#1869 = VERTEX_POINT( '', #2213 )
#1870 = CIRCLE( '', #2214, 0.0381000000000000 )
#1871 = FILL_AREA_STYLE_COLOUR( '', #2215 )
#1872 = VERTEX_POINT( '', #2216 )
#1873 = CIRCLE( '', #2217, 0.0381000000000000 )
#1874 = FILL_AREA_STYLE_COLOUR( '', #2218 )
#1875 = FILL_AREA_STYLE_COLOUR( '', #2219 )
#1876 = FILL_AREA_STYLE_COLOUR( '', #2220 )
#1877 = VERTEX_POINT( '', #2221 )
#1878 = CIRCLE( '', #2222, 0.0381000000000000 )
#1879 = FILL_AREA_STYLE_COLOUR( '', #2223 )
#1880 = FILL_AREA_STYLE_COLOUR( '', #2224 )
#1881 = FILL_AREA_STYLE_COLOUR( '', #2225 )
#1882 = VERTEX_POINT( '', #2226 )
#1883 = CIRCLE( '', #2227, 0.0381000000000000 )
#1884 = FILL_AREA_STYLE_COLOUR( '', #2228 )
#1885 = FILL_AREA_STYLE_COLOUR( '', #2229 )
#1886 = FILL_AREA_STYLE_COLOUR( '', #2230 )
#1887 = FILL_AREA_STYLE_COLOUR( '', #2231 )
#1888 = FILL_AREA_STYLE_COLOUR( '', #2232 )
#1889 = VERTEX_POINT( '', #2233 )
#1890 = CIRCLE( '', #2234, 0.0381000000000000 )
#1891 = FILL_AREA_STYLE_COLOUR( '', #2235 )
#1892 = FILL_AREA_STYLE_COLOUR( '', #2236 )
#1893 = FILL_AREA_STYLE_COLOUR( '', #2237 )
#1894 = FILL_AREA_STYLE_COLOUR( '', #2238 )
#1895 = FILL_AREA_STYLE_COLOUR( '', #2239 )
#1896 = FILL_AREA_STYLE_COLOUR( '', #2240 )
#1897 = VERTEX_POINT( '', #2241 )
#1898 = CIRCLE( '', #2242, 0.0381000000000000 )
#1899 = FILL_AREA_STYLE_COLOUR( '', #2243 )
#1900 = VERTEX_POINT( '', #2244 )
#1901 = CIRCLE( '', #2245, 0.0381000000000000 )
#1902 = FILL_AREA_STYLE_COLOUR( '', #2246 )
#1903 = FILL_AREA_STYLE_COLOUR( '', #2247 )
#1904 = VERTEX_POINT( '', #2248 )
#1905 = CIRCLE( '', #2249, 0.0381000000000000 )
#1906 = FILL_AREA_STYLE_COLOUR( '', #2250 )
#1907 = FILL_AREA_STYLE_COLOUR( '', #2251 )
#1908 = FILL_AREA_STYLE_COLOUR( '', #2252 )
#1909 = FILL_AREA_STYLE_COLOUR( '', #2253 )
#1910 = VERTEX_POINT( '', #2254 )
#1911 = CIRCLE( '', #2255, 0.0381000000000000 )
#1912 = FILL_AREA_STYLE_COLOUR( '', #2256 )
#1913 = FILL_AREA_STYLE_COLOUR( '', #2257 )
#1914 = FILL_AREA_STYLE_COLOUR( '', #2258 )
#1915 = FILL_AREA_STYLE_COLOUR( '', #2259 )
#1916 = FILL_AREA_STYLE_COLOUR( '', #2260 )
#1917 = FILL_AREA_STYLE_COLOUR( '', #2261 )
#1918 = COLOUR_RGB( '', 0.988235294800000, 0.988235294800000, 0.988235294800000 )
#1919 = CARTESIAN_POINT( '', ( -0.000590303629395497, 0.0380954267809815, 0.00754052219163500 ) )
#1920 = CARTESIAN_POINT( '', ( 0.000590303629395528, 0.0380954267809815, 0.00754052219163500 ) )
#1921 = CARTESIAN_POINT( '', ( -0.000590303629395497, 0.0380954267809815, 0.00754052219163500 ) )
#1922 = CARTESIAN_POINT( '', ( -0.000571094434796129, 0.0380957244350111, 0.00739785019899906 ) )
#1923 = CARTESIAN_POINT( '', ( -0.000499753884863199, 0.0380968744080615, 0.00726577148655365 ) )
#1924 = CARTESIAN_POINT( '', ( -0.000284418042648801, 0.0380990905401436, 0.00707747058864049 ) )
#1925 = CARTESIAN_POINT( '', ( -0.000142575155845279, 0.0380999993026713, 0.00702441460525054 ) )
#1926 = CARTESIAN_POINT( '', ( 0.000142202221178557, 0.0381000006964161, 0.00702432545312473 ) )
#1927 = CARTESIAN_POINT( '', ( 0.000284757474425358, 0.0380990860642761, 0.00707791457140762 ) )
#1928 = CARTESIAN_POINT( '', ( 0.000498715810221625, 0.0380968860708194, 0.00726471705392985 ) )
#1929 = CARTESIAN_POINT( '', ( 0.000571094441676517, 0.0380957244349045, 0.00739785025010081 ) )
#1930 = CARTESIAN_POINT( '', ( 0.000590303629395603, 0.0380954267809815, 0.00754052219163498 ) )
#1931 = AXIS2_PLACEMENT_3D( '', #2262, #2263, #2264 )
#1932 = CARTESIAN_POINT( '', ( 0.00000000000000, 0.0381000000000000, 0.00465434933466720 ) )
#1933 = AXIS2_PLACEMENT_3D( '', #2265, #2266, #2267 )
#1934 = COLOUR_RGB( '', 0.988235294800000, 0.988235294800000, 0.988235294800000 )
#1935 = CARTESIAN_POINT( '', ( -0.000590303629395775, 0.0380954267809815, 0.144700522191637 ) )
#1936 = CARTESIAN_POINT( '', ( 0.000590303629395806, 0.0380954267809815, 0.144700522191637 ) )
#1937 = CARTESIAN_POINT( '', ( -0.000590303629395775, 0.0380954267809815, 0.144700522191637 ) )
#1938 = CARTESIAN_POINT( '', ( -0.000571094434796849, 0.0380957244350111, 0.144557850199001 ) )
#1939 = CARTESIAN_POINT( '', ( -0.000499753884864029, 0.0380968744080615, 0.144425771486555 ) )
#1940 = CARTESIAN_POINT( '', ( -0.000284418042649497, 0.0380990905401436, 0.144237470588641 ) )
#1941 = CARTESIAN_POINT( '', ( -0.000142575155845611, 0.0380999993026713, 0.144184414605251 ) )
#1942 = CARTESIAN_POINT( '', ( 0.000142202221178850, 0.0381000006964161, 0.144184325453125 ) )
#1943 = CARTESIAN_POINT( '', ( 0.000284757474426015, 0.0380990860642761, 0.144237914571408 ) )
#1944 = CARTESIAN_POINT( '', ( 0.000498715810222446, 0.0380968860708194, 0.144424717053931 ) )
#1945 = CARTESIAN_POINT( '', ( 0.000571094441677240, 0.0380957244349045, 0.144557850250102 ) )
#1946 = CARTESIAN_POINT( '', ( 0.000590303629395880, 0.0380954267809815, 0.144700522191637 ) )
#1947 = AXIS2_PLACEMENT_3D( '', #2268, #2269, #2270 )
#1948 = CARTESIAN_POINT( '', ( 0.00000000000000, 0.0381000000000000, 0.141814349334665 ) )
#1949 = AXIS2_PLACEMENT_3D( '', #2271, #2272, #2273 )
#1950 = COLOUR_RGB( '', 0.988235294800000, 0.988235294800000, 0.988235294800000 )
#1951 = CARTESIAN_POINT( '', ( 0.00000000000000, 0.0381000000000000, 0.0503743493346664 ) )
#1952 = AXIS2_PLACEMENT_3D( '', #2274, #2275, #2276 )
#1953 = CARTESIAN_POINT( '', ( 0.00000000000000, -0.0381000000000000, 0.0532605221916358 ) )
#1954 = AXIS2_PLACEMENT_3D( '', #2277, #2278, #2279 )
#1955 = COLOUR_RGB( '', 0.988235294800000, 0.988235294800000, 0.988235294800000 )
#1956 = CARTESIAN_POINT( '', ( 0.00000000000000, -0.0381000000000000, 0.0761205221916362 ) )
#1957 = AXIS2_PLACEMENT_3D( '', #2280, #2281, #2282 )
#1958 = CARTESIAN_POINT( '', ( 0.00000000000000, 0.0381000000000000, 0.0770443493346660 ) )
#1959 = AXIS2_PLACEMENT_3D( '', #2283, #2284, #2285 )
#1960 = COLOUR_RGB( '', 0.988235294800000, 0.988235294800000, 0.988235294800000 )
#1961 = CARTESIAN_POINT( '', ( 0.00000000000000, -0.0381000000000000, 0.0608805221916359 ) )
#1962 = AXIS2_PLACEMENT_3D( '', #2286, #2287, #2288 )
#1963 = CARTESIAN_POINT( '', ( 0.00000000000000, 0.0381000000000000, 0.0618043493346662 ) )
#1964 = AXIS2_PLACEMENT_3D( '', #2289, #2290, #2291 )
#1965 = COLOUR_RGB( '', 0.988235294800000, 0.988235294800000, 0.988235294800000 )
#1966 = CARTESIAN_POINT( '', ( 0.00000000000000, -0.0381000000000000, 0.0646905221916360 ) )
#1967 = AXIS2_PLACEMENT_3D( '', #2292, #2293, #2294 )
#1968 = CARTESIAN_POINT( '', ( 0.00000000000000, 0.0381000000000000, 0.0656143493346662 ) )
#1969 = AXIS2_PLACEMENT_3D( '', #2295, #2296, #2297 )
#1970 = COLOUR_RGB( '', 0.988235294800000, 0.988235294800000, 0.988235294800000 )
#1971 = CARTESIAN_POINT( '', ( 0.00000000000000, -0.0381000000000000, 0.00000000000000 ) )
#1972 = AXIS2_PLACEMENT_3D( '', #2298, #2299, #2300 )
#1973 = CARTESIAN_POINT( '', ( 0.00000000000000, -0.0381000000000000, 0.00373052219163493 ) )
#1974 = AXIS2_PLACEMENT_3D( '', #2301, #2302, #2303 )
#1975 = COLOUR_RGB( '', 0.988235294800000, 0.988235294800000, 0.988235294800000 )
#1976 = CARTESIAN_POINT( '', ( 0.00000000000000, -0.0381000000000000, 0.0685005221916360 ) )
#1977 = AXIS2_PLACEMENT_3D( '', #2304, #2305, #2306 )
#1978 = CARTESIAN_POINT( '', ( 0.00000000000000, 0.0381000000000000, 0.0694243493346661 ) )
#1979 = AXIS2_PLACEMENT_3D( '', #2307, #2308, #2309 )
#1980 = COLOUR_RGB( '', 0.988235294800000, 0.988235294800000, 0.988235294800000 )
#1981 = CARTESIAN_POINT( '', ( 0.00000000000000, 0.0381000000000000, 0.0884743493346658 ) )
#1982 = AXIS2_PLACEMENT_3D( '', #2310, #2311, #2312 )
#1983 = CARTESIAN_POINT( '', ( 0.00000000000000, -0.0381000000000000, 0.0913605221916364 ) )
#1984 = AXIS2_PLACEMENT_3D( '', #2313, #2314, #2315 )
#1985 = COLOUR_RGB( '', 0.988235294800000, 0.988235294800000, 0.988235294800000 )
#1986 = CARTESIAN_POINT( '', ( 0.00000000000000, -0.0381000000000000, 0.0494505221916357 ) )
#1987 = AXIS2_PLACEMENT_3D( '', #2316, #2317, #2318 )
#1988 = COLOUR_RGB( '', 0.988235294800000, 0.988235294800000, 0.988235294800000 )
#1989 = CARTESIAN_POINT( '', ( 0.00000000000000, 0.0381000000000000, 0.0237043493346669 ) )
#1990 = AXIS2_PLACEMENT_3D( '', #2319, #2320, #2321 )
#1991 = CARTESIAN_POINT( '', ( 0.00000000000000, -0.0381000000000000, 0.0265905221916353 ) )
#1992 = AXIS2_PLACEMENT_3D( '', #2322, #2323, #2324 )
#1993 = COLOUR_RGB( '', 0.988235294800000, 0.988235294800000, 0.988235294800000 )
#1994 = CARTESIAN_POINT( '', ( -0.000590303629395497, 0.0380954267809815, 0.00754052219163500 ) )
#1995 = CARTESIAN_POINT( '', ( -0.000600280683988030, 0.0380503470049817, 0.00761462453111575 ) )
#1996 = CARTESIAN_POINT( '', ( -0.000596563808960587, 0.0380162505924209, 0.00769659572564043 ) )
#1997 = CARTESIAN_POINT( '', ( -0.000552468858701274, 0.0379748021509984, 0.00785776762503180 ) )
#1998 = CARTESIAN_POINT( '', ( -0.000511805636358248, 0.0379674472880177, 0.00793685493398185 ) )
#1999 = CARTESIAN_POINT( '', ( -0.000399812205530152, 0.0379689393116858, 0.00806999139870205 ) )
#2000 = CARTESIAN_POINT( '', ( -0.000329292787915669, 0.0379771051526738, 0.00812372880402935 ) )
#2001 = CARTESIAN_POINT( '', ( -0.000173293469175890, 0.0379911812697779, 0.00819632093639143 ) )
#2002 = CARTESIAN_POINT( '', ( -8.66207714821240E-05, 0.0379967897921063, 0.00821555869320710 ) )
#2003 = CARTESIAN_POINT( '', ( 8.56373273226201E-05, 0.0379968270630667, 0.00821570090085188 ) )
#2004 = CARTESIAN_POINT( '', ( 0.000171985825733360, 0.0379912911869450, 0.00819682675628028 ) )
#2005 = CARTESIAN_POINT( '', ( 0.000329445990060565, 0.0379770993440593, 0.00812375943727838 ) )
#2006 = CARTESIAN_POINT( '', ( 0.000399502424078978, 0.0379689977576607, 0.00807013901685569 ) )
#2007 = CARTESIAN_POINT( '', ( 0.000510859556533905, 0.0379674061833420, 0.00793819779200800 ) )
#2008 = CARTESIAN_POINT( '', ( 0.000551880407694859, 0.0379745830735824, 0.00785916262210171 ) )
#2009 = CARTESIAN_POINT( '', ( 0.000596405615725439, 0.0380157734181215, 0.00769791717229963 ) )
#2010 = CARTESIAN_POINT( '', ( 0.000600296953925951, 0.0380502734917873, 0.00761474537243696 ) )
#2011 = CARTESIAN_POINT( '', ( 0.000590303629395559, 0.0380954267809815, 0.00754052219163501 ) )
[truncated: 498 more rows]
