# Supplementary material for: Design and operation of a molten salt electrochemical cell
Source: MethodsX. 2022 Feb 1;9:101626. doi: 10.1016/j.mex.2022.101626 (PMC8892162; doi:10.1016/j.mex.2022.101626)
Supplement: Supplementary file 1 [file mmc1.zip › Heat Shield.step]

ISO-10303-21
HEADER
FILE_DESCRIPTION( ( '' ), ' ' )
FILE_NAME( '/vol/tmp/translate-3160901960033017212/5ec2fcf571fdb5118a572894.step', '2020-05-18T21:24:06', ( '' ), ( '' ), ' ', ' ', ' ' )
FILE_SCHEMA( ( 'AUTOMOTIVE_DESIGN { 1 0 10303 214 1 1 1 1 }' ) )
ENDSEC
DATA
#1 = MECHANICAL_DESIGN_GEOMETRIC_PRESENTATION_REPRESENTATION( ' ', ( #10, #11, #12, #13, #14, #15, #16, #17, #18, #19, #20, #21, #22, #23 ), #6 )
#2 = PRODUCT_DEFINITION_CONTEXT( '', #24, 'design' )
#3 = APPLICATION_PROTOCOL_DEFINITION( 'international standard', 'automotive_design', 2001, #24 )
#4 = PRODUCT_CATEGORY_RELATIONSHIP( 'NONE', 'NONE', #25, #26 )
#5 = SHAPE_DEFINITION_REPRESENTATION( #27, #28 )
#6 = ( GEOMETRIC_REPRESENTATION_CONTEXT( 3 )GLOBAL_UNCERTAINTY_ASSIGNED_CONTEXT( ( #31 ) )GLOBAL_UNIT_ASSIGNED_CONTEXT( ( #33, #34, #35 ) )REPRESENTATION_CONTEXT( 'NONE', 'WORKSPACE' ) )
#10 = STYLED_ITEM( '', ( #37 ), #38 )
#11 = STYLED_ITEM( '', ( #39 ), #40 )
#12 = STYLED_ITEM( '', ( #41 ), #42 )
#13 = STYLED_ITEM( '', ( #43 ), #44 )
#14 = STYLED_ITEM( '', ( #45 ), #46 )
#15 = STYLED_ITEM( '', ( #47 ), #48 )
#16 = STYLED_ITEM( '', ( #49 ), #50 )
#17 = STYLED_ITEM( '', ( #51 ), #52 )
#18 = STYLED_ITEM( '', ( #53 ), #54 )
#19 = STYLED_ITEM( '', ( #55 ), #56 )
#20 = STYLED_ITEM( '', ( #57 ), #58 )
#21 = STYLED_ITEM( '', ( #59 ), #60 )
#22 = STYLED_ITEM( '', ( #61 ), #62 )
#23 = STYLED_ITEM( '', ( #63 ), #64 )
#24 = APPLICATION_CONTEXT( 'core data for automotive mechanical design processes' )
#25 = PRODUCT_CATEGORY( 'part', 'NONE' )
#26 = PRODUCT_RELATED_PRODUCT_CATEGORY( 'detail', ' ', ( #65 ) )
#27 = PRODUCT_DEFINITION_SHAPE( 'NONE', 'NONE', #66 )
#28 = ADVANCED_BREP_SHAPE_REPRESENTATION( 'Heat Shield', ( #67, #68 ), #6 )
#31 = UNCERTAINTY_MEASURE_WITH_UNIT( LENGTH_MEASURE( 1.00000000000000E-06 ), #33, '', '' )
#33 = ( CONVERSION_BASED_UNIT( 'METRE', #71 )LENGTH_UNIT( )NAMED_UNIT( #74 ) )
#34 = ( NAMED_UNIT( #76 )PLANE_ANGLE_UNIT( )SI_UNIT( $, .RADIAN. ) )
#35 = ( NAMED_UNIT( #76 )SI_UNIT( $, .STERADIAN. )SOLID_ANGLE_UNIT( ) )
#37 = PRESENTATION_STYLE_ASSIGNMENT( ( #82 ) )
#38 = ADVANCED_FACE( '', ( #83, #84, #85, #86, #87, #88, #89, #90, #91, #92, #93, #94 ), #95, .T. )
#39 = PRESENTATION_STYLE_ASSIGNMENT( ( #96 ) )
#40 = ADVANCED_FACE( '', ( #97, #98, #99, #100, #101, #102, #103, #104, #105, #106, #107, #108 ), #109, .F. )
#41 = PRESENTATION_STYLE_ASSIGNMENT( ( #110 ) )
#42 = ADVANCED_FACE( '', ( #111, #112 ), #113, .F. )
#43 = PRESENTATION_STYLE_ASSIGNMENT( ( #114 ) )
#44 = ADVANCED_FACE( '', ( #115, #116 ), #117, .F. )
#45 = PRESENTATION_STYLE_ASSIGNMENT( ( #118 ) )
#46 = ADVANCED_FACE( '', ( #119, #120 ), #121, .F. )
#47 = PRESENTATION_STYLE_ASSIGNMENT( ( #122 ) )
#48 = ADVANCED_FACE( '', ( #123, #124 ), #125, .F. )
#49 = PRESENTATION_STYLE_ASSIGNMENT( ( #126 ) )
#50 = ADVANCED_FACE( '', ( #127, #128 ), #129, .F. )
#51 = PRESENTATION_STYLE_ASSIGNMENT( ( #130 ) )
#52 = ADVANCED_FACE( '', ( #131, #132 ), #133, .F. )
#53 = PRESENTATION_STYLE_ASSIGNMENT( ( #134 ) )
#54 = ADVANCED_FACE( '', ( #135, #136 ), #137, .F. )
#55 = PRESENTATION_STYLE_ASSIGNMENT( ( #138 ) )
#56 = ADVANCED_FACE( '', ( #139, #140 ), #141, .F. )
#57 = PRESENTATION_STYLE_ASSIGNMENT( ( #142 ) )
#58 = ADVANCED_FACE( '', ( #143, #144 ), #145, .F. )
#59 = PRESENTATION_STYLE_ASSIGNMENT( ( #146 ) )
#60 = ADVANCED_FACE( '', ( #147, #148 ), #149, .T. )
#61 = PRESENTATION_STYLE_ASSIGNMENT( ( #150 ) )
#62 = ADVANCED_FACE( '', ( #151, #152 ), #153, .F. )
#63 = PRESENTATION_STYLE_ASSIGNMENT( ( #154 ) )
#64 = ADVANCED_FACE( '', ( #155, #156 ), #157, .F. )
#65 = PRODUCT( 'Heat Shield', 'Heat Shield', 'PART-Heat Shield-DESC', ( #158 ) )
#66 = PRODUCT_DEFINITION( 'NONE', 'NONE', #159, #2 )
#67 = MANIFOLD_SOLID_BREP( 'Heat Shield', #160 )
#68 = AXIS2_PLACEMENT_3D( '', #161, #162, #163 )
#71 = LENGTH_MEASURE_WITH_UNIT( LENGTH_MEASURE( 1.00000000000000 ), #164 )
#74 = DIMENSIONAL_EXPONENTS( 1.00000000000000, 0.00000000000000, 0.00000000000000, 0.00000000000000, 0.00000000000000, 0.00000000000000, 0.00000000000000 )
#76 = DIMENSIONAL_EXPONENTS( 0.00000000000000, 0.00000000000000, 0.00000000000000, 0.00000000000000, 0.00000000000000, 0.00000000000000, 0.00000000000000 )
#82 = SURFACE_STYLE_USAGE( .BOTH., #165 )
#83 = FACE_BOUND( '', #166, .T. )
#84 = FACE_BOUND( '', #167, .T. )
#85 = FACE_BOUND( '', #168, .T. )
#86 = FACE_BOUND( '', #169, .T. )
#87 = FACE_BOUND( '', #170, .T. )
#88 = FACE_BOUND( '', #171, .T. )
#89 = FACE_BOUND( '', #172, .T. )
#90 = FACE_BOUND( '', #173, .T. )
#91 = FACE_BOUND( '', #174, .T. )
#92 = FACE_BOUND( '', #175, .T. )
#93 = FACE_BOUND( '', #176, .T. )
#94 = FACE_OUTER_BOUND( '', #177, .T. )
#95 = PLANE( '', #178 )
#96 = SURFACE_STYLE_USAGE( .BOTH., #179 )
#97 = FACE_BOUND( '', #180, .T. )
#98 = FACE_BOUND( '', #181, .T. )
#99 = FACE_BOUND( '', #182, .T. )
#100 = FACE_BOUND( '', #183, .T. )
#101 = FACE_BOUND( '', #184, .T. )
#102 = FACE_BOUND( '', #185, .T. )
#103 = FACE_BOUND( '', #186, .T. )
#104 = FACE_BOUND( '', #187, .T. )
#105 = FACE_BOUND( '', #188, .T. )
#106 = FACE_BOUND( '', #189, .T. )
#107 = FACE_BOUND( '', #190, .T. )
#108 = FACE_OUTER_BOUND( '', #191, .T. )
#109 = PLANE( '', #192 )
#110 = SURFACE_STYLE_USAGE( .BOTH., #193 )
#111 = FACE_OUTER_BOUND( '', #194, .T. )
#112 = FACE_OUTER_BOUND( '', #195, .T. )
#113 = CYLINDRICAL_SURFACE( '', #196, 0.00317500000000000 )
#114 = SURFACE_STYLE_USAGE( .BOTH., #197 )
#115 = FACE_OUTER_BOUND( '', #198, .T. )
#116 = FACE_OUTER_BOUND( '', #199, .T. )
#117 = CYLINDRICAL_SURFACE( '', #200, 0.00158750000000000 )
#118 = SURFACE_STYLE_USAGE( .BOTH., #201 )
#119 = FACE_OUTER_BOUND( '', #202, .T. )
#120 = FACE_OUTER_BOUND( '', #203, .T. )
#121 = CYLINDRICAL_SURFACE( '', #204, 0.00317500000000000 )
#122 = SURFACE_STYLE_USAGE( .BOTH., #205 )
#123 = FACE_OUTER_BOUND( '', #206, .T. )
#124 = FACE_OUTER_BOUND( '', #207, .T. )
#125 = CYLINDRICAL_SURFACE( '', #208, 0.00317500000000000 )
#126 = SURFACE_STYLE_USAGE( .BOTH., #209 )
#127 = FACE_OUTER_BOUND( '', #210, .T. )
#128 = FACE_OUTER_BOUND( '', #211, .T. )
#129 = CYLINDRICAL_SURFACE( '', #212, 0.00158750000000000 )
#130 = SURFACE_STYLE_USAGE( .BOTH., #213 )
#131 = FACE_OUTER_BOUND( '', #214, .T. )
#132 = FACE_OUTER_BOUND( '', #215, .T. )
#133 = CYLINDRICAL_SURFACE( '', #216, 0.00317500000000000 )
#134 = SURFACE_STYLE_USAGE( .BOTH., #217 )
#135 = FACE_OUTER_BOUND( '', #218, .T. )
#136 = FACE_OUTER_BOUND( '', #219, .T. )
#137 = CYLINDRICAL_SURFACE( '', #220, 0.00317500000000000 )
#138 = SURFACE_STYLE_USAGE( .BOTH., #221 )
#139 = FACE_OUTER_BOUND( '', #222, .T. )
#140 = FACE_OUTER_BOUND( '', #223, .T. )
#141 = CYLINDRICAL_SURFACE( '', #224, 0.00158750000000000 )
#142 = SURFACE_STYLE_USAGE( .BOTH., #225 )
#143 = FACE_OUTER_BOUND( '', #226, .T. )
#144 = FACE_OUTER_BOUND( '', #227, .T. )
#145 = CYLINDRICAL_SURFACE( '', #228, 0.00158750000000000 )
#146 = SURFACE_STYLE_USAGE( .BOTH., #229 )
#147 = FACE_OUTER_BOUND( '', #230, .T. )
#148 = FACE_OUTER_BOUND( '', #231, .T. )
#149 = CYLINDRICAL_SURFACE( '', #232, 0.0292100000000000 )
#150 = SURFACE_STYLE_USAGE( .BOTH., #233 )
#151 = FACE_OUTER_BOUND( '', #234, .T. )
#152 = FACE_OUTER_BOUND( '', #235, .T. )
#153 = CYLINDRICAL_SURFACE( '', #236, 0.00317500000000000 )
#154 = SURFACE_STYLE_USAGE( .BOTH., #237 )
#155 = FACE_OUTER_BOUND( '', #238, .T. )
#156 = FACE_OUTER_BOUND( '', #239, .T. )
#157 = CYLINDRICAL_SURFACE( '', #240, 0.00158750000000000 )
#158 = PRODUCT_CONTEXT( '', #24, 'mechanical' )
#159 = PRODUCT_DEFINITION_FORMATION_WITH_SPECIFIED_SOURCE( ' ', 'NONE', #65, .NOT_KNOWN. )
#160 = CLOSED_SHELL( '', ( #52, #38, #54, #40, #60, #58, #56, #50, #64, #44, #46, #48, #62, #42 ) )
#161 = CARTESIAN_POINT( '', ( 0.00000000000000, 0.00000000000000, 0.00000000000000 ) )
#162 = DIRECTION( '', ( 0.00000000000000, 0.00000000000000, 1.00000000000000 ) )
#163 = DIRECTION( '', ( 1.00000000000000, 0.00000000000000, 0.00000000000000 ) )
#164 = ( LENGTH_UNIT( )NAMED_UNIT( #74 )SI_UNIT( $, .METRE. ) )
#165 = SURFACE_SIDE_STYLE( '', ( #242 ) )
#166 = EDGE_LOOP( '', ( #243 ) )
#167 = EDGE_LOOP( '', ( #244 ) )
#168 = EDGE_LOOP( '', ( #245 ) )
#169 = EDGE_LOOP( '', ( #246 ) )
#170 = EDGE_LOOP( '', ( #247 ) )
#171 = EDGE_LOOP( '', ( #248 ) )
#172 = EDGE_LOOP( '', ( #249 ) )
#173 = EDGE_LOOP( '', ( #250 ) )
#174 = EDGE_LOOP( '', ( #251 ) )
#175 = EDGE_LOOP( '', ( #252 ) )
#176 = EDGE_LOOP( '', ( #253 ) )
#177 = EDGE_LOOP( '', ( #254 ) )
#178 = AXIS2_PLACEMENT_3D( '', #255, #256, #257 )
#179 = SURFACE_SIDE_STYLE( '', ( #258 ) )
#180 = EDGE_LOOP( '', ( #259 ) )
#181 = EDGE_LOOP( '', ( #260 ) )
#182 = EDGE_LOOP( '', ( #261 ) )
#183 = EDGE_LOOP( '', ( #262 ) )
#184 = EDGE_LOOP( '', ( #263 ) )
#185 = EDGE_LOOP( '', ( #264 ) )
#186 = EDGE_LOOP( '', ( #265 ) )
#187 = EDGE_LOOP( '', ( #266 ) )
#188 = EDGE_LOOP( '', ( #267 ) )
#189 = EDGE_LOOP( '', ( #268 ) )
#190 = EDGE_LOOP( '', ( #269 ) )
#191 = EDGE_LOOP( '', ( #270 ) )
#192 = AXIS2_PLACEMENT_3D( '', #271, #272, #273 )
#193 = SURFACE_SIDE_STYLE( '', ( #274 ) )
#194 = EDGE_LOOP( '', ( #275 ) )
#195 = EDGE_LOOP( '', ( #276 ) )
#196 = AXIS2_PLACEMENT_3D( '', #277, #278, #279 )
#197 = SURFACE_SIDE_STYLE( '', ( #280 ) )
#198 = EDGE_LOOP( '', ( #281 ) )
#199 = EDGE_LOOP( '', ( #282 ) )
#200 = AXIS2_PLACEMENT_3D( '', #283, #284, #285 )
#201 = SURFACE_SIDE_STYLE( '', ( #286 ) )
#202 = EDGE_LOOP( '', ( #287 ) )
#203 = EDGE_LOOP( '', ( #288 ) )
#204 = AXIS2_PLACEMENT_3D( '', #289, #290, #291 )
#205 = SURFACE_SIDE_STYLE( '', ( #292 ) )
#206 = EDGE_LOOP( '', ( #293 ) )
#207 = EDGE_LOOP( '', ( #294 ) )
#208 = AXIS2_PLACEMENT_3D( '', #295, #296, #297 )
#209 = SURFACE_SIDE_STYLE( '', ( #298 ) )
#210 = EDGE_LOOP( '', ( #299 ) )
#211 = EDGE_LOOP( '', ( #300 ) )
#212 = AXIS2_PLACEMENT_3D( '', #301, #302, #303 )
#213 = SURFACE_SIDE_STYLE( '', ( #304 ) )
#214 = EDGE_LOOP( '', ( #305 ) )
#215 = EDGE_LOOP( '', ( #306 ) )
#216 = AXIS2_PLACEMENT_3D( '', #307, #308, #309 )
#217 = SURFACE_SIDE_STYLE( '', ( #310 ) )
#218 = EDGE_LOOP( '', ( #311 ) )
#219 = EDGE_LOOP( '', ( #312 ) )
#220 = AXIS2_PLACEMENT_3D( '', #313, #314, #315 )
#221 = SURFACE_SIDE_STYLE( '', ( #316 ) )
#222 = EDGE_LOOP( '', ( #317 ) )
#223 = EDGE_LOOP( '', ( #318 ) )
#224 = AXIS2_PLACEMENT_3D( '', #319, #320, #321 )
#225 = SURFACE_SIDE_STYLE( '', ( #322 ) )
#226 = EDGE_LOOP( '', ( #323 ) )
#227 = EDGE_LOOP( '', ( #324 ) )
#228 = AXIS2_PLACEMENT_3D( '', #325, #326, #327 )
#229 = SURFACE_SIDE_STYLE( '', ( #328 ) )
#230 = EDGE_LOOP( '', ( #329 ) )
#231 = EDGE_LOOP( '', ( #330 ) )
#232 = AXIS2_PLACEMENT_3D( '', #331, #332, #333 )
#233 = SURFACE_SIDE_STYLE( '', ( #334 ) )
#234 = EDGE_LOOP( '', ( #335 ) )
#235 = EDGE_LOOP( '', ( #336 ) )
#236 = AXIS2_PLACEMENT_3D( '', #337, #338, #339 )
#237 = SURFACE_SIDE_STYLE( '', ( #340 ) )
#238 = EDGE_LOOP( '', ( #341 ) )
#239 = EDGE_LOOP( '', ( #342 ) )
#240 = AXIS2_PLACEMENT_3D( '', #343, #344, #345 )
#242 = SURFACE_STYLE_FILL_AREA( #346 )
#243 = ORIENTED_EDGE( '', *, *, #347, .F. )
#244 = ORIENTED_EDGE( '', *, *, #348, .F. )
#245 = ORIENTED_EDGE( '', *, *, #349, .F. )
#246 = ORIENTED_EDGE( '', *, *, #350, .F. )
#247 = ORIENTED_EDGE( '', *, *, #351, .F. )
#248 = ORIENTED_EDGE( '', *, *, #352, .F. )
#249 = ORIENTED_EDGE( '', *, *, #353, .F. )
#250 = ORIENTED_EDGE( '', *, *, #354, .F. )
#251 = ORIENTED_EDGE( '', *, *, #355, .F. )
#252 = ORIENTED_EDGE( '', *, *, #356, .F. )
#253 = ORIENTED_EDGE( '', *, *, #357, .F. )
#254 = ORIENTED_EDGE( '', *, *, #358, .T. )
#255 = CARTESIAN_POINT( '', ( 0.00000000000000, -0.0254000000000000, 0.00000000000000 ) )
#256 = DIRECTION( '', ( 0.00000000000000, -1.00000000000000, 0.00000000000000 ) )
#257 = DIRECTION( '', ( 1.00000000000000, 0.00000000000000, 0.00000000000000 ) )
#258 = SURFACE_STYLE_FILL_AREA( #359 )
#259 = ORIENTED_EDGE( '', *, *, #360, .T. )
#260 = ORIENTED_EDGE( '', *, *, #361, .T. )
#261 = ORIENTED_EDGE( '', *, *, #362, .T. )
#262 = ORIENTED_EDGE( '', *, *, #363, .T. )
#263 = ORIENTED_EDGE( '', *, *, #364, .T. )
#264 = ORIENTED_EDGE( '', *, *, #365, .T. )
#265 = ORIENTED_EDGE( '', *, *, #366, .T. )
#266 = ORIENTED_EDGE( '', *, *, #367, .T. )
#267 = ORIENTED_EDGE( '', *, *, #368, .T. )
#268 = ORIENTED_EDGE( '', *, *, #369, .T. )
#269 = ORIENTED_EDGE( '', *, *, #370, .T. )
#270 = ORIENTED_EDGE( '', *, *, #371, .F. )
#271 = CARTESIAN_POINT( '', ( 0.00000000000000, 0.00000000000000, 0.00000000000000 ) )
#272 = DIRECTION( '', ( 0.00000000000000, -1.00000000000000, 0.00000000000000 ) )
#273 = DIRECTION( '', ( 1.00000000000000, 0.00000000000000, 0.00000000000000 ) )
#274 = SURFACE_STYLE_FILL_AREA( #372 )
#275 = ORIENTED_EDGE( '', *, *, #368, .F. )
#276 = ORIENTED_EDGE( '', *, *, #355, .T. )
#277 = CARTESIAN_POINT( '', ( 0.0171996668858945, -0.0254000000000000, 0.00558851053987294 ) )
#278 = DIRECTION( '', ( -0.00000000000000, 1.00000000000000, -0.00000000000000 ) )
#279 = DIRECTION( '', ( 1.00000000000000, 0.00000000000000, 0.00000000000000 ) )
#280 = SURFACE_STYLE_FILL_AREA( #373 )
#281 = ORIENTED_EDGE( '', *, *, #364, .F. )
#282 = ORIENTED_EDGE( '', *, *, #351, .T. )
#283 = CARTESIAN_POINT( '', ( -0.0241568355138960, -0.0254000000000000, -0.00784903165712533 ) )
#284 = DIRECTION( '', ( -0.00000000000000, 1.00000000000000, -0.00000000000000 ) )
#285 = DIRECTION( '', ( 1.00000000000000, 0.00000000000000, 0.00000000000000 ) )
#286 = SURFACE_STYLE_FILL_AREA( #374 )
#287 = ORIENTED_EDGE( '', *, *, #365, .F. )
#288 = ORIENTED_EDGE( '', *, *, #352, .T. )
#289 = CARTESIAN_POINT( '', ( -0.0171996668858937, -0.0254000000000000, 0.00558851053987191 ) )
#290 = DIRECTION( '', ( -0.00000000000000, 1.00000000000000, -0.00000000000000 ) )
#291 = DIRECTION( '', ( 1.00000000000000, 0.00000000000000, 0.00000000000000 ) )
#292 = SURFACE_STYLE_FILL_AREA( #375 )
#293 = ORIENTED_EDGE( '', *, *, #366, .F. )
#294 = ORIENTED_EDGE( '', *, *, #353, .T. )
#295 = CARTESIAN_POINT( '', ( 0.00000000000000, -0.0254000000000000, 0.0180848000000000 ) )
#296 = DIRECTION( '', ( -0.00000000000000, 1.00000000000000, -0.00000000000000 ) )
#297 = DIRECTION( '', ( 1.00000000000000, 0.00000000000000, 0.00000000000000 ) )
#298 = SURFACE_STYLE_FILL_AREA( #376 )
#299 = ORIENTED_EDGE( '', *, *, #362, .F. )
#300 = ORIENTED_EDGE( '', *, *, #349, .T. )
#301 = CARTESIAN_POINT( '', ( 0.0241568355138981, -0.0254000000000000, -0.00784903165712351 ) )
#302 = DIRECTION( '', ( -0.00000000000000, 1.00000000000000, -0.00000000000000 ) )
#303 = DIRECTION( '', ( 1.00000000000000, 0.00000000000000, 0.00000000000000 ) )
#304 = SURFACE_STYLE_FILL_AREA( #377 )
#305 = ORIENTED_EDGE( '', *, *, #369, .F. )
#306 = ORIENTED_EDGE( '', *, *, #356, .T. )
#307 = CARTESIAN_POINT( '', ( 0.0106299787306596, -0.0254000000000000, -0.0146309105398708 ) )
#308 = DIRECTION( '', ( -0.00000000000000, 1.00000000000000, -0.00000000000000 ) )
#309 = DIRECTION( '', ( 1.00000000000000, 0.00000000000000, 0.00000000000000 ) )
#310 = SURFACE_STYLE_FILL_AREA( #378 )
#311 = ORIENTED_EDGE( '', *, *, #370, .F. )
#312 = ORIENTED_EDGE( '', *, *, #357, .T. )
#313 = CARTESIAN_POINT( '', ( -0.0106299787306576, -0.0254000000000000, -0.0146309105398714 ) )
#314 = DIRECTION( '', ( -0.00000000000000, 1.00000000000000, -0.00000000000000 ) )
#315 = DIRECTION( '', ( 1.00000000000000, 0.00000000000000, 0.00000000000000 ) )
#316 = SURFACE_STYLE_FILL_AREA( #379 )
#317 = ORIENTED_EDGE( '', *, *, #361, .F. )
#318 = ORIENTED_EDGE( '', *, *, #348, .T. )
#319 = CARTESIAN_POINT( '', ( 0.0149297454082288, -0.0254000000000000, 0.0205490316571236 ) )
#320 = DIRECTION( '', ( -0.00000000000000, 1.00000000000000, -0.00000000000000 ) )
#321 = DIRECTION( '', ( 1.00000000000000, 0.00000000000000, 0.00000000000000 ) )
#322 = SURFACE_STYLE_FILL_AREA( #380 )
#323 = ORIENTED_EDGE( '', *, *, #360, .F. )
#324 = ORIENTED_EDGE( '', *, *, #347, .T. )
#325 = CARTESIAN_POINT( '', ( -0.0149297454082290, -0.0254000000000000, 0.0205490316571225 ) )
#326 = DIRECTION( '', ( -0.00000000000000, 1.00000000000000, -0.00000000000000 ) )
#327 = DIRECTION( '', ( 1.00000000000000, 0.00000000000000, 0.00000000000000 ) )
#328 = SURFACE_STYLE_FILL_AREA( #381 )
#329 = ORIENTED_EDGE( '', *, *, #358, .F. )
#330 = ORIENTED_EDGE( '', *, *, #371, .T. )
#331 = CARTESIAN_POINT( '', ( 0.00000000000000, -0.0254000000000000, 0.00000000000000 ) )
#332 = DIRECTION( '', ( -0.00000000000000, -1.00000000000000, -0.00000000000000 ) )
#333 = DIRECTION( '', ( -1.00000000000000, 0.00000000000000, 0.00000000000000 ) )
#334 = SURFACE_STYLE_FILL_AREA( #382 )
#335 = ORIENTED_EDGE( '', *, *, #367, .F. )
#336 = ORIENTED_EDGE( '', *, *, #354, .T. )
#337 = CARTESIAN_POINT( '', ( 0.00000000000000, -0.0254000000000000, 0.00000000000000 ) )
#338 = DIRECTION( '', ( -0.00000000000000, 1.00000000000000, -0.00000000000000 ) )
#339 = DIRECTION( '', ( 1.00000000000000, 0.00000000000000, 0.00000000000000 ) )
#340 = SURFACE_STYLE_FILL_AREA( #383 )
#341 = ORIENTED_EDGE( '', *, *, #363, .F. )
#342 = ORIENTED_EDGE( '', *, *, #350, .T. )
#343 = CARTESIAN_POINT( '', ( 1.66804750764284E-15, -0.0254000000000000, -0.0254000000000009 ) )
#344 = DIRECTION( '', ( -0.00000000000000, 1.00000000000000, -0.00000000000000 ) )
#345 = DIRECTION( '', ( 1.00000000000000, 0.00000000000000, 0.00000000000000 ) )
#346 = FILL_AREA_STYLE( '', ( #384 ) )
#347 = EDGE_CURVE( '', #385, #385, #386, .T. )
#348 = EDGE_CURVE( '', #387, #387, #388, .T. )
#349 = EDGE_CURVE( '', #389, #389, #390, .T. )
#350 = EDGE_CURVE( '', #391, #391, #392, .T. )
#351 = EDGE_CURVE( '', #393, #393, #394, .T. )
#352 = EDGE_CURVE( '', #395, #395, #396, .T. )
#353 = EDGE_CURVE( '', #397, #397, #398, .T. )
#354 = EDGE_CURVE( '', #399, #399, #400, .T. )
#355 = EDGE_CURVE( '', #401, #401, #402, .T. )
#356 = EDGE_CURVE( '', #403, #403, #404, .T. )
#357 = EDGE_CURVE( '', #405, #405, #406, .T. )
#358 = EDGE_CURVE( '', #407, #407, #408, .T. )
#359 = FILL_AREA_STYLE( '', ( #409 ) )
#360 = EDGE_CURVE( '', #410, #410, #411, .T. )
#361 = EDGE_CURVE( '', #412, #412, #413, .T. )
#362 = EDGE_CURVE( '', #414, #414, #415, .T. )
#363 = EDGE_CURVE( '', #416, #416, #417, .T. )
#364 = EDGE_CURVE( '', #418, #418, #419, .T. )
#365 = EDGE_CURVE( '', #420, #420, #421, .T. )
#366 = EDGE_CURVE( '', #422, #422, #423, .T. )
#367 = EDGE_CURVE( '', #424, #424, #425, .T. )
#368 = EDGE_CURVE( '', #426, #426, #427, .T. )
#369 = EDGE_CURVE( '', #428, #428, #429, .T. )
#370 = EDGE_CURVE( '', #430, #430, #431, .T. )
#371 = EDGE_CURVE( '', #432, #432, #433, .T. )
#372 = FILL_AREA_STYLE( '', ( #434 ) )
#373 = FILL_AREA_STYLE( '', ( #435 ) )
#374 = FILL_AREA_STYLE( '', ( #436 ) )
#375 = FILL_AREA_STYLE( '', ( #437 ) )
#376 = FILL_AREA_STYLE( '', ( #438 ) )
#377 = FILL_AREA_STYLE( '', ( #439 ) )
#378 = FILL_AREA_STYLE( '', ( #440 ) )
#379 = FILL_AREA_STYLE( '', ( #441 ) )
#380 = FILL_AREA_STYLE( '', ( #442 ) )
#381 = FILL_AREA_STYLE( '', ( #443 ) )
#382 = FILL_AREA_STYLE( '', ( #444 ) )
#383 = FILL_AREA_STYLE( '', ( #445 ) )
#384 = FILL_AREA_STYLE_COLOUR( '', #446 )
#385 = VERTEX_POINT( '', #447 )
#386 = CIRCLE( '', #448, 0.00158750000000000 )
#387 = VERTEX_POINT( '', #449 )
#388 = CIRCLE( '', #450, 0.00158750000000000 )
#389 = VERTEX_POINT( '', #451 )
#390 = CIRCLE( '', #452, 0.00158750000000000 )
#391 = VERTEX_POINT( '', #453 )
#392 = CIRCLE( '', #454, 0.00158750000000000 )
#393 = VERTEX_POINT( '', #455 )
#394 = CIRCLE( '', #456, 0.00158750000000000 )
#395 = VERTEX_POINT( '', #457 )
#396 = CIRCLE( '', #458, 0.00317500000000000 )
#397 = VERTEX_POINT( '', #459 )
#398 = CIRCLE( '', #460, 0.00317500000000000 )
#399 = VERTEX_POINT( '', #461 )
#400 = CIRCLE( '', #462, 0.00317500000000000 )
#401 = VERTEX_POINT( '', #463 )
#402 = CIRCLE( '', #464, 0.00317500000000000 )
#403 = VERTEX_POINT( '', #465 )
#404 = CIRCLE( '', #466, 0.00317500000000000 )
#405 = VERTEX_POINT( '', #467 )
#406 = CIRCLE( '', #468, 0.00317500000000000 )
#407 = VERTEX_POINT( '', #469 )
#408 = CIRCLE( '', #470, 0.0292100000000000 )
#409 = FILL_AREA_STYLE_COLOUR( '', #471 )
#410 = VERTEX_POINT( '', #472 )
#411 = CIRCLE( '', #473, 0.00158750000000000 )
#412 = VERTEX_POINT( '', #474 )
#413 = CIRCLE( '', #475, 0.00158750000000000 )
#414 = VERTEX_POINT( '', #476 )
#415 = CIRCLE( '', #477, 0.00158750000000000 )
#416 = VERTEX_POINT( '', #478 )
#417 = CIRCLE( '', #479, 0.00158750000000000 )
#418 = VERTEX_POINT( '', #480 )
#419 = CIRCLE( '', #481, 0.00158750000000000 )
#420 = VERTEX_POINT( '', #482 )
#421 = CIRCLE( '', #483, 0.00317500000000000 )
#422 = VERTEX_POINT( '', #484 )
#423 = CIRCLE( '', #485, 0.00317500000000000 )
#424 = VERTEX_POINT( '', #486 )
#425 = CIRCLE( '', #487, 0.00317500000000000 )
#426 = VERTEX_POINT( '', #488 )
#427 = CIRCLE( '', #489, 0.00317500000000000 )
#428 = VERTEX_POINT( '', #490 )
#429 = CIRCLE( '', #491, 0.00317500000000000 )
#430 = VERTEX_POINT( '', #492 )
#431 = CIRCLE( '', #493, 0.00317500000000000 )
#432 = VERTEX_POINT( '', #494 )
#433 = CIRCLE( '', #495, 0.0292100000000000 )
#434 = FILL_AREA_STYLE_COLOUR( '', #496 )
#435 = FILL_AREA_STYLE_COLOUR( '', #497 )
#436 = FILL_AREA_STYLE_COLOUR( '', #498 )
#437 = FILL_AREA_STYLE_COLOUR( '', #499 )
#438 = FILL_AREA_STYLE_COLOUR( '', #500 )
#439 = FILL_AREA_STYLE_COLOUR( '', #501 )
#440 = FILL_AREA_STYLE_COLOUR( '', #502 )
#441 = FILL_AREA_STYLE_COLOUR( '', #503 )
#442 = FILL_AREA_STYLE_COLOUR( '', #504 )
#443 = FILL_AREA_STYLE_COLOUR( '', #505 )
#444 = FILL_AREA_STYLE_COLOUR( '', #506 )
#445 = FILL_AREA_STYLE_COLOUR( '', #507 )
#446 = COLOUR_RGB( '', 0.917647063700000, 0.917647063700000, 0.917647063700000 )
#447 = CARTESIAN_POINT( '', ( -0.0133422454082290, -0.0254000000000000, 0.0205490316571225 ) )
#448 = AXIS2_PLACEMENT_3D( '', #508, #509, #510 )
#449 = CARTESIAN_POINT( '', ( 0.0165172454082288, -0.0254000000000000, 0.0205490316571236 ) )
#450 = AXIS2_PLACEMENT_3D( '', #511, #512, #513 )
#451 = CARTESIAN_POINT( '', ( 0.0257443355138981, -0.0254000000000000, -0.00784903165712351 ) )
#452 = AXIS2_PLACEMENT_3D( '', #514, #515, #516 )
#453 = CARTESIAN_POINT( '', ( 0.00158750000000167, -0.0254000000000000, -0.0254000000000009 ) )
#454 = AXIS2_PLACEMENT_3D( '', #517, #518, #519 )
#455 = CARTESIAN_POINT( '', ( -0.0225693355138960, -0.0254000000000000, -0.00784903165712533 ) )
#456 = AXIS2_PLACEMENT_3D( '', #520, #521, #522 )
#457 = CARTESIAN_POINT( '', ( -0.0140246668858937, -0.0254000000000000, 0.00558851053987191 ) )
#458 = AXIS2_PLACEMENT_3D( '', #523, #524, #525 )
#459 = CARTESIAN_POINT( '', ( 0.00317500000000000, -0.0254000000000000, 0.0180848000000000 ) )
#460 = AXIS2_PLACEMENT_3D( '', #526, #527, #528 )
#461 = CARTESIAN_POINT( '', ( 0.00317500000000000, -0.0254000000000000, 0.00000000000000 ) )
#462 = AXIS2_PLACEMENT_3D( '', #529, #530, #531 )
#463 = CARTESIAN_POINT( '', ( 0.0203746668858945, -0.0254000000000000, 0.00558851053987294 ) )
#464 = AXIS2_PLACEMENT_3D( '', #532, #533, #534 )
#465 = CARTESIAN_POINT( '', ( 0.0138049787306596, -0.0254000000000000, -0.0146309105398708 ) )
#466 = AXIS2_PLACEMENT_3D( '', #535, #536, #537 )
#467 = CARTESIAN_POINT( '', ( -0.00745497873065760, -0.0254000000000000, -0.0146309105398714 ) )
#468 = AXIS2_PLACEMENT_3D( '', #538, #539, #540 )
#469 = CARTESIAN_POINT( '', ( 0.0292100000000000, -0.0254000000000000, 0.00000000000000 ) )
#470 = AXIS2_PLACEMENT_3D( '', #541, #542, #543 )
#471 = COLOUR_RGB( '', 0.917647063700000, 0.917647063700000, 0.917647063700000 )
#472 = CARTESIAN_POINT( '', ( -0.0133422454082290, 0.00000000000000, 0.0205490316571225 ) )
#473 = AXIS2_PLACEMENT_3D( '', #544, #545, #546 )
#474 = CARTESIAN_POINT( '', ( 0.0165172454082288, 0.00000000000000, 0.0205490316571236 ) )
#475 = AXIS2_PLACEMENT_3D( '', #547, #548, #549 )
#476 = CARTESIAN_POINT( '', ( 0.0257443355138981, 0.00000000000000, -0.00784903165712351 ) )
#477 = AXIS2_PLACEMENT_3D( '', #550, #551, #552 )
#478 = CARTESIAN_POINT( '', ( 0.00158750000000167, 0.00000000000000, -0.0254000000000009 ) )
#479 = AXIS2_PLACEMENT_3D( '', #553, #554, #555 )
#480 = CARTESIAN_POINT( '', ( -0.0225693355138960, 0.00000000000000, -0.00784903165712533 ) )
#481 = AXIS2_PLACEMENT_3D( '', #556, #557, #558 )
#482 = CARTESIAN_POINT( '', ( -0.0140246668858937, 6.93889390390723E-18, 0.00558851053987191 ) )
#483 = AXIS2_PLACEMENT_3D( '', #559, #560, #561 )
#484 = CARTESIAN_POINT( '', ( 0.00317500000000000, 6.93889390390723E-18, 0.0180848000000000 ) )
#485 = AXIS2_PLACEMENT_3D( '', #562, #563, #564 )
#486 = CARTESIAN_POINT( '', ( 0.00317500000000000, 6.93889390390723E-18, 0.00000000000000 ) )
#487 = AXIS2_PLACEMENT_3D( '', #565, #566, #567 )
#488 = CARTESIAN_POINT( '', ( 0.0203746668858945, 6.93889390390723E-18, 0.00558851053987294 ) )
#489 = AXIS2_PLACEMENT_3D( '', #568, #569, #570 )
#490 = CARTESIAN_POINT( '', ( 0.0138049787306596, 6.93889390390723E-18, -0.0146309105398708 ) )
#491 = AXIS2_PLACEMENT_3D( '', #571, #572, #573 )
#492 = CARTESIAN_POINT( '', ( -0.00745497873065760, 6.93889390390723E-18, -0.0146309105398714 ) )
#493 = AXIS2_PLACEMENT_3D( '', #574, #575, #576 )
#494 = CARTESIAN_POINT( '', ( 0.0292100000000000, 0.00000000000000, 0.00000000000000 ) )
#495 = AXIS2_PLACEMENT_3D( '', #577, #578, #579 )
#496 = COLOUR_RGB( '', 0.917647063700000, 0.917647063700000, 0.917647063700000 )
#497 = COLOUR_RGB( '', 0.917647063700000, 0.917647063700000, 0.917647063700000 )
#498 = COLOUR_RGB( '', 0.917647063700000, 0.917647063700000, 0.917647063700000 )
#499 = COLOUR_RGB( '', 0.917647063700000, 0.917647063700000, 0.917647063700000 )
#500 = COLOUR_RGB( '', 0.917647063700000, 0.917647063700000, 0.917647063700000 )
#501 = COLOUR_RGB( '', 0.917647063700000, 0.917647063700000, 0.917647063700000 )
#502 = COLOUR_RGB( '', 0.917647063700000, 0.917647063700000, 0.917647063700000 )
#503 = COLOUR_RGB( '', 0.917647063700000, 0.917647063700000, 0.917647063700000 )
#504 = COLOUR_RGB( '', 0.917647063700000, 0.917647063700000, 0.917647063700000 )
#505 = COLOUR_RGB( '', 0.917647063700000, 0.917647063700000, 0.917647063700000 )
#506 = COLOUR_RGB( '', 0.917647063700000, 0.917647063700000, 0.917647063700000 )
#507 = COLOUR_RGB( '', 0.917647063700000, 0.917647063700000, 0.917647063700000 )
#508 = CARTESIAN_POINT( '', ( -0.0149297454082290, -0.0254000000000000, 0.0205490316571225 ) )
#509 = DIRECTION( '', ( 0.00000000000000, -1.00000000000000, 0.00000000000000 ) )
#510 = DIRECTION( '', ( 1.00000000000000, 0.00000000000000, 0.00000000000000 ) )
#511 = CARTESIAN_POINT( '', ( 0.0149297454082288, -0.0254000000000000, 0.0205490316571236 ) )
#512 = DIRECTION( '', ( 0.00000000000000, -1.00000000000000, 0.00000000000000 ) )
#513 = DIRECTION( '', ( 1.00000000000000, 0.00000000000000, 0.00000000000000 ) )
#514 = CARTESIAN_POINT( '', ( 0.0241568355138981, -0.0254000000000000, -0.00784903165712351 ) )
#515 = DIRECTION( '', ( 0.00000000000000, -1.00000000000000, 0.00000000000000 ) )
#516 = DIRECTION( '', ( 1.00000000000000, 0.00000000000000, 0.00000000000000 ) )
#517 = CARTESIAN_POINT( '', ( 1.66804750764284E-15, -0.0254000000000000, -0.0254000000000009 ) )
#518 = DIRECTION( '', ( 0.00000000000000, -1.00000000000000, 0.00000000000000 ) )
#519 = DIRECTION( '', ( 1.00000000000000, 0.00000000000000, 0.00000000000000 ) )
#520 = CARTESIAN_POINT( '', ( -0.0241568355138960, -0.0254000000000000, -0.00784903165712533 ) )
#521 = DIRECTION( '', ( 0.00000000000000, -1.00000000000000, 0.00000000000000 ) )
#522 = DIRECTION( '', ( 1.00000000000000, 0.00000000000000, 0.00000000000000 ) )
#523 = CARTESIAN_POINT( '', ( -0.0171996668858937, -0.0254000000000000, 0.00558851053987191 ) )
#524 = DIRECTION( '', ( 0.00000000000000, -1.00000000000000, 0.00000000000000 ) )
#525 = DIRECTION( '', ( 1.00000000000000, 0.00000000000000, 0.00000000000000 ) )
#526 = CARTESIAN_POINT( '', ( 0.00000000000000, -0.0254000000000000, 0.0180848000000000 ) )
#527 = DIRECTION( '', ( 0.00000000000000, -1.00000000000000, 0.00000000000000 ) )
#528 = DIRECTION( '', ( 1.00000000000000, 0.00000000000000, 0.00000000000000 ) )
#529 = CARTESIAN_POINT( '', ( 0.00000000000000, -0.0254000000000000, 0.00000000000000 ) )
#530 = DIRECTION( '', ( 0.00000000000000, -1.00000000000000, 0.00000000000000 ) )
#531 = DIRECTION( '', ( 1.00000000000000, 0.00000000000000, 0.00000000000000 ) )
#532 = CARTESIAN_POINT( '', ( 0.0171996668858945, -0.0254000000000000, 0.00558851053987294 ) )
#533 = DIRECTION( '', ( 0.00000000000000, -1.00000000000000, 0.00000000000000 ) )
#534 = DIRECTION( '', ( 1.00000000000000, 0.00000000000000, 0.00000000000000 ) )
#535 = CARTESIAN_POINT( '', ( 0.0106299787306596, -0.0254000000000000, -0.0146309105398708 ) )
#536 = DIRECTION( '', ( 0.00000000000000, -1.00000000000000, 0.00000000000000 ) )
#537 = DIRECTION( '', ( 1.00000000000000, 0.00000000000000, 0.00000000000000 ) )
#538 = CARTESIAN_POINT( '', ( -0.0106299787306576, -0.0254000000000000, -0.0146309105398714 ) )
#539 = DIRECTION( '', ( 0.00000000000000, -1.00000000000000, 0.00000000000000 ) )
#540 = DIRECTION( '', ( 1.00000000000000, 0.00000000000000, 0.00000000000000 ) )
#541 = CARTESIAN_POINT( '', ( 0.00000000000000, -0.0254000000000000, 0.00000000000000 ) )
#542 = DIRECTION( '', ( 0.00000000000000, -1.00000000000000, 0.00000000000000 ) )
#543 = DIRECTION( '', ( 1.00000000000000, 0.00000000000000, 0.00000000000000 ) )
#544 = CARTESIAN_POINT( '', ( -0.0149297454082290, 0.00000000000000, 0.0205490316571225 ) )
#545 = DIRECTION( '', ( 0.00000000000000, -1.00000000000000, 0.00000000000000 ) )
#546 = DIRECTION( '', ( 1.00000000000000, 0.00000000000000, 0.00000000000000 ) )
#547 = CARTESIAN_POINT( '', ( 0.0149297454082288, 0.00000000000000, 0.0205490316571236 ) )
#548 = DIRECTION( '', ( 0.00000000000000, -1.00000000000000, 0.00000000000000 ) )
#549 = DIRECTION( '', ( 1.00000000000000, 0.00000000000000, 0.00000000000000 ) )
#550 = CARTESIAN_POINT( '', ( 0.0241568355138981, 0.00000000000000, -0.00784903165712351 ) )
#551 = DIRECTION( '', ( 0.00000000000000, -1.00000000000000, 0.00000000000000 ) )
#552 = DIRECTION( '', ( 1.00000000000000, 0.00000000000000, 0.00000000000000 ) )
#553 = CARTESIAN_POINT( '', ( 1.66804750764284E-15, 0.00000000000000, -0.0254000000000009 ) )
#554 = DIRECTION( '', ( 0.00000000000000, -1.00000000000000, 0.00000000000000 ) )
#555 = DIRECTION( '', ( 1.00000000000000, 0.00000000000000, 0.00000000000000 ) )
#556 = CARTESIAN_POINT( '', ( -0.0241568355138960, 0.00000000000000, -0.00784903165712533 ) )
#557 = DIRECTION( '', ( 0.00000000000000, -1.00000000000000, 0.00000000000000 ) )
#558 = DIRECTION( '', ( 1.00000000000000, 0.00000000000000, 0.00000000000000 ) )
#559 = CARTESIAN_POINT( '', ( -0.0171996668858937, 6.93889390390723E-18, 0.00558851053987191 ) )
#560 = DIRECTION( '', ( 0.00000000000000, -1.00000000000000, 0.00000000000000 ) )
#561 = DIRECTION( '', ( 1.00000000000000, 0.00000000000000, 0.00000000000000 ) )
#562 = CARTESIAN_POINT( '', ( 0.00000000000000, 6.93889390390723E-18, 0.0180848000000000 ) )
#563 = DIRECTION( '', ( 0.00000000000000, -1.00000000000000, 0.00000000000000 ) )
#564 = DIRECTION( '', ( 1.00000000000000, 0.00000000000000, 0.00000000000000 ) )
#565 = CARTESIAN_POINT( '', ( 0.00000000000000, 6.93889390390723E-18, 0.00000000000000 ) )
#566 = DIRECTION( '', ( 0.00000000000000, -1.00000000000000, 0.00000000000000 ) )
#567 = DIRECTION( '', ( 1.00000000000000, 0.00000000000000, 0.00000000000000 ) )
#568 = CARTESIAN_POINT( '', ( 0.0171996668858945, 6.93889390390723E-18, 0.00558851053987294 ) )
#569 = DIRECTION( '', ( 0.00000000000000, -1.00000000000000, 0.00000000000000 ) )
#570 = DIRECTION( '', ( 1.00000000000000, 0.00000000000000, 0.00000000000000 ) )
#571 = CARTESIAN_POINT( '', ( 0.0106299787306596, 6.93889390390723E-18, -0.0146309105398708 ) )
#572 = DIRECTION( '', ( 0.00000000000000, -1.00000000000000, 0.00000000000000 ) )
#573 = DIRECTION( '', ( 1.00000000000000, 0.00000000000000, 0.00000000000000 ) )
#574 = CARTESIAN_POINT( '', ( -0.0106299787306576, 6.93889390390723E-18, -0.0146309105398714 ) )
#575 = DIRECTION( '', ( 0.00000000000000, -1.00000000000000, 0.00000000000000 ) )
#576 = DIRECTION( '', ( 1.00000000000000, 0.00000000000000, 0.00000000000000 ) )
#577 = CARTESIAN_POINT( '', ( 0.00000000000000, 0.00000000000000, 0.00000000000000 ) )
#578 = DIRECTION( '', ( 0.00000000000000, -1.00000000000000, 0.00000000000000 ) )
#579 = DIRECTION( '', ( 1.00000000000000, 0.00000000000000, 0.00000000000000 ) )
ENDSEC
END-ISO-10303-21
