# Supplementary material for: Design and operation of a molten salt electrochemical cell
Source: MethodsX. 2022 Feb 1;9:101626. doi: 10.1016/j.mex.2022.101626 (PMC8892162; doi:10.1016/j.mex.2022.101626)
Supplement: Supplementary file 1 [file mmc1.zip › QF63-SWK Flange.step]

ISO-10303-21
HEADER
FILE_DESCRIPTION( ( '' ), ' ' )
FILE_NAME( '/vol/tmp/translate-2731185938371119385/5ec2fc9971fdb5118a572731.step', '2020-05-18T21:22:34', ( '' ), ( '' ), ' ', ' ', ' ' )
FILE_SCHEMA( ( 'AUTOMOTIVE_DESIGN { 1 0 10303 214 1 1 1 1 }' ) )
ENDSEC
DATA
#1 = MECHANICAL_DESIGN_GEOMETRIC_PRESENTATION_REPRESENTATION( ' ', ( #10, #11, #12, #13, #14, #15, #16, #17, #18, #19, #20, #21, #22, #23, #24, #25, #26, #27 ), #6 )
#2 = PRODUCT_DEFINITION_CONTEXT( '', #28, 'design' )
#3 = APPLICATION_PROTOCOL_DEFINITION( 'international standard', 'automotive_design', 2001, #28 )
#4 = PRODUCT_CATEGORY_RELATIONSHIP( 'NONE', 'NONE', #29, #30 )
#5 = SHAPE_DEFINITION_REPRESENTATION( #31, #32 )
#6 = ( GEOMETRIC_REPRESENTATION_CONTEXT( 3 )GLOBAL_UNCERTAINTY_ASSIGNED_CONTEXT( ( #35 ) )GLOBAL_UNIT_ASSIGNED_CONTEXT( ( #37, #38, #39 ) )REPRESENTATION_CONTEXT( 'NONE', 'WORKSPACE' ) )
#10 = STYLED_ITEM( '', ( #41 ), #42 )
#11 = STYLED_ITEM( '', ( #43 ), #44 )
#12 = STYLED_ITEM( '', ( #45 ), #46 )
#13 = STYLED_ITEM( '', ( #47 ), #48 )
#14 = STYLED_ITEM( '', ( #49 ), #50 )
#15 = STYLED_ITEM( '', ( #51 ), #52 )
#16 = STYLED_ITEM( '', ( #53 ), #54 )
#17 = STYLED_ITEM( '', ( #55 ), #56 )
#18 = STYLED_ITEM( '', ( #57 ), #58 )
#19 = STYLED_ITEM( '', ( #59 ), #60 )
#20 = STYLED_ITEM( '', ( #61 ), #62 )
#21 = STYLED_ITEM( '', ( #63 ), #64 )
#22 = STYLED_ITEM( '', ( #65 ), #66 )
#23 = STYLED_ITEM( '', ( #67 ), #68 )
#24 = STYLED_ITEM( '', ( #69 ), #70 )
#25 = STYLED_ITEM( '', ( #71 ), #72 )
#26 = STYLED_ITEM( '', ( #73 ), #74 )
#27 = STYLED_ITEM( '', ( #75 ), #76 )
#28 = APPLICATION_CONTEXT( 'core data for automotive mechanical design processes' )
#29 = PRODUCT_CATEGORY( 'part', 'NONE' )
#30 = PRODUCT_RELATED_PRODUCT_CATEGORY( 'detail', ' ', ( #77 ) )
#31 = PRODUCT_DEFINITION_SHAPE( 'NONE', 'NONE', #78 )
#32 = ADVANCED_BREP_SHAPE_REPRESENTATION( 'Flange', ( #79, #80 ), #6 )
#35 = UNCERTAINTY_MEASURE_WITH_UNIT( LENGTH_MEASURE( 1.00000000000000E-06 ), #37, '', '' )
#37 = ( CONVERSION_BASED_UNIT( 'METRE', #83 )LENGTH_UNIT( )NAMED_UNIT( #86 ) )
#38 = ( NAMED_UNIT( #88 )PLANE_ANGLE_UNIT( )SI_UNIT( $, .RADIAN. ) )
#39 = ( NAMED_UNIT( #88 )SI_UNIT( $, .STERADIAN. )SOLID_ANGLE_UNIT( ) )
#41 = PRESENTATION_STYLE_ASSIGNMENT( ( #94 ) )
#42 = ADVANCED_FACE( '', ( #95, #96 ), #97, .F. )
#43 = PRESENTATION_STYLE_ASSIGNMENT( ( #98 ) )
#44 = ADVANCED_FACE( '', ( #99, #100 ), #101, .F. )
#45 = PRESENTATION_STYLE_ASSIGNMENT( ( #102 ) )
#46 = ADVANCED_FACE( '', ( #103, #104 ), #105, .T. )
#47 = PRESENTATION_STYLE_ASSIGNMENT( ( #106 ) )
#48 = ADVANCED_FACE( '', ( #107, #108 ), #109, .F. )
#49 = PRESENTATION_STYLE_ASSIGNMENT( ( #110 ) )
#50 = ADVANCED_FACE( '', ( #111, #112 ), #113, .F. )
#51 = PRESENTATION_STYLE_ASSIGNMENT( ( #114 ) )
#52 = ADVANCED_FACE( '', ( #115, #116 ), #117, .F. )
#53 = PRESENTATION_STYLE_ASSIGNMENT( ( #118 ) )
#54 = ADVANCED_FACE( '', ( #119, #120 ), #121, .T. )
#55 = PRESENTATION_STYLE_ASSIGNMENT( ( #122 ) )
#56 = ADVANCED_FACE( '', ( #123, #124 ), #125, .T. )
#57 = PRESENTATION_STYLE_ASSIGNMENT( ( #126 ) )
#58 = ADVANCED_FACE( '', ( #127, #128 ), #129, .F. )
#59 = PRESENTATION_STYLE_ASSIGNMENT( ( #130 ) )
#60 = ADVANCED_FACE( '', ( #131, #132 ), #133, .T. )
#61 = PRESENTATION_STYLE_ASSIGNMENT( ( #134 ) )
#62 = ADVANCED_FACE( '', ( #135, #136 ), #137, .F. )
#63 = PRESENTATION_STYLE_ASSIGNMENT( ( #138 ) )
#64 = ADVANCED_FACE( '', ( #139, #140 ), #141, .T. )
#65 = PRESENTATION_STYLE_ASSIGNMENT( ( #142 ) )
#66 = ADVANCED_FACE( '', ( #143, #144 ), #145, .F. )
#67 = PRESENTATION_STYLE_ASSIGNMENT( ( #146 ) )
#68 = ADVANCED_FACE( '', ( #147, #148 ), #149, .F. )
#69 = PRESENTATION_STYLE_ASSIGNMENT( ( #150 ) )
#70 = ADVANCED_FACE( '', ( #151, #152 ), #153, .F. )
#71 = PRESENTATION_STYLE_ASSIGNMENT( ( #154 ) )
#72 = ADVANCED_FACE( '', ( #155, #156 ), #157, .T. )
#73 = PRESENTATION_STYLE_ASSIGNMENT( ( #158 ) )
#74 = ADVANCED_FACE( '', ( #159, #160 ), #161, .F. )
#75 = PRESENTATION_STYLE_ASSIGNMENT( ( #162 ) )
#76 = ADVANCED_FACE( '', ( #163, #164 ), #165, .T. )
#77 = PRODUCT( 'Flange', 'Flange', 'PART-Flange-DESC', ( #166 ) )
#78 = PRODUCT_DEFINITION( 'NONE', 'NONE', #167, #2 )
#79 = MANIFOLD_SOLID_BREP( 'Flange', #168 )
#80 = AXIS2_PLACEMENT_3D( '', #169, #170, #171 )
#83 = LENGTH_MEASURE_WITH_UNIT( LENGTH_MEASURE( 1.00000000000000 ), #172 )
#86 = DIMENSIONAL_EXPONENTS( 1.00000000000000, 0.00000000000000, 0.00000000000000, 0.00000000000000, 0.00000000000000, 0.00000000000000, 0.00000000000000 )
#88 = DIMENSIONAL_EXPONENTS( 0.00000000000000, 0.00000000000000, 0.00000000000000, 0.00000000000000, 0.00000000000000, 0.00000000000000, 0.00000000000000 )
#94 = SURFACE_STYLE_USAGE( .BOTH., #173 )
#95 = FACE_OUTER_BOUND( '', #174, .T. )
#96 = FACE_OUTER_BOUND( '', #175, .T. )
#97 = TOROIDAL_SURFACE( '', #176, 0.0446024000000000, 0.000381000000000000 )
#98 = SURFACE_STYLE_USAGE( .BOTH., #177 )
#99 = FACE_OUTER_BOUND( '', #178, .T. )
#100 = FACE_BOUND( '', #179, .T. )
#101 = PLANE( '', #180 )
#102 = SURFACE_STYLE_USAGE( .BOTH., #181 )
#103 = FACE_OUTER_BOUND( '', #182, .T. )
#104 = FACE_OUTER_BOUND( '', #183, .T. )
#105 = CYLINDRICAL_SURFACE( '', #184, 0.0474980000000000 )
#106 = SURFACE_STYLE_USAGE( .BOTH., #185 )
#107 = FACE_OUTER_BOUND( '', #186, .T. )
#108 = FACE_OUTER_BOUND( '', #187, .T. )
#109 = TOROIDAL_SURFACE( '', #188, 0.0403860000000000, 0.000381000000000000 )
#110 = SURFACE_STYLE_USAGE( .BOTH., #189 )
#111 = FACE_OUTER_BOUND( '', #190, .T. )
#112 = FACE_OUTER_BOUND( '', #191, .T. )
#113 = CYLINDRICAL_SURFACE( '', #192, 0.0449834000000000 )
#114 = SURFACE_STYLE_USAGE( .BOTH., #193 )
#115 = FACE_OUTER_BOUND( '', #194, .T. )
#116 = FACE_OUTER_BOUND( '', #195, .T. )
#117 = CYLINDRICAL_SURFACE( '', #196, 0.0350012000000000 )
#118 = SURFACE_STYLE_USAGE( .BOTH., #197 )
#119 = FACE_OUTER_BOUND( '', #198, .T. )
#120 = FACE_OUTER_BOUND( '', #199, .T. )
#121 = CYLINDRICAL_SURFACE( '', #200, 0.0400050000000000 )
#122 = SURFACE_STYLE_USAGE( .BOTH., #201 )
#123 = FACE_OUTER_BOUND( '', #202, .T. )
#124 = FACE_OUTER_BOUND( '', #203, .T. )
#125 = TOROIDAL_SURFACE( '', #204, 0.0396240000000000, 0.000381000000000000 )
#126 = SURFACE_STYLE_USAGE( .BOTH., #205 )
#127 = FACE_OUTER_BOUND( '', #206, .T. )
#128 = FACE_BOUND( '', #207, .T. )
#129 = PLANE( '', #208 )
#130 = SURFACE_STYLE_USAGE( .BOTH., #209 )
#131 = FACE_OUTER_BOUND( '', #210, .T. )
#132 = FACE_BOUND( '', #211, .T. )
#133 = PLANE( '', #212 )
#134 = SURFACE_STYLE_USAGE( .BOTH., #213 )
#135 = FACE_OUTER_BOUND( '', #214, .T. )
#136 = FACE_OUTER_BOUND( '', #215, .T. )
#137 = TOROIDAL_SURFACE( '', #216, 0.0474980000000000, 0.00149860000000000 )
#138 = SURFACE_STYLE_USAGE( .BOTH., #217 )
#139 = FACE_OUTER_BOUND( '', #218, .T. )
#140 = FACE_BOUND( '', #219, .T. )
#141 = PLANE( '', #220 )
#142 = SURFACE_STYLE_USAGE( .BOTH., #221 )
#143 = FACE_OUTER_BOUND( '', #222, .T. )
#144 = FACE_OUTER_BOUND( '', #223, .T. )
#145 = CYLINDRICAL_SURFACE( '', #224, 0.0309880000000000 )
#146 = SURFACE_STYLE_USAGE( .BOTH., #225 )
#147 = FACE_OUTER_BOUND( '', #226, .T. )
#148 = FACE_BOUND( '', #227, .T. )
#149 = PLANE( '', #228 )
#150 = SURFACE_STYLE_USAGE( .BOTH., #229 )
#151 = FACE_OUTER_BOUND( '', #230, .T. )
#152 = FACE_BOUND( '', #231, .T. )
#153 = PLANE( '', #232 )
#154 = SURFACE_STYLE_USAGE( .BOTH., #233 )
#155 = FACE_OUTER_BOUND( '', #234, .T. )
#156 = FACE_OUTER_BOUND( '', #235, .T. )
#157 = TOROIDAL_SURFACE( '', #236, 0.0453644000000000, 0.000381000000000000 )
#158 = SURFACE_STYLE_USAGE( .BOTH., #237 )
#159 = FACE_OUTER_BOUND( '', #238, .T. )
#160 = FACE_OUTER_BOUND( '', #239, .T. )
#161 = CYLINDRICAL_SURFACE( '', #240, 0.0318770000000000 )
#162 = SURFACE_STYLE_USAGE( .BOTH., #241 )
#163 = FACE_OUTER_BOUND( '', #242, .T. )
#164 = FACE_OUTER_BOUND( '', #243, .T. )
#165 = CYLINDRICAL_SURFACE( '', #244, 0.0474980000000000 )
#166 = PRODUCT_CONTEXT( '', #28, 'mechanical' )
#167 = PRODUCT_DEFINITION_FORMATION_WITH_SPECIFIED_SOURCE( ' ', 'NONE', #77, .NOT_KNOWN. )
#168 = CLOSED_SHELL( '', ( #74, #68, #56, #76, #46, #44, #70, #58, #64, #62, #42, #54, #48, #60, #50, #72, #66, #52 ) )
#169 = CARTESIAN_POINT( '', ( 0.00000000000000, 0.00000000000000, 0.00000000000000 ) )
#170 = DIRECTION( '', ( 0.00000000000000, 0.00000000000000, 1.00000000000000 ) )
#171 = DIRECTION( '', ( 1.00000000000000, 0.00000000000000, 0.00000000000000 ) )
#172 = ( LENGTH_UNIT( )NAMED_UNIT( #86 )SI_UNIT( $, .METRE. ) )
#173 = SURFACE_SIDE_STYLE( '', ( #246 ) )
#174 = EDGE_LOOP( '', ( #247 ) )
#175 = EDGE_LOOP( '', ( #248 ) )
#176 = AXIS2_PLACEMENT_3D( '', #249, #250, #251 )
#177 = SURFACE_SIDE_STYLE( '', ( #252 ) )
#178 = EDGE_LOOP( '', ( #253 ) )
#179 = EDGE_LOOP( '', ( #254 ) )
#180 = AXIS2_PLACEMENT_3D( '', #255, #256, #257 )
#181 = SURFACE_SIDE_STYLE( '', ( #258 ) )
#182 = EDGE_LOOP( '', ( #259 ) )
#183 = EDGE_LOOP( '', ( #260 ) )
#184 = AXIS2_PLACEMENT_3D( '', #261, #262, #263 )
#185 = SURFACE_SIDE_STYLE( '', ( #264 ) )
#186 = EDGE_LOOP( '', ( #265 ) )
#187 = EDGE_LOOP( '', ( #266 ) )
#188 = AXIS2_PLACEMENT_3D( '', #267, #268, #269 )
#189 = SURFACE_SIDE_STYLE( '', ( #270 ) )
#190 = EDGE_LOOP( '', ( #271 ) )
#191 = EDGE_LOOP( '', ( #272 ) )
#192 = AXIS2_PLACEMENT_3D( '', #273, #274, #275 )
#193 = SURFACE_SIDE_STYLE( '', ( #276 ) )
#194 = EDGE_LOOP( '', ( #277 ) )
#195 = EDGE_LOOP( '', ( #278 ) )
#196 = AXIS2_PLACEMENT_3D( '', #279, #280, #281 )
#197 = SURFACE_SIDE_STYLE( '', ( #282 ) )
#198 = EDGE_LOOP( '', ( #283 ) )
#199 = EDGE_LOOP( '', ( #284 ) )
#200 = AXIS2_PLACEMENT_3D( '', #285, #286, #287 )
#201 = SURFACE_SIDE_STYLE( '', ( #288 ) )
#202 = EDGE_LOOP( '', ( #289 ) )
#203 = EDGE_LOOP( '', ( #290 ) )
#204 = AXIS2_PLACEMENT_3D( '', #291, #292, #293 )
#205 = SURFACE_SIDE_STYLE( '', ( #294 ) )
#206 = EDGE_LOOP( '', ( #295 ) )
#207 = EDGE_LOOP( '', ( #296 ) )
#208 = AXIS2_PLACEMENT_3D( '', #297, #298, #299 )
#209 = SURFACE_SIDE_STYLE( '', ( #300 ) )
#210 = EDGE_LOOP( '', ( #301 ) )
#211 = EDGE_LOOP( '', ( #302 ) )
#212 = AXIS2_PLACEMENT_3D( '', #303, #304, #305 )
#213 = SURFACE_SIDE_STYLE( '', ( #306 ) )
#214 = EDGE_LOOP( '', ( #307 ) )
#215 = EDGE_LOOP( '', ( #308 ) )
#216 = AXIS2_PLACEMENT_3D( '', #309, #310, #311 )
#217 = SURFACE_SIDE_STYLE( '', ( #312 ) )
#218 = EDGE_LOOP( '', ( #313 ) )
#219 = EDGE_LOOP( '', ( #314 ) )
#220 = AXIS2_PLACEMENT_3D( '', #315, #316, #317 )
#221 = SURFACE_SIDE_STYLE( '', ( #318 ) )
#222 = EDGE_LOOP( '', ( #319 ) )
#223 = EDGE_LOOP( '', ( #320 ) )
#224 = AXIS2_PLACEMENT_3D( '', #321, #322, #323 )
#225 = SURFACE_SIDE_STYLE( '', ( #324 ) )
#226 = EDGE_LOOP( '', ( #325 ) )
#227 = EDGE_LOOP( '', ( #326 ) )
#228 = AXIS2_PLACEMENT_3D( '', #327, #328, #329 )
#229 = SURFACE_SIDE_STYLE( '', ( #330 ) )
#230 = EDGE_LOOP( '', ( #331 ) )
#231 = EDGE_LOOP( '', ( #332 ) )
#232 = AXIS2_PLACEMENT_3D( '', #333, #334, #335 )
#233 = SURFACE_SIDE_STYLE( '', ( #336 ) )
#234 = EDGE_LOOP( '', ( #337 ) )
#235 = EDGE_LOOP( '', ( #338 ) )
#236 = AXIS2_PLACEMENT_3D( '', #339, #340, #341 )
#237 = SURFACE_SIDE_STYLE( '', ( #342 ) )
#238 = EDGE_LOOP( '', ( #343 ) )
#239 = EDGE_LOOP( '', ( #344 ) )
#240 = AXIS2_PLACEMENT_3D( '', #345, #346, #347 )
#241 = SURFACE_SIDE_STYLE( '', ( #348 ) )
#242 = EDGE_LOOP( '', ( #349 ) )
#243 = EDGE_LOOP( '', ( #350 ) )
#244 = AXIS2_PLACEMENT_3D( '', #351, #352, #353 )
#246 = SURFACE_STYLE_FILL_AREA( #354 )
#247 = ORIENTED_EDGE( '', *, *, #355, .F. )
#248 = ORIENTED_EDGE( '', *, *, #356, .F. )
#249 = CARTESIAN_POINT( '', ( 0.00000000000000, 0.00000000000000, 0.00431800000000000 ) )
#250 = DIRECTION( '', ( 0.00000000000000, 0.00000000000000, 1.00000000000000 ) )
#251 = DIRECTION( '', ( 1.00000000000000, 0.00000000000000, 0.00000000000000 ) )
#252 = SURFACE_STYLE_FILL_AREA( #357 )
#253 = ORIENTED_EDGE( '', *, *, #358, .F. )
#254 = ORIENTED_EDGE( '', *, *, #359, .T. )
#255 = CARTESIAN_POINT( '', ( 0.00000000000000, 0.00000000000000, 0.00596900000000000 ) )
#256 = DIRECTION( '', ( 0.00000000000000, 0.00000000000000, -1.00000000000000 ) )
#257 = DIRECTION( '', ( 0.00000000000000, -1.00000000000000, 0.00000000000000 ) )
#258 = SURFACE_STYLE_FILL_AREA( #360 )
#259 = ORIENTED_EDGE( '', *, *, #358, .T. )
#260 = ORIENTED_EDGE( '', *, *, #361, .F. )
#261 = CARTESIAN_POINT( '', ( 0.00000000000000, 0.00000000000000, 0.00596900000000000 ) )
#262 = DIRECTION( '', ( -0.00000000000000, -0.00000000000000, -1.00000000000000 ) )
#263 = DIRECTION( '', ( -1.00000000000000, 0.00000000000000, 0.00000000000000 ) )
#264 = SURFACE_STYLE_FILL_AREA( #362 )
#265 = ORIENTED_EDGE( '', *, *, #363, .F. )
#266 = ORIENTED_EDGE( '', *, *, #364, .F. )
#267 = CARTESIAN_POINT( '', ( 0.00000000000000, 0.00000000000000, 0.00431800000000000 ) )
#268 = DIRECTION( '', ( 0.00000000000000, 0.00000000000000, 1.00000000000000 ) )
#269 = DIRECTION( '', ( 1.00000000000000, 0.00000000000000, 0.00000000000000 ) )
#270 = SURFACE_STYLE_FILL_AREA( #365 )
#271 = ORIENTED_EDGE( '', *, *, #355, .T. )
#272 = ORIENTED_EDGE( '', *, *, #366, .T. )
#273 = CARTESIAN_POINT( '', ( 0.00000000000000, 0.00000000000000, 0.0540000000000000 ) )
#274 = DIRECTION( '', ( -0.00000000000000, -0.00000000000000, -1.00000000000000 ) )
#275 = DIRECTION( '', ( -1.00000000000000, 0.00000000000000, 0.00000000000000 ) )
#276 = SURFACE_STYLE_FILL_AREA( #367 )
#277 = ORIENTED_EDGE( '', *, *, #368, .F. )
#278 = ORIENTED_EDGE( '', *, *, #369, .T. )
#279 = CARTESIAN_POINT( '', ( 0.00000000000000, 0.00000000000000, -0.00317500000000000 ) )
#280 = DIRECTION( '', ( -0.00000000000000, -0.00000000000000, -1.00000000000000 ) )
#281 = DIRECTION( '', ( -1.00000000000000, 0.00000000000000, 0.00000000000000 ) )
#282 = SURFACE_STYLE_FILL_AREA( #370 )
#283 = ORIENTED_EDGE( '', *, *, #364, .T. )
#284 = ORIENTED_EDGE( '', *, *, #371, .T. )
#285 = CARTESIAN_POINT( '', ( 0.00000000000000, 0.00000000000000, 0.0540000000000000 ) )
#286 = DIRECTION( '', ( -0.00000000000000, -0.00000000000000, -1.00000000000000 ) )
#287 = DIRECTION( '', ( -1.00000000000000, 0.00000000000000, 0.00000000000000 ) )
#288 = SURFACE_STYLE_FILL_AREA( #372 )
#289 = ORIENTED_EDGE( '', *, *, #371, .F. )
#290 = ORIENTED_EDGE( '', *, *, #373, .F. )
#291 = CARTESIAN_POINT( '', ( 0.00000000000000, 0.00000000000000, 0.00558800000000000 ) )
#292 = DIRECTION( '', ( 0.00000000000000, 0.00000000000000, -1.00000000000000 ) )
#293 = DIRECTION( '', ( -1.00000000000000, 0.00000000000000, 0.00000000000000 ) )
#294 = SURFACE_STYLE_FILL_AREA( #374 )
#295 = ORIENTED_EDGE( '', *, *, #373, .T. )
#296 = ORIENTED_EDGE( '', *, *, #375, .T. )
#297 = CARTESIAN_POINT( '', ( 0.00000000000000, 0.00000000000000, 0.00596900000000000 ) )
#298 = DIRECTION( '', ( 0.00000000000000, 0.00000000000000, -1.00000000000000 ) )
#299 = DIRECTION( '', ( 0.00000000000000, -1.00000000000000, 0.00000000000000 ) )
#300 = SURFACE_STYLE_FILL_AREA( #376 )
#301 = ORIENTED_EDGE( '', *, *, #356, .T. )
#302 = ORIENTED_EDGE( '', *, *, #363, .T. )
#303 = CARTESIAN_POINT( '', ( -0.0449834000000000, 0.00000000000000, 0.00393700000000000 ) )
#304 = DIRECTION( '', ( 0.00000000000000, 0.00000000000000, 1.00000000000000 ) )
#305 = DIRECTION( '', ( 1.00000000000000, 0.00000000000000, 0.00000000000000 ) )
#306 = SURFACE_STYLE_FILL_AREA( #377 )
#307 = ORIENTED_EDGE( '', *, *, #361, .T. )
#308 = ORIENTED_EDGE( '', *, *, #378, .T. )
#309 = CARTESIAN_POINT( '', ( 0.00000000000000, 0.00000000000000, -0.000965200000000000 ) )
#310 = DIRECTION( '', ( 0.00000000000000, 0.00000000000000, -1.00000000000000 ) )
#311 = DIRECTION( '', ( -1.00000000000000, 0.00000000000000, 0.00000000000000 ) )
#312 = SURFACE_STYLE_FILL_AREA( #379 )
#313 = ORIENTED_EDGE( '', *, *, #380, .T. )
#314 = ORIENTED_EDGE( '', *, *, #368, .T. )
#315 = CARTESIAN_POINT( '', ( 0.00000000000000, 0.00000000000000, -0.00596900000000000 ) )
#316 = DIRECTION( '', ( 0.00000000000000, 0.00000000000000, -1.00000000000000 ) )
#317 = DIRECTION( '', ( 0.00000000000000, -1.00000000000000, 0.00000000000000 ) )
#318 = SURFACE_STYLE_FILL_AREA( #381 )
#319 = ORIENTED_EDGE( '', *, *, #382, .T. )
#320 = ORIENTED_EDGE( '', *, *, #383, .T. )
#321 = CARTESIAN_POINT( '', ( 0.00000000000000, 0.00000000000000, 0.134874000000000 ) )
#322 = DIRECTION( '', ( -0.00000000000000, -0.00000000000000, -1.00000000000000 ) )
#323 = DIRECTION( '', ( -1.00000000000000, 0.00000000000000, 0.00000000000000 ) )
#324 = SURFACE_STYLE_FILL_AREA( #384 )
#325 = ORIENTED_EDGE( '', *, *, #385, .F. )
#326 = ORIENTED_EDGE( '', *, *, #383, .F. )
#327 = CARTESIAN_POINT( '', ( 0.00000000000000, 0.00000000000000, 0.000381000000000000 ) )
#328 = DIRECTION( '', ( 0.00000000000000, 0.00000000000000, -1.00000000000000 ) )
#329 = DIRECTION( '', ( 0.00000000000000, -1.00000000000000, 0.00000000000000 ) )
#330 = SURFACE_STYLE_FILL_AREA( #386 )
#331 = ORIENTED_EDGE( '', *, *, #369, .F. )
#332 = ORIENTED_EDGE( '', *, *, #382, .F. )
#333 = CARTESIAN_POINT( '', ( 0.00000000000000, 0.00000000000000, -0.00317500000000000 ) )
#334 = DIRECTION( '', ( 0.00000000000000, 0.00000000000000, 1.00000000000000 ) )
#335 = DIRECTION( '', ( 1.00000000000000, 0.00000000000000, 0.00000000000000 ) )
#336 = SURFACE_STYLE_FILL_AREA( #387 )
#337 = ORIENTED_EDGE( '', *, *, #359, .F. )
#338 = ORIENTED_EDGE( '', *, *, #366, .F. )
#339 = CARTESIAN_POINT( '', ( 0.00000000000000, 0.00000000000000, 0.00558800000000000 ) )
#340 = DIRECTION( '', ( 0.00000000000000, 0.00000000000000, -1.00000000000000 ) )
#341 = DIRECTION( '', ( -1.00000000000000, 0.00000000000000, 0.00000000000000 ) )
#342 = SURFACE_STYLE_FILL_AREA( #388 )
#343 = ORIENTED_EDGE( '', *, *, #375, .F. )
#344 = ORIENTED_EDGE( '', *, *, #385, .T. )
#345 = CARTESIAN_POINT( '', ( 0.00000000000000, 0.00000000000000, 0.000381000000000000 ) )
#346 = DIRECTION( '', ( -0.00000000000000, -0.00000000000000, 1.00000000000000 ) )
#347 = DIRECTION( '', ( 1.00000000000000, 0.00000000000000, 0.00000000000000 ) )
#348 = SURFACE_STYLE_FILL_AREA( #389 )
#349 = ORIENTED_EDGE( '', *, *, #380, .F. )
#350 = ORIENTED_EDGE( '', *, *, #378, .F. )
#351 = CARTESIAN_POINT( '', ( 0.00000000000000, 0.00000000000000, 0.00596900000000000 ) )
#352 = DIRECTION( '', ( -0.00000000000000, -0.00000000000000, -1.00000000000000 ) )
#353 = DIRECTION( '', ( -1.00000000000000, 0.00000000000000, 0.00000000000000 ) )
#354 = FILL_AREA_STYLE( '', ( #390 ) )
#355 = EDGE_CURVE( '', #391, #391, #392, .T. )
#356 = EDGE_CURVE( '', #393, #393, #394, .T. )
#357 = FILL_AREA_STYLE( '', ( #395 ) )
#358 = EDGE_CURVE( '', #396, #396, #397, .T. )
#359 = EDGE_CURVE( '', #398, #398, #399, .T. )
#360 = FILL_AREA_STYLE( '', ( #400 ) )
#361 = EDGE_CURVE( '', #401, #401, #402, .T. )
#362 = FILL_AREA_STYLE( '', ( #403 ) )
#363 = EDGE_CURVE( '', #404, #404, #405, .T. )
#364 = EDGE_CURVE( '', #406, #406, #407, .T. )
#365 = FILL_AREA_STYLE( '', ( #408 ) )
#366 = EDGE_CURVE( '', #409, #409, #410, .T. )
#367 = FILL_AREA_STYLE( '', ( #411 ) )
#368 = EDGE_CURVE( '', #412, #412, #413, .T. )
#369 = EDGE_CURVE( '', #414, #414, #415, .T. )
#370 = FILL_AREA_STYLE( '', ( #416 ) )
#371 = EDGE_CURVE( '', #417, #417, #418, .T. )
#372 = FILL_AREA_STYLE( '', ( #419 ) )
#373 = EDGE_CURVE( '', #420, #420, #421, .T. )
#374 = FILL_AREA_STYLE( '', ( #422 ) )
#375 = EDGE_CURVE( '', #423, #423, #424, .T. )
#376 = FILL_AREA_STYLE( '', ( #425 ) )
#377 = FILL_AREA_STYLE( '', ( #426 ) )
#378 = EDGE_CURVE( '', #427, #427, #428, .T. )
#379 = FILL_AREA_STYLE( '', ( #429 ) )
#380 = EDGE_CURVE( '', #430, #430, #431, .T. )
#381 = FILL_AREA_STYLE( '', ( #432 ) )
#382 = EDGE_CURVE( '', #433, #433, #434, .T. )
#383 = EDGE_CURVE( '', #435, #435, #436, .T. )
#384 = FILL_AREA_STYLE( '', ( #437 ) )
#385 = EDGE_CURVE( '', #438, #438, #439, .T. )
#386 = FILL_AREA_STYLE( '', ( #440 ) )
#387 = FILL_AREA_STYLE( '', ( #441 ) )
#388 = FILL_AREA_STYLE( '', ( #442 ) )
#389 = FILL_AREA_STYLE( '', ( #443 ) )
#390 = FILL_AREA_STYLE_COLOUR( '', #444 )
#391 = VERTEX_POINT( '', #445 )
#392 = CIRCLE( '', #446, 0.0449834000000000 )
#393 = VERTEX_POINT( '', #447 )
#394 = CIRCLE( '', #448, 0.0446024000000000 )
#395 = FILL_AREA_STYLE_COLOUR( '', #449 )
#396 = VERTEX_POINT( '', #450 )
#397 = CIRCLE( '', #451, 0.0474980000000000 )
#398 = VERTEX_POINT( '', #452 )
#399 = CIRCLE( '', #453, 0.0453644000000000 )
#400 = FILL_AREA_STYLE_COLOUR( '', #454 )
#401 = VERTEX_POINT( '', #455 )
#402 = CIRCLE( '', #456, 0.0474980000000000 )
#403 = FILL_AREA_STYLE_COLOUR( '', #457 )
#404 = VERTEX_POINT( '', #458 )
#405 = CIRCLE( '', #459, 0.0403860000000000 )
#406 = VERTEX_POINT( '', #460 )
#407 = CIRCLE( '', #461, 0.0400050000000000 )
#408 = FILL_AREA_STYLE_COLOUR( '', #462 )
#409 = VERTEX_POINT( '', #463 )
#410 = CIRCLE( '', #464, 0.0449834000000000 )
#411 = FILL_AREA_STYLE_COLOUR( '', #465 )
#412 = VERTEX_POINT( '', #466 )
#413 = CIRCLE( '', #467, 0.0350012000000000 )
#414 = VERTEX_POINT( '', #468 )
#415 = CIRCLE( '', #469, 0.0350012000000000 )
#416 = FILL_AREA_STYLE_COLOUR( '', #470 )
#417 = VERTEX_POINT( '', #471 )
#418 = CIRCLE( '', #472, 0.0400050000000000 )
#419 = FILL_AREA_STYLE_COLOUR( '', #473 )
#420 = VERTEX_POINT( '', #474 )
#421 = CIRCLE( '', #475, 0.0396240000000000 )
#422 = FILL_AREA_STYLE_COLOUR( '', #476 )
#423 = VERTEX_POINT( '', #477 )
#424 = CIRCLE( '', #478, 0.0318770000000000 )
#425 = FILL_AREA_STYLE_COLOUR( '', #479 )
#426 = FILL_AREA_STYLE_COLOUR( '', #480 )
#427 = VERTEX_POINT( '', #481 )
#428 = CIRCLE( '', #482, 0.0474980000000000 )
#429 = FILL_AREA_STYLE_COLOUR( '', #483 )
#430 = VERTEX_POINT( '', #484 )
#431 = CIRCLE( '', #485, 0.0474980000000000 )
#432 = FILL_AREA_STYLE_COLOUR( '', #486 )
#433 = VERTEX_POINT( '', #487 )
#434 = CIRCLE( '', #488, 0.0309880000000000 )
#435 = VERTEX_POINT( '', #489 )
#436 = CIRCLE( '', #490, 0.0309880000000000 )
#437 = FILL_AREA_STYLE_COLOUR( '', #491 )
#438 = VERTEX_POINT( '', #492 )
#439 = CIRCLE( '', #493, 0.0318770000000000 )
#440 = FILL_AREA_STYLE_COLOUR( '', #494 )
#441 = FILL_AREA_STYLE_COLOUR( '', #495 )
#442 = FILL_AREA_STYLE_COLOUR( '', #496 )
#443 = FILL_AREA_STYLE_COLOUR( '', #497 )
#444 = COLOUR_RGB( '', 0.698039233700000, 0.698039233700000, 0.729411780800000 )
#445 = CARTESIAN_POINT( '', ( 0.0449834000000100, 0.00000000000000, 0.00431800000001000 ) )
#446 = AXIS2_PLACEMENT_3D( '', #498, #499, #500 )
#447 = CARTESIAN_POINT( '', ( 0.0446024000000100, 0.00000000000000, 0.00393700000001000 ) )
#448 = AXIS2_PLACEMENT_3D( '', #501, #502, #503 )
#449 = COLOUR_RGB( '', 0.698039233700000, 0.698039233700000, 0.729411780800000 )
#450 = CARTESIAN_POINT( '', ( 0.0474980000000100, 0.00000000000000, 0.00596900000001000 ) )
#451 = AXIS2_PLACEMENT_3D( '', #504, #505, #506 )
#452 = CARTESIAN_POINT( '', ( -0.0453644000000100, 0.00000000000000, 0.00596900000001000 ) )
#453 = AXIS2_PLACEMENT_3D( '', #507, #508, #509 )
#454 = COLOUR_RGB( '', 0.698039233700000, 0.698039233700000, 0.729411780800000 )
#455 = CARTESIAN_POINT( '', ( -0.0474980000000100, 0.00000000000000, 0.000533400000010000 ) )
#456 = AXIS2_PLACEMENT_3D( '', #510, #511, #512 )
#457 = COLOUR_RGB( '', 0.698039233700000, 0.698039233700000, 0.729411780800000 )
#458 = CARTESIAN_POINT( '', ( 0.0403860000000100, 0.00000000000000, 0.00393700000001000 ) )
#459 = AXIS2_PLACEMENT_3D( '', #513, #514, #515 )
#460 = CARTESIAN_POINT( '', ( 0.0400050000000100, 0.00000000000000, 0.00431800000001000 ) )
#461 = AXIS2_PLACEMENT_3D( '', #516, #517, #518 )
#462 = COLOUR_RGB( '', 0.698039233700000, 0.698039233700000, 0.729411780800000 )
#463 = CARTESIAN_POINT( '', ( -0.0449834000000100, 0.00000000000000, 0.00558800000001000 ) )
#464 = AXIS2_PLACEMENT_3D( '', #519, #520, #521 )
#465 = COLOUR_RGB( '', 0.698039233700000, 0.698039233700000, 0.729411780800000 )
#466 = CARTESIAN_POINT( '', ( -0.0350012000000100, 0.00000000000000, -0.00596900000001000 ) )
#467 = AXIS2_PLACEMENT_3D( '', #522, #523, #524 )
#468 = CARTESIAN_POINT( '', ( -0.0350012000000100, 0.00000000000000, -0.00317500000001000 ) )
#469 = AXIS2_PLACEMENT_3D( '', #525, #526, #527 )
#470 = COLOUR_RGB( '', 0.698039233700000, 0.698039233700000, 0.729411780800000 )
#471 = CARTESIAN_POINT( '', ( -0.0400050000000100, 0.00000000000000, 0.00558800000001000 ) )
#472 = AXIS2_PLACEMENT_3D( '', #528, #529, #530 )
#473 = COLOUR_RGB( '', 0.698039233700000, 0.698039233700000, 0.729411780800000 )
#474 = CARTESIAN_POINT( '', ( -0.0396240000000100, 0.00000000000000, 0.00596900000001000 ) )
#475 = AXIS2_PLACEMENT_3D( '', #531, #532, #533 )
#476 = COLOUR_RGB( '', 0.698039233700000, 0.698039233700000, 0.729411780800000 )
#477 = CARTESIAN_POINT( '', ( 0.0318770000000100, 0.00000000000000, 0.00596900000001000 ) )
#478 = AXIS2_PLACEMENT_3D( '', #534, #535, #536 )
#479 = COLOUR_RGB( '', 0.698039233700000, 0.698039233700000, 0.729411780800000 )
#480 = COLOUR_RGB( '', 0.698039233700000, 0.698039233700000, 0.729411780800000 )
#481 = CARTESIAN_POINT( '', ( 0.0474980000000100, 0.00000000000000, -0.00246380000001000 ) )
#482 = AXIS2_PLACEMENT_3D( '', #537, #538, #539 )
#483 = COLOUR_RGB( '', 0.698039233700000, 0.698039233700000, 0.729411780800000 )
#484 = CARTESIAN_POINT( '', ( 0.0474980000000100, 0.00000000000000, -0.00596900000001000 ) )
#485 = AXIS2_PLACEMENT_3D( '', #540, #541, #542 )
#486 = COLOUR_RGB( '', 0.698039233700000, 0.698039233700000, 0.729411780800000 )
#487 = CARTESIAN_POINT( '', ( 0.0309880000000100, 0.00000000000000, -0.00317500000001000 ) )
#488 = AXIS2_PLACEMENT_3D( '', #543, #544, #545 )
#489 = CARTESIAN_POINT( '', ( -0.0309880000000100, 0.00000000000000, 0.000381000000009993 ) )
#490 = AXIS2_PLACEMENT_3D( '', #546, #547, #548 )
#491 = COLOUR_RGB( '', 0.698039233700000, 0.698039233700000, 0.729411780800000 )
#492 = CARTESIAN_POINT( '', ( 0.0318770000000100, 0.00000000000000, 0.000381000000010000 ) )
#493 = AXIS2_PLACEMENT_3D( '', #549, #550, #551 )
#494 = COLOUR_RGB( '', 0.698039233700000, 0.698039233700000, 0.729411780800000 )
#495 = COLOUR_RGB( '', 0.698039233700000, 0.698039233700000, 0.729411780800000 )
#496 = COLOUR_RGB( '', 0.698039233700000, 0.698039233700000, 0.729411780800000 )
#497 = COLOUR_RGB( '', 0.698039233700000, 0.698039233700000, 0.729411780800000 )
#498 = CARTESIAN_POINT( '', ( 0.00000000000000, 0.00000000000000, 0.00431800000001000 ) )
#499 = DIRECTION( '', ( 0.00000000000000, 0.00000000000000, -1.00000000000000 ) )
#500 = DIRECTION( '', ( 1.00000000000000, 0.00000000000000, 0.00000000000000 ) )
#501 = CARTESIAN_POINT( '', ( 0.00000000000000, 0.00000000000000, 0.00393700000001000 ) )
#502 = DIRECTION( '', ( 0.00000000000000, 0.00000000000000, 1.00000000000000 ) )
#503 = DIRECTION( '', ( 1.00000000000000, 0.00000000000000, 0.00000000000000 ) )
#504 = CARTESIAN_POINT( '', ( 0.00000000000000, 0.00000000000000, 0.00596900000001000 ) )
#505 = DIRECTION( '', ( 0.00000000000000, 0.00000000000000, -1.00000000000000 ) )
#506 = DIRECTION( '', ( 1.00000000000000, 0.00000000000000, 0.00000000000000 ) )
#507 = CARTESIAN_POINT( '', ( 0.00000000000000, 0.00000000000000, 0.00596900000001000 ) )
#508 = DIRECTION( '', ( 0.00000000000000, 0.00000000000000, -1.00000000000000 ) )
#509 = DIRECTION( '', ( -1.00000000000000, 0.00000000000000, 0.00000000000000 ) )
#510 = CARTESIAN_POINT( '', ( 0.00000000000000, 0.00000000000000, 0.000533400000010000 ) )
#511 = DIRECTION( '', ( 0.00000000000000, 0.00000000000000, -1.00000000000000 ) )
#512 = DIRECTION( '', ( -1.00000000000000, 0.00000000000000, 0.00000000000000 ) )
#513 = CARTESIAN_POINT( '', ( 0.00000000000000, 0.00000000000000, 0.00393700000001000 ) )
#514 = DIRECTION( '', ( 0.00000000000000, 0.00000000000000, -1.00000000000000 ) )
#515 = DIRECTION( '', ( 1.00000000000000, 0.00000000000000, 0.00000000000000 ) )
#516 = CARTESIAN_POINT( '', ( 0.00000000000000, 0.00000000000000, 0.00431800000001000 ) )
#517 = DIRECTION( '', ( 0.00000000000000, 0.00000000000000, 1.00000000000000 ) )
#518 = DIRECTION( '', ( 1.00000000000000, 0.00000000000000, 0.00000000000000 ) )
#519 = CARTESIAN_POINT( '', ( 0.00000000000000, 0.00000000000000, 0.00558800000001000 ) )
#520 = DIRECTION( '', ( 0.00000000000000, 0.00000000000000, 1.00000000000000 ) )
#521 = DIRECTION( '', ( -1.00000000000000, 0.00000000000000, 0.00000000000000 ) )
#522 = CARTESIAN_POINT( '', ( 0.00000000000000, 0.00000000000000, -0.00596900000001000 ) )
#523 = DIRECTION( '', ( 0.00000000000000, 0.00000000000000, 1.00000000000000 ) )
#524 = DIRECTION( '', ( -1.00000000000000, 0.00000000000000, 0.00000000000000 ) )
#525 = CARTESIAN_POINT( '', ( 0.00000000000000, 0.00000000000000, -0.00317500000001000 ) )
#526 = DIRECTION( '', ( 0.00000000000000, 0.00000000000000, 1.00000000000000 ) )
#527 = DIRECTION( '', ( -1.00000000000000, 0.00000000000000, 0.00000000000000 ) )
#528 = CARTESIAN_POINT( '', ( 0.00000000000000, 0.00000000000000, 0.00558800000001000 ) )
#529 = DIRECTION( '', ( 0.00000000000000, 0.00000000000000, -1.00000000000000 ) )
#530 = DIRECTION( '', ( -1.00000000000000, 0.00000000000000, 0.00000000000000 ) )
#531 = CARTESIAN_POINT( '', ( 0.00000000000000, 0.00000000000000, 0.00596900000001000 ) )
#532 = DIRECTION( '', ( 0.00000000000000, 0.00000000000000, 1.00000000000000 ) )
#533 = DIRECTION( '', ( -1.00000000000000, 0.00000000000000, 0.00000000000000 ) )
#534 = CARTESIAN_POINT( '', ( 0.00000000000000, 0.00000000000000, 0.00596900000001000 ) )
#535 = DIRECTION( '', ( 0.00000000000000, 0.00000000000000, -1.00000000000000 ) )
#536 = DIRECTION( '', ( 1.00000000000000, 0.00000000000000, 0.00000000000000 ) )
#537 = CARTESIAN_POINT( '', ( 0.00000000000000, 0.00000000000000, -0.00246380000001000 ) )
#538 = DIRECTION( '', ( 0.00000000000000, 0.00000000000000, 1.00000000000000 ) )
#539 = DIRECTION( '', ( 1.00000000000000, 0.00000000000000, 0.00000000000000 ) )
#540 = CARTESIAN_POINT( '', ( 0.00000000000000, 0.00000000000000, -0.00596900000001000 ) )
#541 = DIRECTION( '', ( 0.00000000000000, 0.00000000000000, -1.00000000000000 ) )
#542 = DIRECTION( '', ( 1.00000000000000, 0.00000000000000, 0.00000000000000 ) )
#543 = CARTESIAN_POINT( '', ( 0.00000000000000, 0.00000000000000, -0.00317500000001000 ) )
#544 = DIRECTION( '', ( 0.00000000000000, 0.00000000000000, -1.00000000000000 ) )
#545 = DIRECTION( '', ( 1.00000000000000, 0.00000000000000, 0.00000000000000 ) )
#546 = CARTESIAN_POINT( '', ( 0.00000000000000, 0.00000000000000, 0.000381000000009993 ) )
#547 = DIRECTION( '', ( 0.00000000000000, 0.00000000000000, 1.00000000000000 ) )
#548 = DIRECTION( '', ( -1.00000000000000, 0.00000000000000, 0.00000000000000 ) )
#549 = CARTESIAN_POINT( '', ( 0.00000000000000, 0.00000000000000, 0.000381000000010000 ) )
#550 = DIRECTION( '', ( 0.00000000000000, 0.00000000000000, -1.00000000000000 ) )
#551 = DIRECTION( '', ( 1.00000000000000, 0.00000000000000, 0.00000000000000 ) )
ENDSEC
END-ISO-10303-21
