# Supplementary material for: Design and operation of a molten salt electrochemical cell
Source: MethodsX. 2022 Feb 1;9:101626. doi: 10.1016/j.mex.2022.101626 (PMC8892162; doi:10.1016/j.mex.2022.101626)
Supplement: Supplementary file 1 [file mmc1.zip › SS-400-1-4WBT Tube Fitting.step]

ISO-10303-21
HEADER
FILE_DESCRIPTION( ( '' ), ' ' )
FILE_NAME( '/vol/tmp/translate-11380969359281945752/5ec2fca271fdb5118a57273c.step', '2020-05-18T21:22:42', ( '' ), ( '' ), ' ', ' ', ' ' )
FILE_SCHEMA( ( 'AUTOMOTIVE_DESIGN { 1 0 10303 214 1 1 1 1 }' ) )
ENDSEC
DATA
#1 = MECHANICAL_DESIGN_GEOMETRIC_PRESENTATION_REPRESENTATION( ' ', ( #10, #11, #12, #13, #14, #15, #16, #17, #18, #19, #20, #21, #22, #23, #24, #25, #26, #27, #28, #29, #30, #31, #32, #33, #34, #35, #36, #37, #38, #39, #40, #41, #42, #43, #44, #45, #46, #47, #48, #49, #50, #51, #52, #53, #54, #55, #56, #57, #58, #59, #60 ), #6 )
#2 = PRODUCT_DEFINITION_CONTEXT( '', #61, 'design' )
#3 = APPLICATION_PROTOCOL_DEFINITION( 'international standard', 'automotive_design', 2001, #61 )
#4 = PRODUCT_CATEGORY_RELATIONSHIP( 'NONE', 'NONE', #62, #63 )
#5 = SHAPE_DEFINITION_REPRESENTATION( #64, #65 )
#6 = ( GEOMETRIC_REPRESENTATION_CONTEXT( 3 )GLOBAL_UNCERTAINTY_ASSIGNED_CONTEXT( ( #68 ) )GLOBAL_UNIT_ASSIGNED_CONTEXT( ( #70, #71, #72 ) )REPRESENTATION_CONTEXT( 'NONE', 'WORKSPACE' ) )
#10 = STYLED_ITEM( '', ( #74 ), #75 )
#11 = STYLED_ITEM( '', ( #76 ), #77 )
#12 = STYLED_ITEM( '', ( #78 ), #79 )
#13 = STYLED_ITEM( '', ( #80 ), #81 )
#14 = STYLED_ITEM( '', ( #82 ), #83 )
#15 = STYLED_ITEM( '', ( #84 ), #85 )
#16 = STYLED_ITEM( '', ( #86 ), #87 )
#17 = STYLED_ITEM( '', ( #88 ), #89 )
#18 = STYLED_ITEM( '', ( #90 ), #91 )
#19 = STYLED_ITEM( '', ( #92 ), #93 )
#20 = STYLED_ITEM( '', ( #94 ), #95 )
#21 = STYLED_ITEM( '', ( #96 ), #97 )
#22 = STYLED_ITEM( '', ( #98 ), #99 )
#23 = STYLED_ITEM( '', ( #100 ), #101 )
#24 = STYLED_ITEM( '', ( #102 ), #103 )
#25 = STYLED_ITEM( '', ( #104 ), #105 )
#26 = STYLED_ITEM( '', ( #106 ), #107 )
#27 = STYLED_ITEM( '', ( #108 ), #109 )
#28 = STYLED_ITEM( '', ( #110 ), #111 )
#29 = STYLED_ITEM( '', ( #112 ), #113 )
#30 = STYLED_ITEM( '', ( #114 ), #115 )
#31 = STYLED_ITEM( '', ( #116 ), #117 )
#32 = STYLED_ITEM( '', ( #118 ), #119 )
#33 = STYLED_ITEM( '', ( #120 ), #121 )
#34 = STYLED_ITEM( '', ( #122 ), #123 )
#35 = STYLED_ITEM( '', ( #124 ), #125 )
#36 = STYLED_ITEM( '', ( #126 ), #127 )
#37 = STYLED_ITEM( '', ( #128 ), #129 )
#38 = STYLED_ITEM( '', ( #130 ), #131 )
#39 = STYLED_ITEM( '', ( #132 ), #133 )
#40 = STYLED_ITEM( '', ( #134 ), #135 )
#41 = STYLED_ITEM( '', ( #136 ), #137 )
#42 = STYLED_ITEM( '', ( #138 ), #139 )
#43 = STYLED_ITEM( '', ( #140 ), #141 )
#44 = STYLED_ITEM( '', ( #142 ), #143 )
#45 = STYLED_ITEM( '', ( #144 ), #145 )
#46 = STYLED_ITEM( '', ( #146 ), #147 )
#47 = STYLED_ITEM( '', ( #148 ), #149 )
#48 = STYLED_ITEM( '', ( #150 ), #151 )
#49 = STYLED_ITEM( '', ( #152 ), #153 )
#50 = STYLED_ITEM( '', ( #154 ), #155 )
#51 = STYLED_ITEM( '', ( #156 ), #157 )
#52 = STYLED_ITEM( '', ( #158 ), #159 )
#53 = STYLED_ITEM( '', ( #160 ), #161 )
#54 = STYLED_ITEM( '', ( #162 ), #163 )
#55 = STYLED_ITEM( '', ( #164 ), #165 )
#56 = STYLED_ITEM( '', ( #166 ), #167 )
#57 = STYLED_ITEM( '', ( #168 ), #169 )
#58 = STYLED_ITEM( '', ( #170 ), #171 )
#59 = STYLED_ITEM( '', ( #172 ), #173 )
#60 = STYLED_ITEM( '', ( #174 ), #175 )
#61 = APPLICATION_CONTEXT( 'core data for automotive mechanical design processes' )
#62 = PRODUCT_CATEGORY( 'part', 'NONE' )
#63 = PRODUCT_RELATED_PRODUCT_CATEGORY( 'detail', ' ', ( #176 ) )
#64 = PRODUCT_DEFINITION_SHAPE( 'NONE', 'NONE', #177 )
#65 = ADVANCED_BREP_SHAPE_REPRESENTATION( 'Tube Fitting', ( #178, #179 ), #6 )
#68 = UNCERTAINTY_MEASURE_WITH_UNIT( LENGTH_MEASURE( 1.00000000000000E-06 ), #70, '', '' )
#70 = ( CONVERSION_BASED_UNIT( 'METRE', #182 )LENGTH_UNIT( )NAMED_UNIT( #185 ) )
#71 = ( NAMED_UNIT( #187 )PLANE_ANGLE_UNIT( )SI_UNIT( $, .RADIAN. ) )
#72 = ( NAMED_UNIT( #187 )SI_UNIT( $, .STERADIAN. )SOLID_ANGLE_UNIT( ) )
#74 = PRESENTATION_STYLE_ASSIGNMENT( ( #193 ) )
#75 = ADVANCED_FACE( 'FACE49', ( #194 ), #195, .T. )
#76 = PRESENTATION_STYLE_ASSIGNMENT( ( #196 ) )
#77 = ADVANCED_FACE( 'FACE33', ( #197, #198 ), #199, .F. )
#78 = PRESENTATION_STYLE_ASSIGNMENT( ( #200 ) )
#79 = ADVANCED_FACE( 'FACE6', ( #201 ), #202, .T. )
#80 = PRESENTATION_STYLE_ASSIGNMENT( ( #203 ) )
#81 = ADVANCED_FACE( 'FACE18', ( #204 ), #205, .T. )
#82 = PRESENTATION_STYLE_ASSIGNMENT( ( #206 ) )
#83 = ADVANCED_FACE( 'FACE24', ( #207, #208 ), #209, .T. )
#84 = PRESENTATION_STYLE_ASSIGNMENT( ( #210 ) )
#85 = ADVANCED_FACE( 'FACE44', ( #211 ), #212, .T. )
#86 = PRESENTATION_STYLE_ASSIGNMENT( ( #213 ) )
#87 = ADVANCED_FACE( 'FACE21', ( #214 ), #215, .T. )
#88 = PRESENTATION_STYLE_ASSIGNMENT( ( #216 ) )
#89 = ADVANCED_FACE( 'FACE50', ( #217 ), #218, .T. )
#90 = PRESENTATION_STYLE_ASSIGNMENT( ( #219 ) )
#91 = ADVANCED_FACE( 'FACE14', ( #220 ), #221, .T. )
#92 = PRESENTATION_STYLE_ASSIGNMENT( ( #222 ) )
#93 = ADVANCED_FACE( 'FACE26', ( #223, #224 ), #225, .T. )
#94 = PRESENTATION_STYLE_ASSIGNMENT( ( #226 ) )
#95 = ADVANCED_FACE( 'FACE55', ( #227 ), #228, .T. )
#96 = PRESENTATION_STYLE_ASSIGNMENT( ( #229 ) )
#97 = ADVANCED_FACE( 'FACE12', ( #230 ), #231, .T. )
#98 = PRESENTATION_STYLE_ASSIGNMENT( ( #232 ) )
#99 = ADVANCED_FACE( 'FACE41', ( #233 ), #234, .T. )
#100 = PRESENTATION_STYLE_ASSIGNMENT( ( #235 ) )
#101 = ADVANCED_FACE( 'FACE42', ( #236 ), #237, .T. )
#102 = PRESENTATION_STYLE_ASSIGNMENT( ( #238 ) )
#103 = ADVANCED_FACE( 'FACE13', ( #239 ), #240, .T. )
#104 = PRESENTATION_STYLE_ASSIGNMENT( ( #241 ) )
#105 = ADVANCED_FACE( 'FACE48', ( #242 ), #243, .T. )
#106 = PRESENTATION_STYLE_ASSIGNMENT( ( #244 ) )
#107 = ADVANCED_FACE( 'FACE9', ( #245 ), #246, .T. )
#108 = PRESENTATION_STYLE_ASSIGNMENT( ( #247 ) )
#109 = ADVANCED_FACE( 'FACE35', ( #248, #249 ), #250, .F. )
#110 = PRESENTATION_STYLE_ASSIGNMENT( ( #251 ) )
#111 = ADVANCED_FACE( 'FACE37', ( #252 ), #253, .T. )
#112 = PRESENTATION_STYLE_ASSIGNMENT( ( #254 ) )
#113 = ADVANCED_FACE( 'FACE53', ( #255, #256 ), #257, .F. )
#114 = PRESENTATION_STYLE_ASSIGNMENT( ( #258 ) )
#115 = ADVANCED_FACE( 'FACE28', ( #259, #260 ), #261, .T. )
#116 = PRESENTATION_STYLE_ASSIGNMENT( ( #262 ) )
#117 = ADVANCED_FACE( 'FACE58', ( #263 ), #264, .T. )
#118 = PRESENTATION_STYLE_ASSIGNMENT( ( #265 ) )
#119 = ADVANCED_FACE( 'FACE45', ( #266, #267 ), #268, .F. )
#120 = PRESENTATION_STYLE_ASSIGNMENT( ( #269 ) )
#121 = ADVANCED_FACE( 'FACE57', ( #270 ), #271, .T. )
#122 = PRESENTATION_STYLE_ASSIGNMENT( ( #272 ) )
#123 = ADVANCED_FACE( 'FACE7', ( #273 ), #274, .T. )
#124 = PRESENTATION_STYLE_ASSIGNMENT( ( #275 ) )
#125 = ADVANCED_FACE( 'FACE31', ( #276, #277 ), #278, .T. )
#126 = PRESENTATION_STYLE_ASSIGNMENT( ( #279 ) )
#127 = ADVANCED_FACE( 'FACE15', ( #280, #281 ), #282, .T. )
#128 = PRESENTATION_STYLE_ASSIGNMENT( ( #283 ) )
#129 = ADVANCED_FACE( 'FACE19', ( #284 ), #285, .T. )
#130 = PRESENTATION_STYLE_ASSIGNMENT( ( #286 ) )
#131 = ADVANCED_FACE( 'FACE1', ( #287 ), #288, .T. )
#132 = PRESENTATION_STYLE_ASSIGNMENT( ( #289 ) )
#133 = ADVANCED_FACE( 'FACE16', ( #290 ), #291, .T. )
#134 = PRESENTATION_STYLE_ASSIGNMENT( ( #292 ) )
#135 = ADVANCED_FACE( 'FACE59', ( #293 ), #294, .T. )
#136 = PRESENTATION_STYLE_ASSIGNMENT( ( #295 ) )
#137 = ADVANCED_FACE( 'FACE5', ( #296 ), #297, .T. )
#138 = PRESENTATION_STYLE_ASSIGNMENT( ( #298 ) )
#139 = ADVANCED_FACE( 'FACE64', ( #299, #300 ), #301, .T. )
#140 = PRESENTATION_STYLE_ASSIGNMENT( ( #302 ) )
#141 = ADVANCED_FACE( 'FACE11', ( #303 ), #304, .T. )
#142 = PRESENTATION_STYLE_ASSIGNMENT( ( #305 ) )
#143 = ADVANCED_FACE( 'FACE22', ( #306 ), #307, .T. )
#144 = PRESENTATION_STYLE_ASSIGNMENT( ( #308 ) )
#145 = ADVANCED_FACE( 'FACE36', ( #309, #310 ), #311, .F. )
#146 = PRESENTATION_STYLE_ASSIGNMENT( ( #312 ) )
#147 = ADVANCED_FACE( 'FACE62', ( #313, #314 ), #315, .F. )
#148 = PRESENTATION_STYLE_ASSIGNMENT( ( #316 ) )
#149 = ADVANCED_FACE( 'FACE30', ( #317, #318 ), #319, .T. )
#150 = PRESENTATION_STYLE_ASSIGNMENT( ( #320 ) )
#151 = ADVANCED_FACE( 'FACE2', ( #321 ), #322, .T. )
#152 = PRESENTATION_STYLE_ASSIGNMENT( ( #323 ) )
#153 = ADVANCED_FACE( 'FACE3', ( #324 ), #325, .T. )
#154 = PRESENTATION_STYLE_ASSIGNMENT( ( #326 ) )
#155 = ADVANCED_FACE( 'FACE39', ( #327 ), #328, .T. )
#156 = PRESENTATION_STYLE_ASSIGNMENT( ( #329 ) )
#157 = ADVANCED_FACE( 'FACE47', ( #330 ), #331, .T. )
#158 = PRESENTATION_STYLE_ASSIGNMENT( ( #332 ) )
#159 = ADVANCED_FACE( 'FACE51', ( #333 ), #334, .T. )
#160 = PRESENTATION_STYLE_ASSIGNMENT( ( #335 ) )
#161 = ADVANCED_FACE( 'FACE66', ( #336, #337 ), #338, .T. )
#162 = PRESENTATION_STYLE_ASSIGNMENT( ( #339 ) )
#163 = ADVANCED_FACE( 'FACE54', ( #340 ), #341, .T. )
#164 = PRESENTATION_STYLE_ASSIGNMENT( ( #342 ) )
#165 = ADVANCED_FACE( 'FACE65', ( #343, #344 ), #345, .T. )
#166 = PRESENTATION_STYLE_ASSIGNMENT( ( #346 ) )
#167 = ADVANCED_FACE( 'FACE40', ( #347 ), #348, .T. )
#168 = PRESENTATION_STYLE_ASSIGNMENT( ( #349 ) )
#169 = ADVANCED_FACE( 'FACE61', ( #350 ), #351, .T. )
#170 = PRESENTATION_STYLE_ASSIGNMENT( ( #352 ) )
#171 = ADVANCED_FACE( 'FACE10', ( #353 ), #354, .T. )
#172 = PRESENTATION_STYLE_ASSIGNMENT( ( #355 ) )
#173 = ADVANCED_FACE( 'FACE17', ( #356 ), #357, .T. )
#174 = PRESENTATION_STYLE_ASSIGNMENT( ( #358 ) )
#175 = ADVANCED_FACE( 'FACE52', ( #359 ), #360, .T. )
#176 = PRODUCT( 'Tube Fitting', 'Tube Fitting', 'PART-Tube Fitting-DESC', ( #361 ) )
#177 = PRODUCT_DEFINITION( 'NONE', 'NONE', #362, #2 )
#178 = MANIFOLD_SOLID_BREP( 'Tube Fitting', #363 )
#179 = AXIS2_PLACEMENT_3D( '', #364, #365, #366 )
#182 = LENGTH_MEASURE_WITH_UNIT( LENGTH_MEASURE( 1.00000000000000 ), #367 )
#185 = DIMENSIONAL_EXPONENTS( 1.00000000000000, 0.00000000000000, 0.00000000000000, 0.00000000000000, 0.00000000000000, 0.00000000000000, 0.00000000000000 )
#187 = DIMENSIONAL_EXPONENTS( 0.00000000000000, 0.00000000000000, 0.00000000000000, 0.00000000000000, 0.00000000000000, 0.00000000000000, 0.00000000000000 )
#193 = SURFACE_STYLE_USAGE( .BOTH., #368 )
#194 = FACE_OUTER_BOUND( '', #369, .T. )
#195 = PLANE( '', #370 )
#196 = SURFACE_STYLE_USAGE( .BOTH., #371 )
#197 = FACE_OUTER_BOUND( '', #372, .T. )
#198 = FACE_OUTER_BOUND( '', #373, .T. )
#199 = CYLINDRICAL_SURFACE( '', #374, 0.00317500000000000 )
#200 = SURFACE_STYLE_USAGE( .BOTH., #375 )
#201 = FACE_OUTER_BOUND( '', #376, .T. )
#202 = CONICAL_SURFACE( '', #377, 0.00766211510000000, 1.04719755120000 )
#203 = SURFACE_STYLE_USAGE( .BOTH., #378 )
#204 = FACE_OUTER_BOUND( '', #379, .T. )
#205 = CONICAL_SURFACE( '', #380, 0.00766211510000000, 1.04719755120000 )
#206 = SURFACE_STYLE_USAGE( .BOTH., #381 )
#207 = FACE_OUTER_BOUND( '', #382, .T. )
#208 = FACE_OUTER_BOUND( '', #383, .T. )
#209 = CYLINDRICAL_SURFACE( '', #384, 0.00555625000000000 )
#210 = SURFACE_STYLE_USAGE( .BOTH., #385 )
#211 = FACE_OUTER_BOUND( '', #386, .T. )
#212 = CONICAL_SURFACE( '', #387, 0.00769632100000000, 1.13446401380000 )
#213 = SURFACE_STYLE_USAGE( .BOTH., #388 )
#214 = FACE_OUTER_BOUND( '', #389, .T. )
#215 = CONICAL_SURFACE( '', #390, 0.00766211510000000, 1.04719755120000 )
#216 = SURFACE_STYLE_USAGE( .BOTH., #391 )
#217 = FACE_OUTER_BOUND( '', #392, .T. )
#218 = PLANE( '', #393 )
#219 = SURFACE_STYLE_USAGE( .BOTH., #394 )
#220 = FACE_OUTER_BOUND( '', #395, .T. )
#221 = PLANE( '', #396 )
#222 = SURFACE_STYLE_USAGE( .BOTH., #397 )
#223 = FACE_OUTER_BOUND( '', #398, .T. )
#224 = FACE_OUTER_BOUND( '', #399, .T. )
#225 = CYLINDRICAL_SURFACE( '', #400, 0.00711200000000000 )
#226 = SURFACE_STYLE_USAGE( .BOTH., #401 )
#227 = FACE_OUTER_BOUND( '', #402, .T. )
#228 = CONICAL_SURFACE( '', #403, 0.00769632100000000, 1.13446401380000 )
#229 = SURFACE_STYLE_USAGE( .BOTH., #404 )
#230 = FACE_OUTER_BOUND( '', #405, .T. )
#231 = PLANE( '', #406 )
#232 = SURFACE_STYLE_USAGE( .BOTH., #407 )
#233 = FACE_OUTER_BOUND( '', #408, .T. )
#234 = CONICAL_SURFACE( '', #409, 0.00769632100000000, 1.13446401380000 )
#235 = SURFACE_STYLE_USAGE( .BOTH., #410 )
#236 = FACE_OUTER_BOUND( '', #411, .T. )
#237 = CONICAL_SURFACE( '', #412, 0.00769632100000000, 1.13446401380000 )
#238 = SURFACE_STYLE_USAGE( .BOTH., #413 )
#239 = FACE_OUTER_BOUND( '', #414, .T. )
#240 = PLANE( '', #415 )
#241 = SURFACE_STYLE_USAGE( .BOTH., #416 )
#242 = FACE_OUTER_BOUND( '', #417, .T. )
#243 = PLANE( '', #418 )
#244 = SURFACE_STYLE_USAGE( .BOTH., #419 )
#245 = FACE_OUTER_BOUND( '', #420, .T. )
#246 = PLANE( '', #421 )
#247 = SURFACE_STYLE_USAGE( .BOTH., #422 )
#248 = FACE_BOUND( '', #423, .T. )
#249 = FACE_OUTER_BOUND( '', #424, .T. )
#250 = PLANE( '', #425 )
#251 = SURFACE_STYLE_USAGE( .BOTH., #426 )
#252 = FACE_OUTER_BOUND( '', #427, .T. )
#253 = CONICAL_SURFACE( '', #428, 0.00769632100000000, 1.13446401380000 )
#254 = SURFACE_STYLE_USAGE( .BOTH., #429 )
#255 = FACE_BOUND( '', #430, .T. )
#256 = FACE_OUTER_BOUND( '', #431, .T. )
#257 = PLANE( '', #432 )
#258 = SURFACE_STYLE_USAGE( .BOTH., #433 )
#259 = FACE_OUTER_BOUND( '', #434, .T. )
#260 = FACE_BOUND( '', #435, .T. )
#261 = CONICAL_SURFACE( '', #436, 0.00501650000000000, 0.785398163400000 )
#262 = SURFACE_STYLE_USAGE( .BOTH., #437 )
#263 = FACE_OUTER_BOUND( '', #438, .T. )
#264 = CONICAL_SURFACE( '', #439, 0.00769632100000000, 1.13446401380000 )
#265 = SURFACE_STYLE_USAGE( .BOTH., #440 )
#266 = FACE_OUTER_BOUND( '', #441, .T. )
#267 = FACE_OUTER_BOUND( '', #442, .T. )
#268 = CYLINDRICAL_SURFACE( '', #443, 0.00241300000000000 )
#269 = SURFACE_STYLE_USAGE( .BOTH., #444 )
#270 = FACE_OUTER_BOUND( '', #445, .T. )
#271 = CONICAL_SURFACE( '', #446, 0.00769632100000000, 1.13446401380000 )
#272 = SURFACE_STYLE_USAGE( .BOTH., #447 )
#273 = FACE_OUTER_BOUND( '', #448, .T. )
#274 = CONICAL_SURFACE( '', #449, 0.00766211510000000, 1.04719755120000 )
#275 = SURFACE_STYLE_USAGE( .BOTH., #450 )
#276 = FACE_OUTER_BOUND( '', #451, .T. )
#277 = FACE_OUTER_BOUND( '', #452, .T. )
#278 = CYLINDRICAL_SURFACE( '', #453, 0.00447675000000000 )
#279 = SURFACE_STYLE_USAGE( .BOTH., #454 )
#280 = FACE_OUTER_BOUND( '', #455, .T. )
#281 = FACE_BOUND( '', #456, .T. )
#282 = PLANE( '', #457 )
#283 = SURFACE_STYLE_USAGE( .BOTH., #458 )
#284 = FACE_OUTER_BOUND( '', #459, .T. )
#285 = CONICAL_SURFACE( '', #460, 0.00766211510000000, 1.04719755120000 )
#286 = SURFACE_STYLE_USAGE( .BOTH., #461 )
#287 = FACE_OUTER_BOUND( '', #462, .T. )
#288 = CONICAL_SURFACE( '', #463, 0.00766211510000000, 1.04719755120000 )
#289 = SURFACE_STYLE_USAGE( .BOTH., #464 )
#290 = FACE_OUTER_BOUND( '', #465, .T. )
#291 = CONICAL_SURFACE( '', #466, 0.00766211510000000, 1.04719755120000 )
#292 = SURFACE_STYLE_USAGE( .BOTH., #467 )
#293 = FACE_OUTER_BOUND( '', #468, .T. )
#294 = CONICAL_SURFACE( '', #469, 0.00769632100000000, 1.13446401380000 )
#295 = SURFACE_STYLE_USAGE( .BOTH., #470 )
#296 = FACE_OUTER_BOUND( '', #471, .T. )
#297 = CONICAL_SURFACE( '', #472, 0.00766211510000000, 1.04719755120000 )
#298 = SURFACE_STYLE_USAGE( .BOTH., #473 )
#299 = FACE_OUTER_BOUND( '', #474, .T. )
#300 = FACE_BOUND( '', #475, .T. )
#301 = PLANE( '', #476 )
#302 = SURFACE_STYLE_USAGE( .BOTH., #477 )
#303 = FACE_OUTER_BOUND( '', #478, .T. )
#304 = PLANE( '', #479 )
#305 = SURFACE_STYLE_USAGE( .BOTH., #480 )
#306 = FACE_OUTER_BOUND( '', #481, .T. )
#307 = CONICAL_SURFACE( '', #482, 0.00766211510000000, 1.04719755120000 )
#308 = SURFACE_STYLE_USAGE( .BOTH., #483 )
#309 = FACE_BOUND( '', #484, .T. )
#310 = FACE_OUTER_BOUND( '', #485, .T. )
#311 = PLANE( '', #486 )
#312 = SURFACE_STYLE_USAGE( .BOTH., #487 )
#313 = FACE_OUTER_BOUND( '', #488, .T. )
#314 = FACE_OUTER_BOUND( '', #489, .T. )
#315 = CYLINDRICAL_SURFACE( '', #490, 0.00381000000000000 )
#316 = SURFACE_STYLE_USAGE( .BOTH., #491 )
#317 = FACE_BOUND( '', #492, .T. )
#318 = FACE_OUTER_BOUND( '', #493, .T. )
#319 = PLANE( '', #494 )
#320 = SURFACE_STYLE_USAGE( .BOTH., #495 )
#321 = FACE_OUTER_BOUND( '', #496, .T. )
#322 = CONICAL_SURFACE( '', #497, 0.00766211510000000, 1.04719755120000 )
#323 = SURFACE_STYLE_USAGE( .BOTH., #498 )
#324 = FACE_OUTER_BOUND( '', #499, .T. )
#325 = CONICAL_SURFACE( '', #500, 0.00766211510000000, 1.04719755120000 )
#326 = SURFACE_STYLE_USAGE( .BOTH., #501 )
#327 = FACE_OUTER_BOUND( '', #502, .T. )
#328 = CONICAL_SURFACE( '', #503, 0.00769632100000000, 1.13446401380000 )
#329 = SURFACE_STYLE_USAGE( .BOTH., #504 )
#330 = FACE_OUTER_BOUND( '', #505, .T. )
#331 = PLANE( '', #506 )
#332 = SURFACE_STYLE_USAGE( .BOTH., #507 )
#333 = FACE_OUTER_BOUND( '', #508, .T. )
#334 = PLANE( '', #509 )
#335 = SURFACE_STYLE_USAGE( .BOTH., #510 )
#336 = FACE_OUTER_BOUND( '', #511, .T. )
#337 = FACE_OUTER_BOUND( '', #512, .T. )
#338 = CYLINDRICAL_SURFACE( '', #513, 0.00685800000000000 )
#339 = SURFACE_STYLE_USAGE( .BOTH., #514 )
#340 = FACE_OUTER_BOUND( '', #515, .T. )
#341 = CONICAL_SURFACE( '', #516, 0.00769632100000000, 1.13446401380000 )
#342 = SURFACE_STYLE_USAGE( .BOTH., #517 )
#343 = FACE_BOUND( '', #518, .T. )
#344 = FACE_OUTER_BOUND( '', #519, .T. )
#345 = PLANE( '', #520 )
#346 = SURFACE_STYLE_USAGE( .BOTH., #521 )
#347 = FACE_OUTER_BOUND( '', #522, .T. )
#348 = CONICAL_SURFACE( '', #523, 0.00769632100000000, 1.13446401380000 )
#349 = SURFACE_STYLE_USAGE( .BOTH., #524 )
#350 = FACE_OUTER_BOUND( '', #525, .T. )
#351 = CONICAL_SURFACE( '', #526, 0.00769632100000000, 1.13446401380000 )
#352 = SURFACE_STYLE_USAGE( .BOTH., #527 )
#353 = FACE_OUTER_BOUND( '', #528, .T. )
#354 = PLANE( '', #529 )
#355 = SURFACE_STYLE_USAGE( .BOTH., #530 )
#356 = FACE_OUTER_BOUND( '', #531, .T. )
#357 = CONICAL_SURFACE( '', #532, 0.00766211510000000, 1.04719755120000 )
#358 = SURFACE_STYLE_USAGE( .BOTH., #533 )
#359 = FACE_OUTER_BOUND( '', #534, .T. )
#360 = PLANE( '', #535 )
#361 = PRODUCT_CONTEXT( '', #61, 'mechanical' )
#362 = PRODUCT_DEFINITION_FORMATION_WITH_SPECIFIED_SOURCE( ' ', 'NONE', #176, .NOT_KNOWN. )
#363 = CLOSED_SHELL( '', ( #95, #121, #117, #135, #169, #147, #139, #165, #161, #131, #151, #153, #137, #79, #123, #107, #171, #141, #97, #103, #91, #127, #133, #173, #81, #129, #87, #143, #83, #93, #115, #149, #125, #77, #109, #145, #111, #155, #167, #99, #101, #85, #119, #157, #105, #75, #89, #159, #175, #113, #163 ) )
#364 = CARTESIAN_POINT( '', ( 0.00000000000000, 0.00000000000000, 0.00000000000000 ) )
#365 = DIRECTION( '', ( 0.00000000000000, 0.00000000000000, 1.00000000000000 ) )
#366 = DIRECTION( '', ( 1.00000000000000, 0.00000000000000, 0.00000000000000 ) )
#367 = ( LENGTH_UNIT( )NAMED_UNIT( #185 )SI_UNIT( $, .METRE. ) )
#368 = SURFACE_SIDE_STYLE( '', ( #537 ) )
#369 = EDGE_LOOP( '', ( #538, #539, #540, #541, #542, #543 ) )
#370 = AXIS2_PLACEMENT_3D( '', #544, #545, #546 )
#371 = SURFACE_SIDE_STYLE( '', ( #547 ) )
#372 = EDGE_LOOP( '', ( #548 ) )
#373 = EDGE_LOOP( '', ( #549 ) )
#374 = AXIS2_PLACEMENT_3D( '', #550, #551, #552 )
#375 = SURFACE_SIDE_STYLE( '', ( #553 ) )
#376 = EDGE_LOOP( '', ( #554, #555, #556 ) )
#377 = AXIS2_PLACEMENT_3D( '', #557, #558, #559 )
#378 = SURFACE_SIDE_STYLE( '', ( #560 ) )
#379 = EDGE_LOOP( '', ( #561, #562, #563 ) )
#380 = AXIS2_PLACEMENT_3D( '', #564, #565, #566 )
#381 = SURFACE_SIDE_STYLE( '', ( #567 ) )
#382 = EDGE_LOOP( '', ( #568 ) )
#383 = EDGE_LOOP( '', ( #569 ) )
#384 = AXIS2_PLACEMENT_3D( '', #570, #571, #572 )
#385 = SURFACE_SIDE_STYLE( '', ( #573 ) )
#386 = EDGE_LOOP( '', ( #574, #575, #576 ) )
#387 = AXIS2_PLACEMENT_3D( '', #577, #578, #579 )
#388 = SURFACE_SIDE_STYLE( '', ( #580 ) )
#389 = EDGE_LOOP( '', ( #581, #582, #583 ) )
#390 = AXIS2_PLACEMENT_3D( '', #584, #585, #586 )
#391 = SURFACE_SIDE_STYLE( '', ( #587 ) )
#392 = EDGE_LOOP( '', ( #588, #589, #590, #591, #592, #593 ) )
#393 = AXIS2_PLACEMENT_3D( '', #594, #595, #596 )
#394 = SURFACE_SIDE_STYLE( '', ( #597 ) )
#395 = EDGE_LOOP( '', ( #598, #599, #600, #601, #602, #603 ) )
#396 = AXIS2_PLACEMENT_3D( '', #604, #605, #606 )
#397 = SURFACE_SIDE_STYLE( '', ( #607 ) )
#398 = EDGE_LOOP( '', ( #608 ) )
#399 = EDGE_LOOP( '', ( #609, #610, #611, #612, #613, #614 ) )
#400 = AXIS2_PLACEMENT_3D( '', #615, #616, #617 )
#401 = SURFACE_SIDE_STYLE( '', ( #618 ) )
#402 = EDGE_LOOP( '', ( #619, #620, #621 ) )
#403 = AXIS2_PLACEMENT_3D( '', #622, #623, #624 )
#404 = SURFACE_SIDE_STYLE( '', ( #625 ) )
#405 = EDGE_LOOP( '', ( #626, #627, #628, #629, #630, #631 ) )
#406 = AXIS2_PLACEMENT_3D( '', #632, #633, #634 )
#407 = SURFACE_SIDE_STYLE( '', ( #635 ) )
#408 = EDGE_LOOP( '', ( #636, #637, #638 ) )
#409 = AXIS2_PLACEMENT_3D( '', #639, #640, #641 )
#410 = SURFACE_SIDE_STYLE( '', ( #642 ) )
#411 = EDGE_LOOP( '', ( #643, #644, #645 ) )
#412 = AXIS2_PLACEMENT_3D( '', #646, #647, #648 )
#413 = SURFACE_SIDE_STYLE( '', ( #649 ) )
#414 = EDGE_LOOP( '', ( #650, #651, #652, #653, #654, #655 ) )
#415 = AXIS2_PLACEMENT_3D( '', #656, #657, #658 )
#416 = SURFACE_SIDE_STYLE( '', ( #659 ) )
#417 = EDGE_LOOP( '', ( #660, #661, #662, #663, #664, #665 ) )
#418 = AXIS2_PLACEMENT_3D( '', #666, #667, #668 )
#419 = SURFACE_SIDE_STYLE( '', ( #669 ) )
#420 = EDGE_LOOP( '', ( #670, #671, #672, #673, #674, #675 ) )
#421 = AXIS2_PLACEMENT_3D( '', #676, #677, #678 )
#422 = SURFACE_SIDE_STYLE( '', ( #679 ) )
#423 = EDGE_LOOP( '', ( #680 ) )
#424 = EDGE_LOOP( '', ( #681, #682, #683, #684, #685, #686 ) )
#425 = AXIS2_PLACEMENT_3D( '', #687, #688, #689 )
#426 = SURFACE_SIDE_STYLE( '', ( #690 ) )
#427 = EDGE_LOOP( '', ( #691, #692, #693 ) )
#428 = AXIS2_PLACEMENT_3D( '', #694, #695, #696 )
#429 = SURFACE_SIDE_STYLE( '', ( #697 ) )
#430 = EDGE_LOOP( '', ( #698 ) )
#431 = EDGE_LOOP( '', ( #699 ) )
#432 = AXIS2_PLACEMENT_3D( '', #700, #701, #702 )
#433 = SURFACE_SIDE_STYLE( '', ( #703 ) )
#434 = EDGE_LOOP( '', ( #704 ) )
#435 = EDGE_LOOP( '', ( #705 ) )
#436 = AXIS2_PLACEMENT_3D( '', #706, #707, #708 )
#437 = SURFACE_SIDE_STYLE( '', ( #709 ) )
#438 = EDGE_LOOP( '', ( #710, #711, #712 ) )
#439 = AXIS2_PLACEMENT_3D( '', #713, #714, #715 )
#440 = SURFACE_SIDE_STYLE( '', ( #716 ) )
#441 = EDGE_LOOP( '', ( #717 ) )
#442 = EDGE_LOOP( '', ( #718 ) )
#443 = AXIS2_PLACEMENT_3D( '', #719, #720, #721 )
#444 = SURFACE_SIDE_STYLE( '', ( #722 ) )
#445 = EDGE_LOOP( '', ( #723, #724, #725 ) )
#446 = AXIS2_PLACEMENT_3D( '', #726, #727, #728 )
#447 = SURFACE_SIDE_STYLE( '', ( #729 ) )
#448 = EDGE_LOOP( '', ( #730, #731, #732 ) )
#449 = AXIS2_PLACEMENT_3D( '', #733, #734, #735 )
#450 = SURFACE_SIDE_STYLE( '', ( #736 ) )
#451 = EDGE_LOOP( '', ( #737 ) )
#452 = EDGE_LOOP( '', ( #738 ) )
#453 = AXIS2_PLACEMENT_3D( '', #739, #740, #741 )
#454 = SURFACE_SIDE_STYLE( '', ( #742 ) )
#455 = EDGE_LOOP( '', ( #743, #744, #745, #746, #747, #748 ) )
#456 = EDGE_LOOP( '', ( #749 ) )
#457 = AXIS2_PLACEMENT_3D( '', #750, #751, #752 )
#458 = SURFACE_SIDE_STYLE( '', ( #753 ) )
#459 = EDGE_LOOP( '', ( #754, #755, #756 ) )
#460 = AXIS2_PLACEMENT_3D( '', #757, #758, #759 )
#461 = SURFACE_SIDE_STYLE( '', ( #760 ) )
#462 = EDGE_LOOP( '', ( #761, #762, #763 ) )
#463 = AXIS2_PLACEMENT_3D( '', #764, #765, #766 )
#464 = SURFACE_SIDE_STYLE( '', ( #767 ) )
#465 = EDGE_LOOP( '', ( #768, #769, #770 ) )
#466 = AXIS2_PLACEMENT_3D( '', #771, #772, #773 )
#467 = SURFACE_SIDE_STYLE( '', ( #774 ) )
#468 = EDGE_LOOP( '', ( #775, #776, #777 ) )
#469 = AXIS2_PLACEMENT_3D( '', #778, #779, #780 )
#470 = SURFACE_SIDE_STYLE( '', ( #781 ) )
#471 = EDGE_LOOP( '', ( #782, #783, #784 ) )
#472 = AXIS2_PLACEMENT_3D( '', #785, #786, #787 )
#473 = SURFACE_SIDE_STYLE( '', ( #788 ) )
#474 = EDGE_LOOP( '', ( #789, #790, #791, #792, #793, #794 ) )
#475 = EDGE_LOOP( '', ( #795 ) )
#476 = AXIS2_PLACEMENT_3D( '', #796, #797, #798 )
#477 = SURFACE_SIDE_STYLE( '', ( #799 ) )
#478 = EDGE_LOOP( '', ( #800, #801, #802, #803, #804, #805 ) )
#479 = AXIS2_PLACEMENT_3D( '', #806, #807, #808 )
#480 = SURFACE_SIDE_STYLE( '', ( #809 ) )
#481 = EDGE_LOOP( '', ( #810, #811, #812 ) )
#482 = AXIS2_PLACEMENT_3D( '', #813, #814, #815 )
#483 = SURFACE_SIDE_STYLE( '', ( #816 ) )
#484 = EDGE_LOOP( '', ( #817 ) )
#485 = EDGE_LOOP( '', ( #818 ) )
#486 = AXIS2_PLACEMENT_3D( '', #819, #820, #821 )
#487 = SURFACE_SIDE_STYLE( '', ( #822 ) )
#488 = EDGE_LOOP( '', ( #823 ) )
#489 = EDGE_LOOP( '', ( #824 ) )
#490 = AXIS2_PLACEMENT_3D( '', #825, #826, #827 )
#491 = SURFACE_SIDE_STYLE( '', ( #828 ) )
#492 = EDGE_LOOP( '', ( #829 ) )
#493 = EDGE_LOOP( '', ( #830 ) )
#494 = AXIS2_PLACEMENT_3D( '', #831, #832, #833 )
#495 = SURFACE_SIDE_STYLE( '', ( #834 ) )
#496 = EDGE_LOOP( '', ( #835, #836, #837 ) )
#497 = AXIS2_PLACEMENT_3D( '', #838, #839, #840 )
#498 = SURFACE_SIDE_STYLE( '', ( #841 ) )
#499 = EDGE_LOOP( '', ( #842, #843, #844 ) )
#500 = AXIS2_PLACEMENT_3D( '', #845, #846, #847 )
#501 = SURFACE_SIDE_STYLE( '', ( #848 ) )
#502 = EDGE_LOOP( '', ( #849, #850, #851 ) )
#503 = AXIS2_PLACEMENT_3D( '', #852, #853, #854 )
#504 = SURFACE_SIDE_STYLE( '', ( #855 ) )
#505 = EDGE_LOOP( '', ( #856, #857, #858, #859, #860, #861 ) )
#506 = AXIS2_PLACEMENT_3D( '', #862, #863, #864 )
#507 = SURFACE_SIDE_STYLE( '', ( #865 ) )
#508 = EDGE_LOOP( '', ( #866, #867, #868, #869, #870, #871 ) )
#509 = AXIS2_PLACEMENT_3D( '', #872, #873, #874 )
#510 = SURFACE_SIDE_STYLE( '', ( #875 ) )
#511 = EDGE_LOOP( '', ( #876 ) )
#512 = EDGE_LOOP( '', ( #877 ) )
#513 = AXIS2_PLACEMENT_3D( '', #878, #879, #880 )
#514 = SURFACE_SIDE_STYLE( '', ( #881 ) )
#515 = EDGE_LOOP( '', ( #882, #883, #884 ) )
#516 = AXIS2_PLACEMENT_3D( '', #885, #886, #887 )
#517 = SURFACE_SIDE_STYLE( '', ( #888 ) )
#518 = EDGE_LOOP( '', ( #889 ) )
#519 = EDGE_LOOP( '', ( #890 ) )
#520 = AXIS2_PLACEMENT_3D( '', #891, #892, #893 )
#521 = SURFACE_SIDE_STYLE( '', ( #894 ) )
#522 = EDGE_LOOP( '', ( #895, #896, #897 ) )
#523 = AXIS2_PLACEMENT_3D( '', #898, #899, #900 )
#524 = SURFACE_SIDE_STYLE( '', ( #901 ) )
#525 = EDGE_LOOP( '', ( #902, #903, #904 ) )
#526 = AXIS2_PLACEMENT_3D( '', #905, #906, #907 )
#527 = SURFACE_SIDE_STYLE( '', ( #908 ) )
#528 = EDGE_LOOP( '', ( #909, #910, #911, #912, #913, #914 ) )
#529 = AXIS2_PLACEMENT_3D( '', #915, #916, #917 )
#530 = SURFACE_SIDE_STYLE( '', ( #918 ) )
#531 = EDGE_LOOP( '', ( #919, #920, #921 ) )
#532 = AXIS2_PLACEMENT_3D( '', #922, #923, #924 )
#533 = SURFACE_SIDE_STYLE( '', ( #925 ) )
#534 = EDGE_LOOP( '', ( #926, #927, #928, #929, #930, #931 ) )
#535 = AXIS2_PLACEMENT_3D( '', #932, #933, #934 )
#537 = SURFACE_STYLE_FILL_AREA( #935 )
#538 = ORIENTED_EDGE( '', *, *, #936, .T. )
#539 = ORIENTED_EDGE( '', *, *, #937, .F. )
#540 = ORIENTED_EDGE( '', *, *, #938, .T. )
#541 = ORIENTED_EDGE( '', *, *, #939, .T. )
#542 = ORIENTED_EDGE( '', *, *, #940, .T. )
#543 = ORIENTED_EDGE( '', *, *, #941, .T. )
#544 = CARTESIAN_POINT( '', ( 0.0177800000000000, 0.00714375000000000, -4.37414082005930E-19 ) )
#545 = DIRECTION( '', ( 0.00000000000000, 1.00000000000000, -6.12303176911189E-17 ) )
#546 = DIRECTION( '', ( 1.00000000000000, 0.00000000000000, 0.00000000000000 ) )
#547 = SURFACE_STYLE_FILL_AREA( #942 )
#548 = ORIENTED_EDGE( '', *, *, #943, .T. )
#549 = ORIENTED_EDGE( '', *, *, #944, .F. )
#550 = CARTESIAN_POINT( '', ( 0.00762000000000000, 0.00000000000000, 4.66575020806326E-19 ) )
#551 = DIRECTION( '', ( -1.00000000000000, -0.00000000000000, -6.12303176911189E-17 ) )
#552 = DIRECTION( '', ( 6.12303176911189E-17, 0.00000000000000, -1.00000000000000 ) )
#553 = SURFACE_STYLE_FILL_AREA( #945 )
#554 = ORIENTED_EDGE( '', *, *, #946, .F. )
#555 = ORIENTED_EDGE( '', *, *, #947, .F. )
#556 = ORIENTED_EDGE( '', *, *, #948, .F. )
#557 = CARTESIAN_POINT( '', ( 0.0123823908905716, 0.00000000000000, -5.28925419177079E-20 ) )
#558 = DIRECTION( '', ( -1.00000000000000, 0.00000000000000, -1.66533453693773E-16 ) )
#559 = DIRECTION( '', ( -1.66533453693773E-16, 0.00000000000000, 1.00000000000000 ) )
#560 = SURFACE_STYLE_FILL_AREA( #949 )
#561 = ORIENTED_EDGE( '', *, *, #950, .F. )
#562 = ORIENTED_EDGE( '', *, *, #951, .F. )
#563 = ORIENTED_EDGE( '', *, *, #952, .F. )
#564 = CARTESIAN_POINT( '', ( 0.00336560910942836, 0.00000000000000, 1.76308473059026E-20 ) )
#565 = DIRECTION( '', ( 1.00000000000000, -0.00000000000000, 5.55111512312578E-17 ) )
#566 = DIRECTION( '', ( 5.55111512312578E-17, 0.00000000000000, -1.00000000000000 ) )
#567 = SURFACE_STYLE_FILL_AREA( #953 )
#568 = ORIENTED_EDGE( '', *, *, #954, .T. )
#569 = ORIENTED_EDGE( '', *, *, #955, .F. )
#570 = CARTESIAN_POINT( '', ( 0.0134302500000000, 0.00000000000000, -9.65838520272655E-19 ) )
#571 = DIRECTION( '', ( -1.00000000000000, -0.00000000000000, -2.22044604925031E-16 ) )
#572 = DIRECTION( '', ( -2.22044604925031E-16, 0.00000000000000, 1.00000000000000 ) )
#573 = SURFACE_STYLE_FILL_AREA( #956 )
#574 = ORIENTED_EDGE( '', *, *, #957, .F. )
#575 = ORIENTED_EDGE( '', *, *, #958, .F. )
#576 = ORIENTED_EDGE( '', *, *, #959, .F. )
#577 = CARTESIAN_POINT( '', ( 0.0180376680822238, 0.00000000000000, 2.86069037595882E-20 ) )
#578 = DIRECTION( '', ( 1.00000000000000, -0.00000000000000, 1.11022302462516E-16 ) )
#579 = DIRECTION( '', ( 1.11022302462516E-16, 0.00000000000000, -1.00000000000000 ) )
#580 = SURFACE_STYLE_FILL_AREA( #960 )
#581 = ORIENTED_EDGE( '', *, *, #961, .F. )
#582 = ORIENTED_EDGE( '', *, *, #962, .F. )
#583 = ORIENTED_EDGE( '', *, *, #963, .F. )
#584 = CARTESIAN_POINT( '', ( 0.00336560910942836, 0.00000000000000, 1.76308473059026E-20 ) )
#585 = DIRECTION( '', ( 1.00000000000000, -0.00000000000000, 5.55111512312578E-17 ) )
#586 = DIRECTION( '', ( 5.55111512312578E-17, 0.00000000000000, -1.00000000000000 ) )
#587 = SURFACE_STYLE_FILL_AREA( #964 )
#588 = ORIENTED_EDGE( '', *, *, #965, .T. )
#589 = ORIENTED_EDGE( '', *, *, #966, .T. )
#590 = ORIENTED_EDGE( '', *, *, #967, .F. )
#591 = ORIENTED_EDGE( '', *, *, #968, .T. )
#592 = ORIENTED_EDGE( '', *, *, #969, .T. )
#593 = ORIENTED_EDGE( '', *, *, #937, .T. )
#594 = CARTESIAN_POINT( '', ( 0.0177800000000000, 0.00714375000000000, -0.00412444598552339 ) )
#595 = DIRECTION( '', ( 9.61481343191782E-17, 0.500000000000000, -0.866025403784439 ) )
#596 = DIRECTION( '', ( -1.00000000000000, 6.16297582203915E-33, -1.11022302462516E-16 ) )
#597 = SURFACE_STYLE_FILL_AREA( #970 )
#598 = ORIENTED_EDGE( '', *, *, #971, .T. )
#599 = ORIENTED_EDGE( '', *, *, #972, .T. )
#600 = ORIENTED_EDGE( '', *, *, #973, .F. )
#601 = ORIENTED_EDGE( '', *, *, #974, .T. )
#602 = ORIENTED_EDGE( '', *, *, #975, .T. )
#603 = ORIENTED_EDGE( '', *, *, #976, .T. )
#604 = CARTESIAN_POINT( '', ( 0.0127000000000000, -0.00711200000000000, -0.00410611511447662 ) )
#605 = DIRECTION( '', ( 1.92296268638356E-16, -0.500000000000000, -0.866025403784439 ) )
#606 = DIRECTION( '', ( 0.00000000000000, -0.866025403784439, 0.500000000000000 ) )
#607 = SURFACE_STYLE_FILL_AREA( #977 )
#608 = ORIENTED_EDGE( '', *, *, #978, .T. )
#609 = ORIENTED_EDGE( '', *, *, #979, .T. )
#610 = ORIENTED_EDGE( '', *, *, #980, .T. )
#611 = ORIENTED_EDGE( '', *, *, #963, .T. )
#612 = ORIENTED_EDGE( '', *, *, #981, .T. )
#613 = ORIENTED_EDGE( '', *, *, #952, .T. )
#614 = ORIENTED_EDGE( '', *, *, #982, .T. )
#615 = CARTESIAN_POINT( '', ( 0.00787400000000000, 0.00000000000000, -2.19957385638736E-18 ) )
#616 = DIRECTION( '', ( -1.00000000000000, -0.00000000000000, -2.22044604925031E-16 ) )
#617 = DIRECTION( '', ( -2.22044604925031E-16, 0.00000000000000, 1.00000000000000 ) )
#618 = SURFACE_STYLE_FILL_AREA( #983 )
#619 = ORIENTED_EDGE( '', *, *, #984, .F. )
#620 = ORIENTED_EDGE( '', *, *, #985, .F. )
#621 = ORIENTED_EDGE( '', *, *, #986, .F. )
#622 = CARTESIAN_POINT( '', ( 0.0248883319177762, -2.86069037595882E-20, 4.22415616353193E-19 ) )
#623 = DIRECTION( '', ( -1.00000000000000, -1.11022302462516E-16, -1.11022302462516E-16 ) )
#624 = DIRECTION( '', ( 1.11022302462516E-16, 0.00000000000000, -1.00000000000000 ) )
#625 = SURFACE_STYLE_FILL_AREA( #987 )
#626 = ORIENTED_EDGE( '', *, *, #988, .T. )
#627 = ORIENTED_EDGE( '', *, *, #962, .T. )
#628 = ORIENTED_EDGE( '', *, *, #989, .F. )
#629 = ORIENTED_EDGE( '', *, *, #948, .T. )
#630 = ORIENTED_EDGE( '', *, *, #990, .T. )
#631 = ORIENTED_EDGE( '', *, *, #991, .T. )
#632 = CARTESIAN_POINT( '', ( 0.0127000000000000, -1.91282070714537E-18, 0.00821223022895324 ) )
#633 = DIRECTION( '', ( -1.92296268638356E-16, -0.500000000000000, 0.866025403784438 ) )
#634 = DIRECTION( '', ( -1.00000000000000, 3.84592537276711E-16, -4.05634315484434E-31 ) )
#635 = SURFACE_STYLE_FILL_AREA( #992 )
#636 = ORIENTED_EDGE( '', *, *, #968, .F. )
#637 = ORIENTED_EDGE( '', *, *, #993, .F. )
#638 = ORIENTED_EDGE( '', *, *, #994, .F. )
#639 = CARTESIAN_POINT( '', ( 0.0180376680822238, 0.00000000000000, 2.86069037595882E-20 ) )
#640 = DIRECTION( '', ( 1.00000000000000, -0.00000000000000, 1.11022302462516E-16 ) )
#641 = DIRECTION( '', ( 1.11022302462516E-16, 0.00000000000000, -1.00000000000000 ) )
#642 = SURFACE_STYLE_FILL_AREA( #995 )
#643 = ORIENTED_EDGE( '', *, *, #996, .F. )
#644 = ORIENTED_EDGE( '', *, *, #997, .F. )
#645 = ORIENTED_EDGE( '', *, *, #998, .F. )
#646 = CARTESIAN_POINT( '', ( 0.0180376680822238, 0.00000000000000, 2.86069037595882E-20 ) )
#647 = DIRECTION( '', ( 1.00000000000000, -0.00000000000000, 1.11022302462516E-16 ) )
#648 = DIRECTION( '', ( 1.11022302462516E-16, 0.00000000000000, -1.00000000000000 ) )
#649 = SURFACE_STYLE_FILL_AREA( #999 )
#650 = ORIENTED_EDGE( '', *, *, #1000, .T. )
#651 = ORIENTED_EDGE( '', *, *, #976, .F. )
#652 = ORIENTED_EDGE( '', *, *, #1001, .T. )
#653 = ORIENTED_EDGE( '', *, *, #946, .T. )
#654 = ORIENTED_EDGE( '', *, *, #989, .T. )
#655 = ORIENTED_EDGE( '', *, *, #961, .T. )
#656 = CARTESIAN_POINT( '', ( 0.0127000000000000, -0.00711200000000000, 0.00410611511447662 ) )
#657 = DIRECTION( '', ( 3.81235258913942E-32, -1.00000000000000, -2.32923414689651E-16 ) )
#658 = DIRECTION( '', ( 0.00000000000000, 2.32923414689651E-16, -1.00000000000000 ) )
#659 = SURFACE_STYLE_FILL_AREA( #1002 )
#660 = ORIENTED_EDGE( '', *, *, #1003, .T. )
#661 = ORIENTED_EDGE( '', *, *, #940, .F. )
#662 = ORIENTED_EDGE( '', *, *, #1004, .T. )
#663 = ORIENTED_EDGE( '', *, *, #1005, .T. )
#664 = ORIENTED_EDGE( '', *, *, #1006, .T. )
#665 = ORIENTED_EDGE( '', *, *, #985, .T. )
#666 = CARTESIAN_POINT( '', ( 0.0177800000000000, 1.91506551726086E-18, 0.00824889197104678 ) )
#667 = DIRECTION( '', ( -9.61481343191782E-17, 0.500000000000000, 0.866025403784439 ) )
#668 = DIRECTION( '', ( 1.00000000000000, 1.92296268638356E-16, -4.26983489983615E-32 ) )
#669 = SURFACE_STYLE_FILL_AREA( #1007 )
#670 = ORIENTED_EDGE( '', *, *, #1008, .T. )
#671 = ORIENTED_EDGE( '', *, *, #1009, .T. )
#672 = ORIENTED_EDGE( '', *, *, #1010, .F. )
#673 = ORIENTED_EDGE( '', *, *, #1011, .T. )
#674 = ORIENTED_EDGE( '', *, *, #1012, .T. )
#675 = ORIENTED_EDGE( '', *, *, #973, .T. )
#676 = CARTESIAN_POINT( '', ( 0.0127000000000000, 1.91282070714536E-18, -0.00821223022895324 ) )
#677 = DIRECTION( '', ( 1.92296268638356E-16, 0.500000000000000, -0.866025403784439 ) )
#678 = DIRECTION( '', ( -1.00000000000000, 1.23259516440783E-31, -2.22044604925031E-16 ) )
#679 = SURFACE_STYLE_FILL_AREA( #1013 )
#680 = ORIENTED_EDGE( '', *, *, #1014, .T. )
#681 = ORIENTED_EDGE( '', *, *, #1015, .T. )
#682 = ORIENTED_EDGE( '', *, *, #1016, .T. )
#683 = ORIENTED_EDGE( '', *, *, #1017, .T. )
#684 = ORIENTED_EDGE( '', *, *, #994, .T. )
#685 = ORIENTED_EDGE( '', *, *, #959, .T. )
#686 = ORIENTED_EDGE( '', *, *, #998, .T. )
#687 = CARTESIAN_POINT( '', ( 0.0177800000000000, 8.81239525796218E-19, -1.93872695675168E-18 ) )
#688 = DIRECTION( '', ( 1.00000000000000, 1.91238824946577E-32, 2.12317746657950E-48 ) )
#689 = DIRECTION( '', ( -2.73472351077882E-63, -1.11022302462516E-16, 1.00000000000000 ) )
#690 = SURFACE_STYLE_FILL_AREA( #1018 )
#691 = ORIENTED_EDGE( '', *, *, #1019, .F. )
#692 = ORIENTED_EDGE( '', *, *, #1005, .F. )
#693 = ORIENTED_EDGE( '', *, *, #1015, .F. )
#694 = CARTESIAN_POINT( '', ( 0.0180376680822238, 0.00000000000000, 2.86069037595882E-20 ) )
#695 = DIRECTION( '', ( 1.00000000000000, -0.00000000000000, 1.11022302462516E-16 ) )
#696 = DIRECTION( '', ( 1.11022302462516E-16, 0.00000000000000, -1.00000000000000 ) )
#697 = SURFACE_STYLE_FILL_AREA( #1020 )
#698 = ORIENTED_EDGE( '', *, *, #1021, .F. )
#699 = ORIENTED_EDGE( '', *, *, #1022, .F. )
#700 = CARTESIAN_POINT( '', ( 0.0259080000000000, 0.00000000000000, -2.65076849359502E-18 ) )
#701 = DIRECTION( '', ( -1.00000000000000, 0.00000000000000, -2.22044604925031E-16 ) )
#702 = DIRECTION( '', ( -2.22044604925031E-16, 0.00000000000000, 1.00000000000000 ) )
#703 = SURFACE_STYLE_FILL_AREA( #1023 )
#704 = ORIENTED_EDGE( '', *, *, #955, .T. )
#705 = ORIENTED_EDGE( '', *, *, #1024, .F. )
#706 = CARTESIAN_POINT( '', ( 0.0147002500000000, 0.00000000000000, -6.83841872017865E-19 ) )
#707 = DIRECTION( '', ( -1.00000000000000, 0.00000000000000, -2.22044604925031E-16 ) )
#708 = DIRECTION( '', ( -2.22044604925031E-16, 0.00000000000000, 1.00000000000000 ) )
#709 = SURFACE_STYLE_FILL_AREA( #1025 )
#710 = ORIENTED_EDGE( '', *, *, #965, .F. )
#711 = ORIENTED_EDGE( '', *, *, #936, .F. )
#712 = ORIENTED_EDGE( '', *, *, #1026, .F. )
#713 = CARTESIAN_POINT( '', ( 0.0248883319177762, -2.86069037595882E-20, 4.22415616353193E-19 ) )
#714 = DIRECTION( '', ( -1.00000000000000, -1.11022302462516E-16, -1.11022302462516E-16 ) )
#715 = DIRECTION( '', ( 1.11022302462516E-16, 0.00000000000000, -1.00000000000000 ) )
#716 = SURFACE_STYLE_FILL_AREA( #1027 )
#717 = ORIENTED_EDGE( '', *, *, #1028, .T. )
#718 = ORIENTED_EDGE( '', *, *, #1021, .T. )
#719 = CARTESIAN_POINT( '', ( 0.0314960000000000, 1.40998324127395E-18, 1.05724824268300E-50 ) )
#720 = DIRECTION( '', ( 1.00000000000000, -2.22044604925031E-16, -1.66495786249291E-48 ) )
#721 = DIRECTION( '', ( 2.12700717505020E-63, 7.49830360911069E-33, -1.00000000000000 ) )
#722 = SURFACE_STYLE_FILL_AREA( #1029 )
#723 = ORIENTED_EDGE( '', *, *, #941, .F. )
#724 = ORIENTED_EDGE( '', *, *, #1003, .F. )
#725 = ORIENTED_EDGE( '', *, *, #1030, .F. )
#726 = CARTESIAN_POINT( '', ( 0.0248883319177762, -2.86069037595882E-20, 4.22415616353193E-19 ) )
#727 = DIRECTION( '', ( -1.00000000000000, -1.11022302462516E-16, -1.11022302462516E-16 ) )
#728 = DIRECTION( '', ( 1.11022302462516E-16, 0.00000000000000, -1.00000000000000 ) )
#729 = SURFACE_STYLE_FILL_AREA( #1031 )
#730 = ORIENTED_EDGE( '', *, *, #1032, .F. )
#731 = ORIENTED_EDGE( '', *, *, #1033, .F. )
#732 = ORIENTED_EDGE( '', *, *, #990, .F. )
#733 = CARTESIAN_POINT( '', ( 0.0123823908905716, 0.00000000000000, -5.28925419177079E-20 ) )
#734 = DIRECTION( '', ( -1.00000000000000, 0.00000000000000, -1.66533453693773E-16 ) )
#735 = DIRECTION( '', ( -1.66533453693773E-16, 0.00000000000000, 1.00000000000000 ) )
#736 = SURFACE_STYLE_FILL_AREA( #1034 )
#737 = ORIENTED_EDGE( '', *, *, #1024, .T. )
#738 = ORIENTED_EDGE( '', *, *, #1014, .F. )
#739 = CARTESIAN_POINT( '', ( 0.0165100000000000, 0.00000000000000, -2.81996648254790E-19 ) )
#740 = DIRECTION( '', ( -1.00000000000000, -0.00000000000000, -2.22044604925031E-16 ) )
#741 = DIRECTION( '', ( -2.22044604925031E-16, 0.00000000000000, 1.00000000000000 ) )
#742 = SURFACE_STYLE_FILL_AREA( #1035 )
#743 = ORIENTED_EDGE( '', *, *, #1036, .T. )
#744 = ORIENTED_EDGE( '', *, *, #1032, .T. )
#745 = ORIENTED_EDGE( '', *, *, #947, .T. )
#746 = ORIENTED_EDGE( '', *, *, #1037, .T. )
#747 = ORIENTED_EDGE( '', *, *, #1038, .T. )
#748 = ORIENTED_EDGE( '', *, *, #1039, .T. )
#749 = ORIENTED_EDGE( '', *, *, #954, .F. )
#750 = CARTESIAN_POINT( '', ( 0.0127000000000000, 3.11050013870884E-19, 0.00633412500000000 ) )
#751 = DIRECTION( '', ( 1.00000000000000, 4.93038065763131E-32, 1.09476442525376E-47 ) )
#752 = DIRECTION( '', ( -1.33697593860298E-62, -2.22044604925031E-16, 1.00000000000000 ) )
#753 = SURFACE_STYLE_FILL_AREA( #1040 )
#754 = ORIENTED_EDGE( '', *, *, #981, .F. )
#755 = ORIENTED_EDGE( '', *, *, #988, .F. )
#756 = ORIENTED_EDGE( '', *, *, #1041, .F. )
#757 = CARTESIAN_POINT( '', ( 0.00336560910942836, 0.00000000000000, 1.76308473059026E-20 ) )
#758 = DIRECTION( '', ( 1.00000000000000, -0.00000000000000, 5.55111512312578E-17 ) )
#759 = DIRECTION( '', ( 5.55111512312578E-17, 0.00000000000000, -1.00000000000000 ) )
#760 = SURFACE_STYLE_FILL_AREA( #1042 )
#761 = ORIENTED_EDGE( '', *, *, #1043, .F. )
#762 = ORIENTED_EDGE( '', *, *, #1044, .F. )
#763 = ORIENTED_EDGE( '', *, *, #1036, .F. )
#764 = CARTESIAN_POINT( '', ( 0.0123823908905716, 0.00000000000000, -5.28925419177079E-20 ) )
#765 = DIRECTION( '', ( -1.00000000000000, 0.00000000000000, -1.66533453693773E-16 ) )
#766 = DIRECTION( '', ( -1.66533453693773E-16, 0.00000000000000, 1.00000000000000 ) )
#767 = SURFACE_STYLE_FILL_AREA( #1045 )
#768 = ORIENTED_EDGE( '', *, *, #1008, .F. )
#769 = ORIENTED_EDGE( '', *, *, #972, .F. )
#770 = ORIENTED_EDGE( '', *, *, #979, .F. )
#771 = CARTESIAN_POINT( '', ( 0.00336560910942836, 0.00000000000000, 1.76308473059026E-20 ) )
#772 = DIRECTION( '', ( 1.00000000000000, -0.00000000000000, 5.55111512312578E-17 ) )
#773 = DIRECTION( '', ( 5.55111512312578E-17, 0.00000000000000, -1.00000000000000 ) )
#774 = SURFACE_STYLE_FILL_AREA( #1046 )
#775 = ORIENTED_EDGE( '', *, *, #1047, .F. )
#776 = ORIENTED_EDGE( '', *, *, #1048, .F. )
#777 = ORIENTED_EDGE( '', *, *, #966, .F. )
#778 = CARTESIAN_POINT( '', ( 0.0248883319177762, -2.86069037595882E-20, 4.22415616353193E-19 ) )
#779 = DIRECTION( '', ( -1.00000000000000, -1.11022302462516E-16, -1.11022302462516E-16 ) )
#780 = DIRECTION( '', ( 1.11022302462516E-16, 0.00000000000000, -1.00000000000000 ) )
#781 = SURFACE_STYLE_FILL_AREA( #1049 )
#782 = ORIENTED_EDGE( '', *, *, #975, .F. )
#783 = ORIENTED_EDGE( '', *, *, #1037, .F. )
#784 = ORIENTED_EDGE( '', *, *, #1001, .F. )
#785 = CARTESIAN_POINT( '', ( 0.0123823908905716, 0.00000000000000, -5.28925419177079E-20 ) )
#786 = DIRECTION( '', ( -1.00000000000000, 0.00000000000000, -1.66533453693773E-16 ) )
#787 = DIRECTION( '', ( -1.66533453693773E-16, 0.00000000000000, 1.00000000000000 ) )
#788 = SURFACE_STYLE_FILL_AREA( #1050 )
#789 = ORIENTED_EDGE( '', *, *, #1051, .T. )
#790 = ORIENTED_EDGE( '', *, *, #1047, .T. )
#791 = ORIENTED_EDGE( '', *, *, #1026, .T. )
#792 = ORIENTED_EDGE( '', *, *, #1030, .T. )
#793 = ORIENTED_EDGE( '', *, *, #984, .T. )
#794 = ORIENTED_EDGE( '', *, *, #1052, .T. )
#795 = ORIENTED_EDGE( '', *, *, #1053, .T. )
#796 = CARTESIAN_POINT( '', ( 0.0251460000000000, 8.81239525796218E-19, -1.25312260568222E-18 ) )
#797 = DIRECTION( '', ( 1.00000000000000, 1.91238824946577E-32, 2.12317746657950E-48 ) )
#798 = DIRECTION( '', ( -2.73472351077882E-63, -1.11022302462516E-16, 1.00000000000000 ) )
#799 = SURFACE_STYLE_FILL_AREA( #1054 )
#800 = ORIENTED_EDGE( '', *, *, #1041, .T. )
#801 = ORIENTED_EDGE( '', *, *, #991, .F. )
#802 = ORIENTED_EDGE( '', *, *, #1033, .T. )
#803 = ORIENTED_EDGE( '', *, *, #1044, .T. )
#804 = ORIENTED_EDGE( '', *, *, #1055, .T. )
#805 = ORIENTED_EDGE( '', *, *, #950, .T. )
#806 = CARTESIAN_POINT( '', ( 0.0127000000000000, 0.00711200000000000, 0.00410611511447662 ) )
#807 = DIRECTION( '', ( -1.92296268638356E-16, 0.500000000000000, 0.866025403784439 ) )
#808 = DIRECTION( '', ( 1.00000000000000, 3.84592537276712E-16, -2.13491744991808E-32 ) )
#809 = SURFACE_STYLE_FILL_AREA( #1056 )
#810 = ORIENTED_EDGE( '', *, *, #1000, .F. )
#811 = ORIENTED_EDGE( '', *, *, #980, .F. )
#812 = ORIENTED_EDGE( '', *, *, #971, .F. )
#813 = CARTESIAN_POINT( '', ( 0.00336560910942836, 0.00000000000000, 1.76308473059026E-20 ) )
#814 = DIRECTION( '', ( 1.00000000000000, -0.00000000000000, 5.55111512312578E-17 ) )
#815 = DIRECTION( '', ( 5.55111512312578E-17, 0.00000000000000, -1.00000000000000 ) )
#816 = SURFACE_STYLE_FILL_AREA( #1057 )
#817 = ORIENTED_EDGE( '', *, *, #1028, .F. )
#818 = ORIENTED_EDGE( '', *, *, #943, .F. )
#819 = CARTESIAN_POINT( '', ( 0.0152400000000000, 0.00000000000000, 9.33150041612651E-19 ) )
#820 = DIRECTION( '', ( 1.00000000000000, 3.74915180455535E-33, 2.29561756065155E-49 ) )
#821 = DIRECTION( '', ( 2.27893625898235E-64, -6.12303176911189E-17, 1.00000000000000 ) )
#822 = SURFACE_STYLE_FILL_AREA( #1058 )
#823 = ORIENTED_EDGE( '', *, *, #1022, .T. )
#824 = ORIENTED_EDGE( '', *, *, #1059, .F. )
#825 = CARTESIAN_POINT( '', ( 0.0318770000000000, 0.00000000000000, -1.32538424679751E-18 ) )
#826 = DIRECTION( '', ( 1.00000000000000, -0.00000000000000, 2.22044604925031E-16 ) )
#827 = DIRECTION( '', ( -2.22044604925031E-16, 0.00000000000000, 1.00000000000000 ) )
#828 = SURFACE_STYLE_FILL_AREA( #1060 )
#829 = ORIENTED_EDGE( '', *, *, #944, .T. )
#830 = ORIENTED_EDGE( '', *, *, #978, .F. )
#831 = CARTESIAN_POINT( '', ( 0.00000000000000, 1.08867504854809E-18, 0.00355600000000000 ) )
#832 = DIRECTION( '', ( -1.00000000000000, 0.00000000000000, -2.22044604925031E-16 ) )
#833 = DIRECTION( '', ( -2.22044604925031E-16, 0.00000000000000, 1.00000000000000 ) )
#834 = SURFACE_STYLE_FILL_AREA( #1061 )
#835 = ORIENTED_EDGE( '', *, *, #1011, .F. )
#836 = ORIENTED_EDGE( '', *, *, #1062, .F. )
#837 = ORIENTED_EDGE( '', *, *, #1039, .F. )
#838 = CARTESIAN_POINT( '', ( 0.0123823908905716, 0.00000000000000, -5.28925419177079E-20 ) )
#839 = DIRECTION( '', ( -1.00000000000000, 0.00000000000000, -1.66533453693773E-16 ) )
#840 = DIRECTION( '', ( -1.66533453693773E-16, 0.00000000000000, 1.00000000000000 ) )
#841 = SURFACE_STYLE_FILL_AREA( #1063 )
#842 = ORIENTED_EDGE( '', *, *, #1038, .F. )
#843 = ORIENTED_EDGE( '', *, *, #974, .F. )
#844 = ORIENTED_EDGE( '', *, *, #1012, .F. )
#845 = CARTESIAN_POINT( '', ( 0.0123823908905716, 0.00000000000000, -5.28925419177079E-20 ) )
#846 = DIRECTION( '', ( -1.00000000000000, 0.00000000000000, -1.66533453693773E-16 ) )
#847 = DIRECTION( '', ( -1.66533453693773E-16, 0.00000000000000, 1.00000000000000 ) )
#848 = SURFACE_STYLE_FILL_AREA( #1064 )
#849 = ORIENTED_EDGE( '', *, *, #939, .F. )
#850 = ORIENTED_EDGE( '', *, *, #1016, .F. )
#851 = ORIENTED_EDGE( '', *, *, #1004, .F. )
#852 = CARTESIAN_POINT( '', ( 0.0180376680822238, 0.00000000000000, 2.86069037595882E-20 ) )
#853 = DIRECTION( '', ( 1.00000000000000, -0.00000000000000, 1.11022302462516E-16 ) )
#854 = DIRECTION( '', ( 1.11022302462516E-16, 0.00000000000000, -1.00000000000000 ) )
#855 = SURFACE_STYLE_FILL_AREA( #1065 )
#856 = ORIENTED_EDGE( '', *, *, #986, .T. )
#857 = ORIENTED_EDGE( '', *, *, #1006, .F. )
#858 = ORIENTED_EDGE( '', *, *, #1019, .T. )
#859 = ORIENTED_EDGE( '', *, *, #997, .T. )
#860 = ORIENTED_EDGE( '', *, *, #1066, .T. )
#861 = ORIENTED_EDGE( '', *, *, #1067, .T. )
#862 = CARTESIAN_POINT( '', ( 0.0177800000000000, -0.00714375000000000, 0.00412444598552339 ) )
#863 = DIRECTION( '', ( -9.61481343191782E-17, -0.500000000000000, 0.866025403784439 ) )
#864 = DIRECTION( '', ( -1.00000000000000, 1.92296268638356E-16, 4.26983489983615E-32 ) )
#865 = SURFACE_STYLE_FILL_AREA( #1068 )
#866 = ORIENTED_EDGE( '', *, *, #1069, .T. )
#867 = ORIENTED_EDGE( '', *, *, #1070, .T. )
#868 = ORIENTED_EDGE( '', *, *, #1066, .F. )
#869 = ORIENTED_EDGE( '', *, *, #996, .T. )
#870 = ORIENTED_EDGE( '', *, *, #958, .T. )
#871 = ORIENTED_EDGE( '', *, *, #1071, .T. )
#872 = CARTESIAN_POINT( '', ( 0.0177800000000000, -0.00714375000000000, -0.00412444598552339 ) )
#873 = DIRECTION( '', ( -1.89770439992718E-32, -1.00000000000000, 2.32160334258547E-16 ) )
#874 = DIRECTION( '', ( -1.00000000000000, 1.89770439992718E-32, 0.00000000000000 ) )
#875 = SURFACE_STYLE_FILL_AREA( #1072 )
#876 = ORIENTED_EDGE( '', *, *, #1073, .T. )
#877 = ORIENTED_EDGE( '', *, *, #1053, .F. )
#878 = CARTESIAN_POINT( '', ( 0.0314960000000000, 8.50258448717445E-19, -1.40998324127395E-18 ) )
#879 = DIRECTION( '', ( 1.00000000000000, -1.11022302462516E-16, -2.22044604925031E-16 ) )
#880 = DIRECTION( '', ( 2.22044604925031E-16, -2.46519032881566E-32, 1.00000000000000 ) )
#881 = SURFACE_STYLE_FILL_AREA( #1074 )
#882 = ORIENTED_EDGE( '', *, *, #1067, .F. )
#883 = ORIENTED_EDGE( '', *, *, #1070, .F. )
#884 = ORIENTED_EDGE( '', *, *, #1052, .F. )
#885 = CARTESIAN_POINT( '', ( 0.0248883319177762, -2.86069037595882E-20, 4.22415616353193E-19 ) )
#886 = DIRECTION( '', ( -1.00000000000000, -1.11022302462516E-16, -1.11022302462516E-16 ) )
#887 = DIRECTION( '', ( 1.11022302462516E-16, 0.00000000000000, -1.00000000000000 ) )
#888 = SURFACE_STYLE_FILL_AREA( #1075 )
#889 = ORIENTED_EDGE( '', *, *, #1059, .T. )
#890 = ORIENTED_EDGE( '', *, *, #1073, .F. )
#891 = CARTESIAN_POINT( '', ( 0.0378460000000000, -6.32358206596739E-19, 0.00342900000000000 ) )
#892 = DIRECTION( '', ( 1.00000000000000, 2.46519032881567E-32, -2.22044604925031E-16 ) )
#893 = DIRECTION( '', ( 5.47382212626882E-48, 1.00000000000000, 1.11022302462516E-16 ) )
#894 = SURFACE_STYLE_FILL_AREA( #1076 )
#895 = ORIENTED_EDGE( '', *, *, #969, .F. )
#896 = ORIENTED_EDGE( '', *, *, #1017, .F. )
#897 = ORIENTED_EDGE( '', *, *, #938, .F. )
#898 = CARTESIAN_POINT( '', ( 0.0180376680822238, 0.00000000000000, 2.86069037595882E-20 ) )
#899 = DIRECTION( '', ( 1.00000000000000, -0.00000000000000, 1.11022302462516E-16 ) )
#900 = DIRECTION( '', ( 1.11022302462516E-16, 0.00000000000000, -1.00000000000000 ) )
#901 = SURFACE_STYLE_FILL_AREA( #1077 )
#902 = ORIENTED_EDGE( '', *, *, #1078, .F. )
#903 = ORIENTED_EDGE( '', *, *, #1051, .F. )
#904 = ORIENTED_EDGE( '', *, *, #1069, .F. )
#905 = CARTESIAN_POINT( '', ( 0.0248883319177762, -2.86069037595882E-20, 4.22415616353193E-19 ) )
#906 = DIRECTION( '', ( -1.00000000000000, -1.11022302462516E-16, -1.11022302462516E-16 ) )
#907 = DIRECTION( '', ( 1.11022302462516E-16, 0.00000000000000, -1.00000000000000 ) )
#908 = SURFACE_STYLE_FILL_AREA( #1079 )
#909 = ORIENTED_EDGE( '', *, *, #951, .T. )
#910 = ORIENTED_EDGE( '', *, *, #1055, .F. )
#911 = ORIENTED_EDGE( '', *, *, #1043, .T. )
#912 = ORIENTED_EDGE( '', *, *, #1062, .T. )
#913 = ORIENTED_EDGE( '', *, *, #1010, .T. )
#914 = ORIENTED_EDGE( '', *, *, #1080, .T. )
#915 = CARTESIAN_POINT( '', ( 0.0127000000000000, 0.00711200000000000, 4.35470019419237E-19 ) )
#916 = DIRECTION( '', ( -0.00000000000000, 1.00000000000000, 6.12303176911189E-17 ) )
#917 = DIRECTION( '', ( 1.00000000000000, 0.00000000000000, 0.00000000000000 ) )
#918 = SURFACE_STYLE_FILL_AREA( #1081 )
#919 = ORIENTED_EDGE( '', *, *, #1009, .F. )
#920 = ORIENTED_EDGE( '', *, *, #982, .F. )
#921 = ORIENTED_EDGE( '', *, *, #1080, .F. )
#922 = CARTESIAN_POINT( '', ( 0.00336560910942836, 0.00000000000000, 1.76308473059026E-20 ) )
#923 = DIRECTION( '', ( 1.00000000000000, -0.00000000000000, 5.55111512312578E-17 ) )
#924 = DIRECTION( '', ( 5.55111512312578E-17, 0.00000000000000, -1.00000000000000 ) )
#925 = SURFACE_STYLE_FILL_AREA( #1082 )
#926 = ORIENTED_EDGE( '', *, *, #1048, .T. )
#927 = ORIENTED_EDGE( '', *, *, #1078, .T. )
#928 = ORIENTED_EDGE( '', *, *, #1071, .F. )
#929 = ORIENTED_EDGE( '', *, *, #957, .T. )
#930 = ORIENTED_EDGE( '', *, *, #993, .T. )
#931 = ORIENTED_EDGE( '', *, *, #967, .T. )
#932 = CARTESIAN_POINT( '', ( 0.0177800000000000, -1.91506551726086E-18, -0.00824889197104678 ) )
#933 = DIRECTION( '', ( 9.61481343191783E-17, -0.500000000000000, -0.866025403784438 ) )
#934 = DIRECTION( '', ( 0.00000000000000, -0.866025403784438, 0.500000000000000 ) )
#935 = FILL_AREA_STYLE( '', ( #1083 ) )
#936 = EDGE_CURVE( 'EDGE110', #1084, #1085, #1086, .T. )
#937 = EDGE_CURVE( 'EDGE111', #1087, #1085, #1088, .T. )
#938 = EDGE_CURVE( 'EDGE91', #1087, #1089, #1090, .T. )
#939 = EDGE_CURVE( 'EDGE88', #1089, #1091, #1092, .T. )
#940 = EDGE_CURVE( 'EDGE108', #1091, #1093, #1094, .T. )
#941 = EDGE_CURVE( 'EDGE112', #1093, #1084, #1095, .T. )
#942 = FILL_AREA_STYLE( '', ( #1096 ) )
#943 = EDGE_CURVE( 'EDGE73', #1097, #1097, #1098, .T. )
#944 = EDGE_CURVE( 'EDGE65', #1099, #1099, #1100, .T. )
#945 = FILL_AREA_STYLE( '', ( #1101 ) )
#946 = EDGE_CURVE( 'EDGE15', #1102, #1103, #1104, .T. )
#947 = EDGE_CURVE( 'EDGE16', #1105, #1102, #1106, .T. )
#948 = EDGE_CURVE( 'EDGE17', #1103, #1105, #1107, .T. )
#949 = FILL_AREA_STYLE( '', ( #1108 ) )
#950 = EDGE_CURVE( 'EDGE32', #1109, #1110, #1111, .T. )
#951 = EDGE_CURVE( 'EDGE27', #1112, #1109, #1113, .T. )
#952 = EDGE_CURVE( 'EDGE46', #1110, #1112, #1114, .T. )
#953 = FILL_AREA_STYLE( '', ( #1115 ) )
#954 = EDGE_CURVE( 'EDGE41', #1116, #1116, #1117, .T. )
#955 = EDGE_CURVE( 'EDGE54', #1118, #1118, #1119, .T. )
#956 = FILL_AREA_STYLE( '', ( #1120 ) )
#957 = EDGE_CURVE( 'EDGE97', #1121, #1122, #1123, .T. )
#958 = EDGE_CURVE( 'EDGE98', #1124, #1121, #1125, .T. )
#959 = EDGE_CURVE( 'EDGE81', #1122, #1124, #1126, .T. )
#960 = FILL_AREA_STYLE( '', ( #1127 ) )
#961 = EDGE_CURVE( 'EDGE38', #1128, #1129, #1130, .T. )
#962 = EDGE_CURVE( 'EDGE34', #1131, #1128, #1132, .T. )
#963 = EDGE_CURVE( 'EDGE50', #1129, #1131, #1133, .T. )
#964 = FILL_AREA_STYLE( '', ( #1134 ) )
#965 = EDGE_CURVE( 'EDGE113', #1085, #1135, #1136, .T. )
#966 = EDGE_CURVE( 'EDGE114', #1135, #1137, #1138, .T. )
#967 = EDGE_CURVE( 'EDGE115', #1139, #1137, #1140, .T. )
#968 = EDGE_CURVE( 'EDGE93', #1139, #1141, #1142, .T. )
#969 = EDGE_CURVE( 'EDGE90', #1141, #1087, #1143, .T. )
#970 = FILL_AREA_STYLE( '', ( #1144 ) )
#971 = EDGE_CURVE( 'EDGE39', #1145, #1146, #1147, .T. )
#972 = EDGE_CURVE( 'EDGE40', #1146, #1148, #1149, .T. )
#973 = EDGE_CURVE( 'EDGE26', #1150, #1148, #1151, .T. )
#974 = EDGE_CURVE( 'EDGE11', #1150, #1152, #1153, .T. )
#975 = EDGE_CURVE( 'EDGE12', #1152, #1154, #1155, .T. )
#976 = EDGE_CURVE( 'EDGE37', #1154, #1145, #1156, .T. )
#977 = FILL_AREA_STYLE( '', ( #1157 ) )
#978 = EDGE_CURVE( 'EDGE59', #1158, #1158, #1159, .T. )
#979 = EDGE_CURVE( 'EDGE44', #1160, #1146, #1161, .T. )
#980 = EDGE_CURVE( 'EDGE51', #1146, #1129, #1162, .T. )
#981 = EDGE_CURVE( 'EDGE48', #1131, #1110, #1163, .T. )
#982 = EDGE_CURVE( 'EDGE45', #1112, #1160, #1164, .T. )
#983 = FILL_AREA_STYLE( '', ( #1165 ) )
#984 = EDGE_CURVE( 'EDGE125', #1166, #1167, #1168, .T. )
#985 = EDGE_CURVE( 'EDGE109', #1169, #1166, #1170, .T. )
#986 = EDGE_CURVE( 'EDGE103', #1167, #1169, #1171, .T. )
#987 = FILL_AREA_STYLE( '', ( #1172 ) )
#988 = EDGE_CURVE( 'EDGE33', #1173, #1131, #1174, .T. )
#989 = EDGE_CURVE( 'EDGE35', #1103, #1128, #1175, .T. )
#990 = EDGE_CURVE( 'EDGE19', #1105, #1176, #1177, .T. )
#991 = EDGE_CURVE( 'EDGE31', #1176, #1173, #1178, .T. )
#992 = FILL_AREA_STYLE( '', ( #1179 ) )
#993 = EDGE_CURVE( 'EDGE96', #1122, #1139, #1180, .T. )
#994 = EDGE_CURVE( 'EDGE79', #1141, #1122, #1181, .T. )
#995 = FILL_AREA_STYLE( '', ( #1182 ) )
#996 = EDGE_CURVE( 'EDGE94', #1183, #1124, #1184, .T. )
#997 = EDGE_CURVE( 'EDGE95', #1185, #1183, #1186, .T. )
#998 = EDGE_CURVE( 'EDGE82', #1124, #1185, #1187, .T. )
#999 = FILL_AREA_STYLE( '', ( #1188 ) )
#1000 = EDGE_CURVE( 'EDGE36', #1129, #1145, #1189, .T. )
#1001 = EDGE_CURVE( 'EDGE14', #1154, #1102, #1190, .T. )
#1002 = FILL_AREA_STYLE( '', ( #1191 ) )
#1003 = EDGE_CURVE( 'EDGE107', #1166, #1093, #1192, .T. )
#1004 = EDGE_CURVE( 'EDGE89', #1091, #1193, #1194, .T. )
#1005 = EDGE_CURVE( 'EDGE87', #1193, #1195, #1196, .T. )
#1006 = EDGE_CURVE( 'EDGE104', #1195, #1169, #1197, .T. )
#1007 = FILL_AREA_STYLE( '', ( #1198 ) )
#1008 = EDGE_CURVE( 'EDGE23', #1148, #1160, #1199, .T. )
#1009 = EDGE_CURVE( 'EDGE24', #1160, #1200, #1201, .T. )
#1010 = EDGE_CURVE( 'EDGE25', #1202, #1200, #1203, .T. )
#1011 = EDGE_CURVE( 'EDGE4', #1202, #1204, #1205, .T. )
#1012 = EDGE_CURVE( 'EDGE8', #1204, #1150, #1206, .T. )
#1013 = FILL_AREA_STYLE( '', ( #1207 ) )
#1014 = EDGE_CURVE( 'EDGE68', #1208, #1208, #1209, .T. )
#1015 = EDGE_CURVE( 'EDGE75', #1185, #1193, #1210, .T. )
#1016 = EDGE_CURVE( 'EDGE77', #1193, #1089, #1211, .T. )
#1017 = EDGE_CURVE( 'EDGE78', #1089, #1141, #1212, .T. )
#1018 = FILL_AREA_STYLE( '', ( #1213 ) )
#1019 = EDGE_CURVE( 'EDGE86', #1195, #1185, #1214, .T. )
#1020 = FILL_AREA_STYLE( '', ( #1215 ) )
#1021 = EDGE_CURVE( 'EDGE100', #1216, #1216, #1217, .T. )
#1022 = EDGE_CURVE( 'EDGE121', #1218, #1218, #1219, .T. )
#1023 = FILL_AREA_STYLE( '', ( #1220 ) )
#1024 = EDGE_CURVE( 'EDGE62', #1221, #1221, #1222, .T. )
#1025 = FILL_AREA_STYLE( '', ( #1223 ) )
#1026 = EDGE_CURVE( 'EDGE128', #1135, #1084, #1224, .T. )
#1027 = FILL_AREA_STYLE( '', ( #1225 ) )
#1028 = EDGE_CURVE( 'EDGE83', #1226, #1226, #1227, .T. )
#1029 = FILL_AREA_STYLE( '', ( #1228 ) )
#1030 = EDGE_CURVE( 'EDGE127', #1084, #1166, #1229, .T. )
#1031 = FILL_AREA_STYLE( '', ( #1230 ) )
#1032 = EDGE_CURVE( 'EDGE20', #1231, #1105, #1232, .T. )
#1033 = EDGE_CURVE( 'EDGE22', #1176, #1231, #1233, .T. )
#1034 = FILL_AREA_STYLE( '', ( #1234 ) )
#1035 = FILL_AREA_STYLE( '', ( #1235 ) )
#1036 = EDGE_CURVE( 'EDGE3', #1236, #1231, #1237, .T. )
#1037 = EDGE_CURVE( 'EDGE13', #1102, #1152, #1238, .T. )
#1038 = EDGE_CURVE( 'EDGE9', #1152, #1204, #1239, .T. )
#1039 = EDGE_CURVE( 'EDGE6', #1204, #1236, #1240, .T. )
#1040 = FILL_AREA_STYLE( '', ( #1241 ) )
#1041 = EDGE_CURVE( 'EDGE30', #1110, #1173, #1242, .T. )
#1042 = FILL_AREA_STYLE( '', ( #1243 ) )
#1043 = EDGE_CURVE( 'EDGE1', #1244, #1236, #1245, .T. )
#1044 = EDGE_CURVE( 'EDGE2', #1231, #1244, #1246, .T. )
#1045 = FILL_AREA_STYLE( '', ( #1247 ) )
#1046 = FILL_AREA_STYLE( '', ( #1248 ) )
#1047 = EDGE_CURVE( 'EDGE130', #1249, #1135, #1250, .T. )
#1048 = EDGE_CURVE( 'EDGE119', #1137, #1249, #1251, .T. )
#1049 = FILL_AREA_STYLE( '', ( #1252 ) )
#1050 = FILL_AREA_STYLE( '', ( #1253 ) )
#1051 = EDGE_CURVE( 'EDGE132', #1254, #1249, #1255, .T. )
#1052 = EDGE_CURVE( 'EDGE123', #1167, #1254, #1256, .T. )
#1053 = EDGE_CURVE( 'EDGE137', #1257, #1257, #1258, .T. )
#1054 = FILL_AREA_STYLE( '', ( #1259 ) )
#1055 = EDGE_CURVE( 'EDGE28', #1244, #1109, #1260, .T. )
#1056 = FILL_AREA_STYLE( '', ( #1261 ) )
#1057 = FILL_AREA_STYLE( '', ( #1262 ) )
#1058 = FILL_AREA_STYLE( '', ( #1263 ) )
#1059 = EDGE_CURVE( 'EDGE134', #1264, #1264, #1265, .T. )
#1060 = FILL_AREA_STYLE( '', ( #1266 ) )
#1061 = FILL_AREA_STYLE( '', ( #1267 ) )
#1062 = EDGE_CURVE( 'EDGE5', #1236, #1202, #1268, .T. )
#1063 = FILL_AREA_STYLE( '', ( #1269 ) )
#1064 = FILL_AREA_STYLE( '', ( #1270 ) )
#1065 = FILL_AREA_STYLE( '', ( #1271 ) )
#1066 = EDGE_CURVE( 'EDGE105', #1183, #1272, #1273, .T. )
#1067 = EDGE_CURVE( 'EDGE106', #1272, #1167, #1274, .T. )
#1068 = FILL_AREA_STYLE( '', ( #1275 ) )
#1069 = EDGE_CURVE( 'EDGE116', #1276, #1254, #1277, .T. )
#1070 = EDGE_CURVE( 'EDGE117', #1254, #1272, #1278, .T. )
#1071 = EDGE_CURVE( 'EDGE118', #1121, #1276, #1279, .T. )
#1072 = FILL_AREA_STYLE( '', ( #1280 ) )
#1073 = EDGE_CURVE( 'EDGE139', #1281, #1281, #1282, .T. )
#1074 = FILL_AREA_STYLE( '', ( #1283 ) )
#1075 = FILL_AREA_STYLE( '', ( #1284 ) )
#1076 = FILL_AREA_STYLE( '', ( #1285 ) )
#1077 = FILL_AREA_STYLE( '', ( #1286 ) )
#1078 = EDGE_CURVE( 'EDGE120', #1249, #1276, #1287, .T. )
#1079 = FILL_AREA_STYLE( '', ( #1288 ) )
#1080 = EDGE_CURVE( 'EDGE29', #1200, #1112, #1289, .T. )
#1081 = FILL_AREA_STYLE( '', ( #1290 ) )
#1082 = FILL_AREA_STYLE( '', ( #1291 ) )
#1083 = FILL_AREA_STYLE_COLOUR( '', #1292 )
#1084 = VERTEX_POINT( 'VERTEX66', #1293 )
#1085 = VERTEX_POINT( 'VERTEX67', #1294 )
#1086 = ( BOUNDED_CURVE( )B_SPLINE_CURVE( 2, ( #1297, #1298, #1299 ), .UNSPECIFIED., .F., .F. )B_SPLINE_CURVE_WITH_KNOTS( ( 3, 3 ), ( 0.163919429423036, 0.327838858846072 ), .UNSPECIFIED. )CURVE( )GEOMETRIC_REPRESENTATION_ITEM( )RATIONAL_B_SPLINE_CURVE( ( 1.00000000000000, 1.03795484930204, 1.00000000000000 ) )REPRESENTATION_ITEM( '' ) )
#1087 = VERTEX_POINT( 'VERTEX55', #1305 )
#1088 = LINE( '', #1306, #1307 )
#1089 = VERTEX_POINT( 'VERTEX46', #1308 )
#1090 = ( BOUNDED_CURVE( )B_SPLINE_CURVE( 2, ( #1311, #1312, #1313 ), .UNSPECIFIED., .F., .F. )B_SPLINE_CURVE_WITH_KNOTS( ( 3, 3 ), ( 0.00000000000000, 0.163919429423037 ), .UNSPECIFIED. )CURVE( )GEOMETRIC_REPRESENTATION_ITEM( )RATIONAL_B_SPLINE_CURVE( ( 1.00000000000000, 1.03795484930200, 1.00000000000000 ) )REPRESENTATION_ITEM( '' ) )
#1091 = VERTEX_POINT( 'VERTEX54', #1319 )
#1092 = ( BOUNDED_CURVE( )B_SPLINE_CURVE( 2, ( #1322, #1323, #1324 ), .UNSPECIFIED., .F., .F. )B_SPLINE_CURVE_WITH_KNOTS( ( 3, 3 ), ( 0.163919429423037, 0.327838858846073 ), .UNSPECIFIED. )CURVE( )GEOMETRIC_REPRESENTATION_ITEM( )RATIONAL_B_SPLINE_CURVE( ( 1.00000000000000, 1.03795484930204, 1.00000000000000 ) )REPRESENTATION_ITEM( '' ) )
#1093 = VERTEX_POINT( 'VERTEX65', #1330 )
#1094 = LINE( '', #1331, #1332 )
#1095 = ( BOUNDED_CURVE( )B_SPLINE_CURVE( 2, ( #1335, #1336, #1337 ), .UNSPECIFIED., .F., .F. )B_SPLINE_CURVE_WITH_KNOTS( ( 3, 3 ), ( 0.00000000000000, 0.163919429423036 ), .UNSPECIFIED. )CURVE( )GEOMETRIC_REPRESENTATION_ITEM( )RATIONAL_B_SPLINE_CURVE( ( 1.00000000000000, 1.03795484930204, 1.00000000000000 ) )REPRESENTATION_ITEM( '' ) )
#1096 = FILL_AREA_STYLE_COLOUR( '', #1343 )
#1097 = VERTEX_POINT( '', #1344 )
#1098 = CIRCLE( '', #1345, 0.00317500000000000 )
#1099 = VERTEX_POINT( '', #1346 )
#1100 = CIRCLE( '', #1347, 0.00317500000000000 )
#1101 = FILL_AREA_STYLE_COLOUR( '', #1348 )
#1102 = VERTEX_POINT( 'VERTEX10', #1349 )
#1103 = VERTEX_POINT( 'VERTEX11', #1350 )
#1104 = ( BOUNDED_CURVE( )B_SPLINE_CURVE( 2, ( #1353, #1354, #1355 ), .UNSPECIFIED., .F., .F. )B_SPLINE_CURVE_WITH_KNOTS( ( 3, 3 ), ( 0.163998721257068, 0.327997442514137 ), .UNSPECIFIED. )CURVE( )GEOMETRIC_REPRESENTATION_ITEM( )RATIONAL_B_SPLINE_CURVE( ( 1.00000000000000, 1.03795484930205, 1.00000000000000 ) )REPRESENTATION_ITEM( '' ) )
#1105 = VERTEX_POINT( 'VERTEX12', #1361 )
#1106 = CIRCLE( '', #1362, 0.00711200000000000 )
#1107 = ( BOUNDED_CURVE( )B_SPLINE_CURVE( 2, ( #1365, #1366, #1367 ), .UNSPECIFIED., .F., .F. )B_SPLINE_CURVE_WITH_KNOTS( ( 3, 3 ), ( 0.00000000000000, 0.163998721257068 ), .UNSPECIFIED. )CURVE( )GEOMETRIC_REPRESENTATION_ITEM( )RATIONAL_B_SPLINE_CURVE( ( 1.00000000000000, 1.03795484930199, 1.00000000000000 ) )REPRESENTATION_ITEM( '' ) )
#1108 = FILL_AREA_STYLE_COLOUR( '', #1373 )
#1109 = VERTEX_POINT( 'VERTEX19', #1374 )
#1110 = VERTEX_POINT( 'VERTEX20', #1375 )
#1111 = ( BOUNDED_CURVE( )B_SPLINE_CURVE( 2, ( #1378, #1379, #1380 ), .UNSPECIFIED., .F., .F. )B_SPLINE_CURVE_WITH_KNOTS( ( 3, 3 ), ( 0.00000000000000, 0.163998721257068 ), .UNSPECIFIED. )CURVE( )GEOMETRIC_REPRESENTATION_ITEM( )RATIONAL_B_SPLINE_CURVE( ( 1.00000000000000, 1.03795484930205, 1.00000000000000 ) )REPRESENTATION_ITEM( '' ) )
#1112 = VERTEX_POINT( 'VERTEX18', #1386 )
#1113 = ( BOUNDED_CURVE( )B_SPLINE_CURVE( 2, ( #1389, #1390, #1391 ), .UNSPECIFIED., .F., .F. )B_SPLINE_CURVE_WITH_KNOTS( ( 3, 3 ), ( 0.163998721257068, 0.327997442514136 ), .UNSPECIFIED. )CURVE( )GEOMETRIC_REPRESENTATION_ITEM( )RATIONAL_B_SPLINE_CURVE( ( 1.00000000000000, 1.03795484930204, 1.00000000000000 ) )REPRESENTATION_ITEM( '' ) )
#1114 = CIRCLE( '', #1397, 0.00711200000000000 )
#1115 = FILL_AREA_STYLE_COLOUR( '', #1398 )
#1116 = VERTEX_POINT( '', #1399 )
#1117 = CIRCLE( '', #1400, 0.00555625000000000 )
#1118 = VERTEX_POINT( '', #1401 )
#1119 = CIRCLE( '', #1402, 0.00555625000000000 )
#1120 = FILL_AREA_STYLE_COLOUR( '', #1403 )
#1121 = VERTEX_POINT( 'VERTEX58', #1404 )
#1122 = VERTEX_POINT( 'VERTEX49', #1405 )
#1123 = ( BOUNDED_CURVE( )B_SPLINE_CURVE( 2, ( #1408, #1409, #1410 ), .UNSPECIFIED., .F., .F. )B_SPLINE_CURVE_WITH_KNOTS( ( 3, 3 ), ( 0.00000000000000, 0.163919429423036 ), .UNSPECIFIED. )CURVE( )GEOMETRIC_REPRESENTATION_ITEM( )RATIONAL_B_SPLINE_CURVE( ( 1.00000000000000, 1.03795484930203, 1.00000000000000 ) )REPRESENTATION_ITEM( '' ) )
#1124 = VERTEX_POINT( 'VERTEX50', #1416 )
#1125 = ( BOUNDED_CURVE( )B_SPLINE_CURVE( 2, ( #1419, #1420, #1421 ), .UNSPECIFIED., .F., .F. )B_SPLINE_CURVE_WITH_KNOTS( ( 3, 3 ), ( 0.163919429423036, 0.327838858846073 ), .UNSPECIFIED. )CURVE( )GEOMETRIC_REPRESENTATION_ITEM( )RATIONAL_B_SPLINE_CURVE( ( 1.00000000000000, 1.03795484930208, 1.00000000000000 ) )REPRESENTATION_ITEM( '' ) )
#1126 = CIRCLE( '', #1427, 0.00714375000000000 )
#1127 = FILL_AREA_STYLE_COLOUR( '', #1428 )
#1128 = VERTEX_POINT( 'VERTEX23', #1429 )
#1129 = VERTEX_POINT( 'VERTEX24', #1430 )
#1130 = ( BOUNDED_CURVE( )B_SPLINE_CURVE( 2, ( #1433, #1434, #1435 ), .UNSPECIFIED., .F., .F. )B_SPLINE_CURVE_WITH_KNOTS( ( 3, 3 ), ( 0.00000000000000, 0.163998721257068 ), .UNSPECIFIED. )CURVE( )GEOMETRIC_REPRESENTATION_ITEM( )RATIONAL_B_SPLINE_CURVE( ( 1.00000000000000, 1.03795484930205, 1.00000000000000 ) )REPRESENTATION_ITEM( '' ) )
#1131 = VERTEX_POINT( 'VERTEX22', #1441 )
#1132 = ( BOUNDED_CURVE( )B_SPLINE_CURVE( 2, ( #1444, #1445, #1446 ), .UNSPECIFIED., .F., .F. )B_SPLINE_CURVE_WITH_KNOTS( ( 3, 3 ), ( 0.163998721257068, 0.327997442514136 ), .UNSPECIFIED. )CURVE( )GEOMETRIC_REPRESENTATION_ITEM( )RATIONAL_B_SPLINE_CURVE( ( 1.00000000000000, 1.03795484930206, 1.00000000000000 ) )REPRESENTATION_ITEM( '' ) )
#1133 = CIRCLE( '', #1452, 0.00711200000000000 )
#1134 = FILL_AREA_STYLE_COLOUR( '', #1453 )
#1135 = VERTEX_POINT( 'VERTEX68', #1454 )
#1136 = ( BOUNDED_CURVE( )B_SPLINE_CURVE( 2, ( #1457, #1458, #1459 ), .UNSPECIFIED., .F., .F. )B_SPLINE_CURVE_WITH_KNOTS( ( 3, 3 ), ( 0.00000000000000, 0.163919429423036 ), .UNSPECIFIED. )CURVE( )GEOMETRIC_REPRESENTATION_ITEM( )RATIONAL_B_SPLINE_CURVE( ( 1.00000000000000, 1.03795484930204, 1.00000000000000 ) )REPRESENTATION_ITEM( '' ) )
#1137 = VERTEX_POINT( 'VERTEX69', #1465 )
#1138 = ( BOUNDED_CURVE( )B_SPLINE_CURVE( 2, ( #1468, #1469, #1470 ), .UNSPECIFIED., .F., .F. )B_SPLINE_CURVE_WITH_KNOTS( ( 3, 3 ), ( 0.163919429423036, 0.327838858846072 ), .UNSPECIFIED. )CURVE( )GEOMETRIC_REPRESENTATION_ITEM( )RATIONAL_B_SPLINE_CURVE( ( 1.00000000000000, 1.03795484930202, 1.00000000000000 ) )REPRESENTATION_ITEM( '' ) )
#1139 = VERTEX_POINT( 'VERTEX56', #1476 )
#1140 = LINE( '', #1477, #1478 )
#1141 = VERTEX_POINT( 'VERTEX47', #1479 )
#1142 = ( BOUNDED_CURVE( )B_SPLINE_CURVE( 2, ( #1482, #1483, #1484 ), .UNSPECIFIED., .F., .F. )B_SPLINE_CURVE_WITH_KNOTS( ( 3, 3 ), ( 0.00000000000000, 0.163919429423036 ), .UNSPECIFIED. )CURVE( )GEOMETRIC_REPRESENTATION_ITEM( )RATIONAL_B_SPLINE_CURVE( ( 1.00000000000000, 1.03795484930204, 1.00000000000000 ) )REPRESENTATION_ITEM( '' ) )
#1143 = ( BOUNDED_CURVE( )B_SPLINE_CURVE( 2, ( #1492, #1493, #1494 ), .UNSPECIFIED., .F., .F. )B_SPLINE_CURVE_WITH_KNOTS( ( 3, 3 ), ( 0.163919429423036, 0.327838858846072 ), .UNSPECIFIED. )CURVE( )GEOMETRIC_REPRESENTATION_ITEM( )RATIONAL_B_SPLINE_CURVE( ( 1.00000000000000, 1.03795484930203, 1.00000000000000 ) )REPRESENTATION_ITEM( '' ) )
#1144 = FILL_AREA_STYLE_COLOUR( '', #1500 )
#1145 = VERTEX_POINT( 'VERTEX25', #1501 )
#1146 = VERTEX_POINT( 'VERTEX26', #1502 )
#1147 = ( BOUNDED_CURVE( )B_SPLINE_CURVE( 2, ( #1505, #1506, #1507 ), .UNSPECIFIED., .F., .F. )B_SPLINE_CURVE_WITH_KNOTS( ( 3, 3 ), ( 0.00000000000000, 0.163998721257068 ), .UNSPECIFIED. )CURVE( )GEOMETRIC_REPRESENTATION_ITEM( )RATIONAL_B_SPLINE_CURVE( ( 1.00000000000000, 1.03795484930203, 1.00000000000000 ) )REPRESENTATION_ITEM( '' ) )
#1148 = VERTEX_POINT( 'VERTEX15', #1513 )
#1149 = ( BOUNDED_CURVE( )B_SPLINE_CURVE( 2, ( #1516, #1517, #1518 ), .UNSPECIFIED., .F., .F. )B_SPLINE_CURVE_WITH_KNOTS( ( 3, 3 ), ( 0.163998721257068, 0.327997442514136 ), .UNSPECIFIED. )CURVE( )GEOMETRIC_REPRESENTATION_ITEM( )RATIONAL_B_SPLINE_CURVE( ( 1.00000000000000, 1.03795484930204, 1.00000000000000 ) )REPRESENTATION_ITEM( '' ) )
#1150 = VERTEX_POINT( 'VERTEX6', #1524 )
#1151 = LINE( '', #1525, #1526 )
#1152 = VERTEX_POINT( 'VERTEX8', #1527 )
#1153 = ( BOUNDED_CURVE( )B_SPLINE_CURVE( 2, ( #1530, #1531, #1532 ), .UNSPECIFIED., .F., .F. )B_SPLINE_CURVE_WITH_KNOTS( ( 3, 3 ), ( 0.00000000000000, 0.163998721257068 ), .UNSPECIFIED. )CURVE( )GEOMETRIC_REPRESENTATION_ITEM( )RATIONAL_B_SPLINE_CURVE( ( 1.00000000000000, 1.03795484930210, 1.00000000000000 ) )REPRESENTATION_ITEM( '' ) )
#1154 = VERTEX_POINT( 'VERTEX9', #1538 )
#1155 = ( BOUNDED_CURVE( )B_SPLINE_CURVE( 2, ( #1541, #1542, #1543 ), .UNSPECIFIED., .F., .F. )B_SPLINE_CURVE_WITH_KNOTS( ( 3, 3 ), ( 0.163998721257068, 0.327997442514137 ), .UNSPECIFIED. )CURVE( )GEOMETRIC_REPRESENTATION_ITEM( )RATIONAL_B_SPLINE_CURVE( ( 1.00000000000000, 1.03795484930210, 1.00000000000000 ) )REPRESENTATION_ITEM( '' ) )
#1156 = LINE( '', #1549, #1550 )
#1157 = FILL_AREA_STYLE_COLOUR( '', #1551 )
#1158 = VERTEX_POINT( '', #1552 )
#1159 = CIRCLE( '', #1553, 0.00711200000000000 )
#1160 = VERTEX_POINT( 'VERTEX16', #1554 )
#1161 = CIRCLE( '', #1555, 0.00711200000000000 )
#1162 = CIRCLE( '', #1556, 0.00711200000000000 )
#1163 = CIRCLE( '', #1557, 0.00711200000000000 )
#1164 = CIRCLE( '', #1558, 0.00711200000000000 )
#1165 = FILL_AREA_STYLE_COLOUR( '', #1559 )
#1166 = VERTEX_POINT( 'VERTEX64', #1560 )
#1167 = VERTEX_POINT( 'VERTEX61', #1561 )
#1168 = CIRCLE( '', #1562, 0.00714375000000000 )
#1169 = VERTEX_POINT( 'VERTEX62', #1563 )
#1170 = ( BOUNDED_CURVE( )B_SPLINE_CURVE( 2, ( #1566, #1567, #1568 ), .UNSPECIFIED., .F., .F. )B_SPLINE_CURVE_WITH_KNOTS( ( 3, 3 ), ( 0.00000000000000, 0.163919429423036 ), .UNSPECIFIED. )CURVE( )GEOMETRIC_REPRESENTATION_ITEM( )RATIONAL_B_SPLINE_CURVE( ( 1.00000000000000, 1.03795484930204, 1.00000000000000 ) )REPRESENTATION_ITEM( '' ) )
#1171 = ( BOUNDED_CURVE( )B_SPLINE_CURVE( 2, ( #1576, #1577, #1578 ), .UNSPECIFIED., .F., .F. )B_SPLINE_CURVE_WITH_KNOTS( ( 3, 3 ), ( 0.163919429423037, 0.327838858846074 ), .UNSPECIFIED. )CURVE( )GEOMETRIC_REPRESENTATION_ITEM( )RATIONAL_B_SPLINE_CURVE( ( 1.00000000000000, 1.03795484930203, 1.00000000000000 ) )REPRESENTATION_ITEM( '' ) )
#1172 = FILL_AREA_STYLE_COLOUR( '', #1584 )
#1173 = VERTEX_POINT( 'VERTEX21', #1585 )
#1174 = ( BOUNDED_CURVE( )B_SPLINE_CURVE( 2, ( #1588, #1589, #1590 ), .UNSPECIFIED., .F., .F. )B_SPLINE_CURVE_WITH_KNOTS( ( 3, 3 ), ( 0.00000000000000, 0.163998721257068 ), .UNSPECIFIED. )CURVE( )GEOMETRIC_REPRESENTATION_ITEM( )RATIONAL_B_SPLINE_CURVE( ( 1.00000000000000, 1.03795484930207, 1.00000000000000 ) )REPRESENTATION_ITEM( '' ) )
#1175 = LINE( '', #1596, #1597 )
#1176 = VERTEX_POINT( 'VERTEX14', #1598 )
#1177 = ( BOUNDED_CURVE( )B_SPLINE_CURVE( 2, ( #1601, #1602, #1603 ), .UNSPECIFIED., .F., .F. )B_SPLINE_CURVE_WITH_KNOTS( ( 3, 3 ), ( 0.163998721257068, 0.327997442514136 ), .UNSPECIFIED. )CURVE( )GEOMETRIC_REPRESENTATION_ITEM( )RATIONAL_B_SPLINE_CURVE( ( 1.00000000000000, 1.03795484930202, 1.00000000000000 ) )REPRESENTATION_ITEM( '' ) )
#1178 = LINE( '', #1609, #1610 )
#1179 = FILL_AREA_STYLE_COLOUR( '', #1611 )
#1180 = ( BOUNDED_CURVE( )B_SPLINE_CURVE( 2, ( #1614, #1615, #1616 ), .UNSPECIFIED., .F., .F. )B_SPLINE_CURVE_WITH_KNOTS( ( 3, 3 ), ( 0.163919429423036, 0.327838858846072 ), .UNSPECIFIED. )CURVE( )GEOMETRIC_REPRESENTATION_ITEM( )RATIONAL_B_SPLINE_CURVE( ( 1.00000000000000, 1.03795484930204, 1.00000000000000 ) )REPRESENTATION_ITEM( '' ) )
#1181 = CIRCLE( '', #1622, 0.00714375000000000 )
#1182 = FILL_AREA_STYLE_COLOUR( '', #1623 )
#1183 = VERTEX_POINT( 'VERTEX57', #1624 )
#1184 = ( BOUNDED_CURVE( )B_SPLINE_CURVE( 2, ( #1627, #1628, #1629 ), .UNSPECIFIED., .F., .F. )B_SPLINE_CURVE_WITH_KNOTS( ( 3, 3 ), ( 0.00000000000000, 0.163919429423036 ), .UNSPECIFIED. )CURVE( )GEOMETRIC_REPRESENTATION_ITEM( )RATIONAL_B_SPLINE_CURVE( ( 1.00000000000000, 1.03795484930204, 1.00000000000000 ) )REPRESENTATION_ITEM( '' ) )
#1185 = VERTEX_POINT( 'VERTEX43', #1635 )
#1186 = ( BOUNDED_CURVE( )B_SPLINE_CURVE( 2, ( #1638, #1639, #1640 ), .UNSPECIFIED., .F., .F. )B_SPLINE_CURVE_WITH_KNOTS( ( 3, 3 ), ( 0.163919429423037, 0.327838858846074 ), .UNSPECIFIED. )CURVE( )GEOMETRIC_REPRESENTATION_ITEM( )RATIONAL_B_SPLINE_CURVE( ( 1.00000000000000, 1.03795484930201, 1.00000000000000 ) )REPRESENTATION_ITEM( '' ) )
#1187 = CIRCLE( '', #1646, 0.00714375000000000 )
#1188 = FILL_AREA_STYLE_COLOUR( '', #1647 )
#1189 = ( BOUNDED_CURVE( )B_SPLINE_CURVE( 2, ( #1650, #1651, #1652 ), .UNSPECIFIED., .F., .F. )B_SPLINE_CURVE_WITH_KNOTS( ( 3, 3 ), ( 0.163998721257068, 0.327997442514136 ), .UNSPECIFIED. )CURVE( )GEOMETRIC_REPRESENTATION_ITEM( )RATIONAL_B_SPLINE_CURVE( ( 1.00000000000000, 1.03795484930204, 1.00000000000000 ) )REPRESENTATION_ITEM( '' ) )
#1190 = ( BOUNDED_CURVE( )B_SPLINE_CURVE( 2, ( #1660, #1661, #1662 ), .UNSPECIFIED., .F., .F. )B_SPLINE_CURVE_WITH_KNOTS( ( 3, 3 ), ( 0.00000000000000, 0.163998721257068 ), .UNSPECIFIED. )CURVE( )GEOMETRIC_REPRESENTATION_ITEM( )RATIONAL_B_SPLINE_CURVE( ( 1.00000000000000, 1.03795484930208, 1.00000000000000 ) )REPRESENTATION_ITEM( '' ) )
#1191 = FILL_AREA_STYLE_COLOUR( '', #1668 )
#1192 = ( BOUNDED_CURVE( )B_SPLINE_CURVE( 2, ( #1671, #1672, #1673 ), .UNSPECIFIED., .F., .F. )B_SPLINE_CURVE_WITH_KNOTS( ( 3, 3 ), ( 0.163919429423036, 0.327838858846072 ), .UNSPECIFIED. )CURVE( )GEOMETRIC_REPRESENTATION_ITEM( )RATIONAL_B_SPLINE_CURVE( ( 1.00000000000000, 1.03795484930204, 1.00000000000000 ) )REPRESENTATION_ITEM( '' ) )
#1193 = VERTEX_POINT( 'VERTEX45', #1679 )
#1194 = ( BOUNDED_CURVE( )B_SPLINE_CURVE( 2, ( #1682, #1683, #1684 ), .UNSPECIFIED., .F., .F. )B_SPLINE_CURVE_WITH_KNOTS( ( 3, 3 ), ( 0.00000000000000, 0.163919429423037 ), .UNSPECIFIED. )CURVE( )GEOMETRIC_REPRESENTATION_ITEM( )RATIONAL_B_SPLINE_CURVE( ( 1.00000000000000, 1.03795484930206, 1.00000000000000 ) )REPRESENTATION_ITEM( '' ) )
#1195 = VERTEX_POINT( 'VERTEX53', #1690 )
#1196 = ( BOUNDED_CURVE( )B_SPLINE_CURVE( 2, ( #1693, #1694, #1695 ), .UNSPECIFIED., .F., .F. )B_SPLINE_CURVE_WITH_KNOTS( ( 3, 3 ), ( 0.163919429423037, 0.327838858846073 ), .UNSPECIFIED. )CURVE( )GEOMETRIC_REPRESENTATION_ITEM( )RATIONAL_B_SPLINE_CURVE( ( 1.00000000000000, 1.03795484930202, 1.00000000000000 ) )REPRESENTATION_ITEM( '' ) )
#1197 = LINE( '', #1701, #1702 )
#1198 = FILL_AREA_STYLE_COLOUR( '', #1703 )
#1199 = ( BOUNDED_CURVE( )B_SPLINE_CURVE( 2, ( #1706, #1707, #1708 ), .UNSPECIFIED., .F., .F. )B_SPLINE_CURVE_WITH_KNOTS( ( 3, 3 ), ( 0.00000000000000, 0.163998721257068 ), .UNSPECIFIED. )CURVE( )GEOMETRIC_REPRESENTATION_ITEM( )RATIONAL_B_SPLINE_CURVE( ( 1.00000000000000, 1.03795484930203, 1.00000000000000 ) )REPRESENTATION_ITEM( '' ) )
#1200 = VERTEX_POINT( 'VERTEX17', #1714 )
#1201 = ( BOUNDED_CURVE( )B_SPLINE_CURVE( 2, ( #1717, #1718, #1719 ), .UNSPECIFIED., .F., .F. )B_SPLINE_CURVE_WITH_KNOTS( ( 3, 3 ), ( 0.163998721257068, 0.327997442514135 ), .UNSPECIFIED. )CURVE( )GEOMETRIC_REPRESENTATION_ITEM( )RATIONAL_B_SPLINE_CURVE( ( 1.00000000000000, 1.03795484930203, 1.00000000000000 ) )REPRESENTATION_ITEM( '' ) )
#1202 = VERTEX_POINT( 'VERTEX4', #1725 )
#1203 = LINE( '', #1726, #1727 )
#1204 = VERTEX_POINT( 'VERTEX5', #1728 )
#1205 = ( BOUNDED_CURVE( )B_SPLINE_CURVE( 2, ( #1731, #1732, #1733 ), .UNSPECIFIED., .F., .F. )B_SPLINE_CURVE_WITH_KNOTS( ( 3, 3 ), ( 0.00000000000000, 0.163998721257068 ), .UNSPECIFIED. )CURVE( )GEOMETRIC_REPRESENTATION_ITEM( )RATIONAL_B_SPLINE_CURVE( ( 1.00000000000000, 1.03795484930208, 1.00000000000000 ) )REPRESENTATION_ITEM( '' ) )
#1206 = ( BOUNDED_CURVE( )B_SPLINE_CURVE( 2, ( #1741, #1742, #1743 ), .UNSPECIFIED., .F., .F. )B_SPLINE_CURVE_WITH_KNOTS( ( 3, 3 ), ( 0.163998721257068, 0.327997442514136 ), .UNSPECIFIED. )CURVE( )GEOMETRIC_REPRESENTATION_ITEM( )RATIONAL_B_SPLINE_CURVE( ( 1.00000000000000, 1.03795484930208, 1.00000000000000 ) )REPRESENTATION_ITEM( '' ) )
#1207 = FILL_AREA_STYLE_COLOUR( '', #1749 )
#1208 = VERTEX_POINT( '', #1750 )
#1209 = CIRCLE( '', #1751, 0.00447675000000000 )
#1210 = CIRCLE( '', #1752, 0.00714375000000000 )
#1211 = CIRCLE( '', #1753, 0.00714375000000000 )
#1212 = CIRCLE( '', #1754, 0.00714375000000000 )
#1213 = FILL_AREA_STYLE_COLOUR( '', #1755 )
#1214 = ( BOUNDED_CURVE( )B_SPLINE_CURVE( 2, ( #1758, #1759, #1760 ), .UNSPECIFIED., .F., .F. )B_SPLINE_CURVE_WITH_KNOTS( ( 3, 3 ), ( 0.00000000000000, 0.163919429423037 ), .UNSPECIFIED. )CURVE( )GEOMETRIC_REPRESENTATION_ITEM( )RATIONAL_B_SPLINE_CURVE( ( 1.00000000000000, 1.03795484930204, 1.00000000000000 ) )REPRESENTATION_ITEM( '' ) )
#1215 = FILL_AREA_STYLE_COLOUR( '', #1766 )
#1216 = VERTEX_POINT( '', #1767 )
#1217 = CIRCLE( '', #1768, 0.00241300000000000 )
#1218 = VERTEX_POINT( '', #1769 )
#1219 = CIRCLE( '', #1770, 0.00381000000000000 )
#1220 = FILL_AREA_STYLE_COLOUR( '', #1771 )
#1221 = VERTEX_POINT( '', #1772 )
#1222 = CIRCLE( '', #1773, 0.00447675000000000 )
#1223 = FILL_AREA_STYLE_COLOUR( '', #1774 )
#1224 = CIRCLE( '', #1775, 0.00714375000000000 )
#1225 = FILL_AREA_STYLE_COLOUR( '', #1776 )
#1226 = VERTEX_POINT( '', #1777 )
#1227 = CIRCLE( '', #1778, 0.00241300000000000 )
#1228 = FILL_AREA_STYLE_COLOUR( '', #1779 )
#1229 = CIRCLE( '', #1780, 0.00714375000000000 )
#1230 = FILL_AREA_STYLE_COLOUR( '', #1781 )
#1231 = VERTEX_POINT( 'VERTEX3', #1782 )
#1232 = CIRCLE( '', #1783, 0.00711200000000000 )
#1233 = ( BOUNDED_CURVE( )B_SPLINE_CURVE( 2, ( #1786, #1787, #1788 ), .UNSPECIFIED., .F., .F. )B_SPLINE_CURVE_WITH_KNOTS( ( 3, 3 ), ( 0.00000000000000, 0.163998721257068 ), .UNSPECIFIED. )CURVE( )GEOMETRIC_REPRESENTATION_ITEM( )RATIONAL_B_SPLINE_CURVE( ( 1.00000000000000, 1.03795484930203, 1.00000000000000 ) )REPRESENTATION_ITEM( '' ) )
#1234 = FILL_AREA_STYLE_COLOUR( '', #1794 )
#1235 = FILL_AREA_STYLE_COLOUR( '', #1795 )
#1236 = VERTEX_POINT( 'VERTEX2', #1796 )
#1237 = CIRCLE( '', #1797, 0.00711200000000000 )
#1238 = CIRCLE( '', #1798, 0.00711200000000000 )
#1239 = CIRCLE( '', #1799, 0.00711200000000000 )
#1240 = CIRCLE( '', #1800, 0.00711200000000000 )
#1241 = FILL_AREA_STYLE_COLOUR( '', #1801 )
#1242 = ( BOUNDED_CURVE( )B_SPLINE_CURVE( 2, ( #1804, #1805, #1806 ), .UNSPECIFIED., .F., .F. )B_SPLINE_CURVE_WITH_KNOTS( ( 3, 3 ), ( 0.163998721257068, 0.327997442514136 ), .UNSPECIFIED. )CURVE( )GEOMETRIC_REPRESENTATION_ITEM( )RATIONAL_B_SPLINE_CURVE( ( 1.00000000000000, 1.03795484930202, 1.00000000000000 ) )REPRESENTATION_ITEM( '' ) )
#1243 = FILL_AREA_STYLE_COLOUR( '', #1812 )
#1244 = VERTEX_POINT( 'VERTEX1', #1813 )
#1245 = ( BOUNDED_CURVE( )B_SPLINE_CURVE( 2, ( #1816, #1817, #1818 ), .UNSPECIFIED., .F., .F. )B_SPLINE_CURVE_WITH_KNOTS( ( 3, 3 ), ( 0.00000000000000, 0.163998721257068 ), .UNSPECIFIED. )CURVE( )GEOMETRIC_REPRESENTATION_ITEM( )RATIONAL_B_SPLINE_CURVE( ( 1.00000000000000, 1.03795484930204, 1.00000000000000 ) )REPRESENTATION_ITEM( '' ) )
#1246 = ( BOUNDED_CURVE( )B_SPLINE_CURVE( 2, ( #1826, #1827, #1828 ), .UNSPECIFIED., .F., .F. )B_SPLINE_CURVE_WITH_KNOTS( ( 3, 3 ), ( 0.163998721257068, 0.327997442514137 ), .UNSPECIFIED. )CURVE( )GEOMETRIC_REPRESENTATION_ITEM( )RATIONAL_B_SPLINE_CURVE( ( 1.00000000000000, 1.03795484930202, 1.00000000000000 ) )REPRESENTATION_ITEM( '' ) )
#1247 = FILL_AREA_STYLE_COLOUR( '', #1834 )
#1248 = FILL_AREA_STYLE_COLOUR( '', #1835 )
#1249 = VERTEX_POINT( 'VERTEX72', #1836 )
#1250 = CIRCLE( '', #1837, 0.00714375000000000 )
#1251 = ( BOUNDED_CURVE( )B_SPLINE_CURVE( 2, ( #1840, #1841, #1842 ), .UNSPECIFIED., .F., .F. )B_SPLINE_CURVE_WITH_KNOTS( ( 3, 3 ), ( 0.00000000000000, 0.163919429423037 ), .UNSPECIFIED. )CURVE( )GEOMETRIC_REPRESENTATION_ITEM( )RATIONAL_B_SPLINE_CURVE( ( 1.00000000000000, 1.03795484930204, 1.00000000000000 ) )REPRESENTATION_ITEM( '' ) )
#1252 = FILL_AREA_STYLE_COLOUR( '', #1848 )
#1253 = FILL_AREA_STYLE_COLOUR( '', #1849 )
#1254 = VERTEX_POINT( 'VERTEX71', #1850 )
#1255 = CIRCLE( '', #1851, 0.00714375000000000 )
#1256 = CIRCLE( '', #1852, 0.00714375000000000 )
#1257 = VERTEX_POINT( '', #1853 )
#1258 = CIRCLE( '', #1854, 0.00685800000000000 )
#1259 = FILL_AREA_STYLE_COLOUR( '', #1855 )
#1260 = LINE( '', #1856, #1857 )
#1261 = FILL_AREA_STYLE_COLOUR( '', #1858 )
#1262 = FILL_AREA_STYLE_COLOUR( '', #1859 )
#1263 = FILL_AREA_STYLE_COLOUR( '', #1860 )
#1264 = VERTEX_POINT( '', #1861 )
#1265 = CIRCLE( '', #1862, 0.00381000000000000 )
#1266 = FILL_AREA_STYLE_COLOUR( '', #1863 )
#1267 = FILL_AREA_STYLE_COLOUR( '', #1864 )
#1268 = ( BOUNDED_CURVE( )B_SPLINE_CURVE( 2, ( #1867, #1868, #1869 ), .UNSPECIFIED., .F., .F. )B_SPLINE_CURVE_WITH_KNOTS( ( 3, 3 ), ( 0.163998721257068, 0.327997442514136 ), .UNSPECIFIED. )CURVE( )GEOMETRIC_REPRESENTATION_ITEM( )RATIONAL_B_SPLINE_CURVE( ( 1.00000000000000, 1.03795484930208, 1.00000000000000 ) )REPRESENTATION_ITEM( '' ) )
#1269 = FILL_AREA_STYLE_COLOUR( '', #1875 )
#1270 = FILL_AREA_STYLE_COLOUR( '', #1876 )
#1271 = FILL_AREA_STYLE_COLOUR( '', #1877 )
#1272 = VERTEX_POINT( 'VERTEX63', #1878 )
#1273 = LINE( '', #1879, #1880 )
#1274 = ( BOUNDED_CURVE( )B_SPLINE_CURVE( 2, ( #1883, #1884, #1885 ), .UNSPECIFIED., .F., .F. )B_SPLINE_CURVE_WITH_KNOTS( ( 3, 3 ), ( 0.00000000000000, 0.163919429423037 ), .UNSPECIFIED. )CURVE( )GEOMETRIC_REPRESENTATION_ITEM( )RATIONAL_B_SPLINE_CURVE( ( 1.00000000000000, 1.03795484930205, 1.00000000000000 ) )REPRESENTATION_ITEM( '' ) )
#1275 = FILL_AREA_STYLE_COLOUR( '', #1891 )
#1276 = VERTEX_POINT( 'VERTEX70', #1892 )
#1277 = ( BOUNDED_CURVE( )B_SPLINE_CURVE( 2, ( #1895, #1896, #1897 ), .UNSPECIFIED., .F., .F. )B_SPLINE_CURVE_WITH_KNOTS( ( 3, 3 ), ( 0.00000000000000, 0.163919429423037 ), .UNSPECIFIED. )CURVE( )GEOMETRIC_REPRESENTATION_ITEM( )RATIONAL_B_SPLINE_CURVE( ( 1.00000000000000, 1.03795484930202, 1.00000000000000 ) )REPRESENTATION_ITEM( '' ) )
#1278 = ( BOUNDED_CURVE( )B_SPLINE_CURVE( 2, ( #1905, #1906, #1907 ), .UNSPECIFIED., .F., .F. )B_SPLINE_CURVE_WITH_KNOTS( ( 3, 3 ), ( 0.163919429423037, 0.327838858846074 ), .UNSPECIFIED. )CURVE( )GEOMETRIC_REPRESENTATION_ITEM( )RATIONAL_B_SPLINE_CURVE( ( 1.00000000000000, 1.03795484930201, 1.00000000000000 ) )REPRESENTATION_ITEM( '' ) )
#1279 = LINE( '', #1913, #1914 )
#1280 = FILL_AREA_STYLE_COLOUR( '', #1915 )
#1281 = VERTEX_POINT( '', #1916 )
#1282 = CIRCLE( '', #1917, 0.00685800000000000 )
#1283 = FILL_AREA_STYLE_COLOUR( '', #1918 )
#1284 = FILL_AREA_STYLE_COLOUR( '', #1919 )
#1285 = FILL_AREA_STYLE_COLOUR( '', #1920 )
#1286 = FILL_AREA_STYLE_COLOUR( '', #1921 )
#1287 = ( BOUNDED_CURVE( )B_SPLINE_CURVE( 2, ( #1924, #1925, #1926 ), .UNSPECIFIED., .F., .F. )B_SPLINE_CURVE_WITH_KNOTS( ( 3, 3 ), ( 0.163919429423037, 0.327838858846073 ), .UNSPECIFIED. )CURVE( )GEOMETRIC_REPRESENTATION_ITEM( )RATIONAL_B_SPLINE_CURVE( ( 1.00000000000000, 1.03795484930204, 1.00000000000000 ) )REPRESENTATION_ITEM( '' ) )
#1288 = FILL_AREA_STYLE_COLOUR( '', #1932 )
#1289 = ( BOUNDED_CURVE( )B_SPLINE_CURVE( 2, ( #1935, #1936, #1937 ), .UNSPECIFIED., .F., .F. )B_SPLINE_CURVE_WITH_KNOTS( ( 3, 3 ), ( 0.00000000000000, 0.163998721257068 ), .UNSPECIFIED. )CURVE( )GEOMETRIC_REPRESENTATION_ITEM( )RATIONAL_B_SPLINE_CURVE( ( 1.00000000000000, 1.03795484930203, 1.00000000000000 ) )REPRESENTATION_ITEM( '' ) )
#1290 = FILL_AREA_STYLE_COLOUR( '', #1943 )
#1291 = FILL_AREA_STYLE_COLOUR( '', #1944 )
#1292 = COLOUR_RGB( '', 0.647058844600000, 0.647058844600000, 0.647058844600000 )
#1293 = CARTESIAN_POINT( '', ( 0.0251460000000000, 0.00714375000000000, 1.36084381068513E-20 ) )
#1294 = CARTESIAN_POINT( '', ( 0.0246306638355524, 0.00714375000000000, -0.00412444598552339 ) )
#1297 = CARTESIAN_POINT( '', ( 0.0251460000000100, 0.00714375000001000, 1.00000136084381E-14 ) )
#1298 = CARTESIAN_POINT( '', ( 0.0251460000000100, 0.00714375000001000, -0.00191416204343983 ) )
#1299 = CARTESIAN_POINT( '', ( 0.0246306638355624, 0.00714375000001000, -0.00412444598553338 ) )
#1305 = CARTESIAN_POINT( '', ( 0.0182953361644476, 0.00714375000000000, -0.00412444598552338 ) )
#1306 = CARTESIAN_POINT( '', ( 0.0177800000000100, 0.00714375000001000, -0.00412444598553339 ) )
#1307 = VECTOR( '', #1945, 1.00000000000000 )
#1308 = CARTESIAN_POINT( '', ( 0.0177800000000000, 0.00714375000000000, -4.37414082005930E-19 ) )
#1311 = CARTESIAN_POINT( '', ( 0.0182953361644576, 0.00714375000001000, -0.00412444598553339 ) )
#1312 = CARTESIAN_POINT( '', ( 0.0177800000000100, 0.00714375000001000, -0.00191416204343986 ) )
#1313 = CARTESIAN_POINT( '', ( 0.0177800000000100, 0.00714375000001000, -1.00004374140820E-14 ) )
#1319 = CARTESIAN_POINT( '', ( 0.0182953361644476, 0.00714375000000000, 0.00412444598552338 ) )
#1322 = CARTESIAN_POINT( '', ( 0.0177800000000100, 0.00714375000001000, -1.00004374140820E-14 ) )
#1323 = CARTESIAN_POINT( '', ( 0.0177800000000100, 0.00714375000001000, 0.00191416204343985 ) )
#1324 = CARTESIAN_POINT( '', ( 0.0182953361644576, 0.00714375000001000, 0.00412444598553339 ) )
#1330 = CARTESIAN_POINT( '', ( 0.0246306638355524, 0.00714375000000000, 0.00412444598552338 ) )
#1331 = CARTESIAN_POINT( '', ( 0.0177800000000100, 0.00714375000001000, 0.00412444598553339 ) )
#1332 = VECTOR( '', #1946, 1.00000000000000 )
#1335 = CARTESIAN_POINT( '', ( 0.0246306638355624, 0.00714375000001000, 0.00412444598553338 ) )
#1336 = CARTESIAN_POINT( '', ( 0.0251460000000100, 0.00714375000001000, 0.00191416204343983 ) )
#1337 = CARTESIAN_POINT( '', ( 0.0251460000000100, 0.00714375000001000, 1.00000136084381E-14 ) )
#1343 = COLOUR_RGB( '', 0.647058844600000, 0.647058844600000, 0.647058844600000 )
#1344 = CARTESIAN_POINT( '', ( 0.0152400000000200, 0.00000000000000, -0.00317500000000000 ) )
#1345 = AXIS2_PLACEMENT_3D( '', #1947, #1948, #1949 )
#1346 = CARTESIAN_POINT( '', ( 1.00001944062587E-14, 0.00000000000000, -0.00317500000001000 ) )
#1347 = AXIS2_PLACEMENT_3D( '', #1950, #1951, #1952 )
#1348 = COLOUR_RGB( '', 0.647058844600000, 0.647058844600000, 0.647058844600000 )
#1349 = CARTESIAN_POINT( '', ( 0.0127000000000000, -0.00711200000000000, -1.76247905159244E-18 ) )
#1350 = CARTESIAN_POINT( '', ( 0.0120647817811433, -0.00711200000000000, 0.00410611511447662 ) )
#1353 = CARTESIAN_POINT( '', ( 0.0127000000000100, -0.00711200000001000, -1.00017624790516E-14 ) )
#1354 = CARTESIAN_POINT( '', ( 0.0127000000000100, -0.00711200000001000, 0.00190565465658016 ) )
#1355 = CARTESIAN_POINT( '', ( 0.0120647817811533, -0.00711200000001000, 0.00410611511448663 ) )
#1361 = CARTESIAN_POINT( '', ( 0.0127000000000000, -0.00355600000000000, 0.00615917267171493 ) )
#1362 = AXIS2_PLACEMENT_3D( '', #1953, #1954, #1955 )
#1365 = CARTESIAN_POINT( '', ( 0.0120647817811533, -0.00711200000001001, 0.00410611511448661 ) )
#1366 = CARTESIAN_POINT( '', ( 0.0127000000000100, -0.00520634534343986, 0.00520634534343986 ) )
#1367 = CARTESIAN_POINT( '', ( 0.0127000000000100, -0.00355600000001001, 0.00615917267172493 ) )
#1373 = COLOUR_RGB( '', 0.647058844600000, 0.647058844600000, 0.647058844600000 )
#1374 = CARTESIAN_POINT( '', ( 0.00368321821885671, 0.00711200000000000, 0.00410611511447661 ) )
#1375 = CARTESIAN_POINT( '', ( 0.00304800000000000, 0.00355600000000000, 0.00615917267171493 ) )
#1378 = CARTESIAN_POINT( '', ( 0.00368321821886671, 0.00711200000001000, 0.00410611511448662 ) )
#1379 = CARTESIAN_POINT( '', ( 0.00304800000001000, 0.00520634534343986, 0.00520634534343986 ) )
#1380 = CARTESIAN_POINT( '', ( 0.00304800000001000, 0.00355600000001000, 0.00615917267172493 ) )
#1386 = CARTESIAN_POINT( '', ( 0.00304800000000000, 0.00711200000000000, -2.91866530943707E-18 ) )
#1389 = CARTESIAN_POINT( '', ( 0.00304800000001000, 0.00711200000001000, -1.00029186653094E-14 ) )
#1390 = CARTESIAN_POINT( '', ( 0.00304800000001000, 0.00711200000001000, 0.00190565465658013 ) )
#1391 = CARTESIAN_POINT( '', ( 0.00368321821886671, 0.00711200000001000, 0.00410611511448662 ) )
#1397 = AXIS2_PLACEMENT_3D( '', #1956, #1957, #1958 )
#1398 = COLOUR_RGB( '', 0.647058844600000, 0.647058844600000, 0.647058844600000 )
#1399 = CARTESIAN_POINT( '', ( 0.0127000000000000, 0.00000000000000, 0.00555625000000000 ) )
#1400 = AXIS2_PLACEMENT_3D( '', #1959, #1960, #1961 )
#1401 = CARTESIAN_POINT( '', ( 0.0141605000000000, 0.00000000000000, 0.00555625000000000 ) )
#1402 = AXIS2_PLACEMENT_3D( '', #1962, #1963, #1964 )
#1403 = COLOUR_RGB( '', 0.647058844600000, 0.647058844600000, 0.647058844600000 )
#1404 = CARTESIAN_POINT( '', ( 0.0182953361644476, -0.00714375000000000, -0.00412444598552339 ) )
#1405 = CARTESIAN_POINT( '', ( 0.0177800000000000, -0.00357187500000000, -0.00618666897828508 ) )
#1408 = CARTESIAN_POINT( '', ( 0.0182953361644576, -0.00714375000000999, -0.00412444598553339 ) )
#1409 = CARTESIAN_POINT( '', ( 0.0177800000000100, -0.00522958795658017, -0.00522958795658017 ) )
#1410 = CARTESIAN_POINT( '', ( 0.0177800000000100, -0.00357187500001001, -0.00618666897829508 ) )
#1416 = CARTESIAN_POINT( '', ( 0.0177800000000000, -0.00714375000000000, 1.76247905159244E-18 ) )
#1419 = CARTESIAN_POINT( '', ( 0.0177800000000100, -0.00714375000001000, 1.00017624790516E-14 ) )
#1420 = CARTESIAN_POINT( '', ( 0.0177800000000100, -0.00714375000001000, -0.00191416204343984 ) )
#1421 = CARTESIAN_POINT( '', ( 0.0182953361644576, -0.00714375000001000, -0.00412444598553338 ) )
#1427 = AXIS2_PLACEMENT_3D( '', #1965, #1966, #1967 )
#1428 = COLOUR_RGB( '', 0.647058844600000, 0.647058844600000, 0.647058844600000 )
#1429 = CARTESIAN_POINT( '', ( 0.00368321821885671, -0.00711200000000000, 0.00410611511447662 ) )
#1430 = CARTESIAN_POINT( '', ( 0.00304800000000000, -0.00711200000000000, -5.03364017134800E-18 ) )
#1433 = CARTESIAN_POINT( '', ( 0.00368321821886671, -0.00711200000001000, 0.00410611511448662 ) )
#1434 = CARTESIAN_POINT( '', ( 0.00304800000001000, -0.00711200000001000, 0.00190565465658014 ) )
#1435 = CARTESIAN_POINT( '', ( 0.00304800000001000, -0.00711200000001000, -1.00017624790516E-14 ) )
#1441 = CARTESIAN_POINT( '', ( 0.00304800000000000, -0.00355600000000000, 0.00615917267171492 ) )
#1444 = CARTESIAN_POINT( '', ( 0.00304800000001000, -0.00355600000001000, 0.00615917267172492 ) )
#1445 = CARTESIAN_POINT( '', ( 0.00304800000001000, -0.00520634534343986, 0.00520634534343985 ) )
#1446 = CARTESIAN_POINT( '', ( 0.00368321821886671, -0.00711200000001000, 0.00410611511448661 ) )
#1452 = AXIS2_PLACEMENT_3D( '', #1968, #1969, #1970 )
#1453 = COLOUR_RGB( '', 0.647058844600000, 0.647058844600000, 0.647058844600000 )
#1454 = CARTESIAN_POINT( '', ( 0.0251460000000000, 0.00357187500000000, -0.00618666897828509 ) )
#1457 = CARTESIAN_POINT( '', ( 0.0246306638355624, 0.00714375000000999, -0.00412444598553340 ) )
#1458 = CARTESIAN_POINT( '', ( 0.0251460000000100, 0.00522958795658017, -0.00522958795658017 ) )
#1459 = CARTESIAN_POINT( '', ( 0.0251460000000100, 0.00357187500001000, -0.00618666897829509 ) )
#1465 = CARTESIAN_POINT( '', ( 0.0246306638355524, -8.87680045860270E-20, -0.00824889197104678 ) )
#1468 = CARTESIAN_POINT( '', ( 0.0251460000000100, 0.00357187500001000, -0.00618666897829509 ) )
#1469 = CARTESIAN_POINT( '', ( 0.0251460000000100, 0.00191416204343985, -0.00714375000001000 ) )
#1470 = CARTESIAN_POINT( '', ( 0.0246306638355624, 1.00082851321380E-14, -0.00824889197105677 ) )
#1476 = CARTESIAN_POINT( '', ( 0.0182953361644476, 3.15541970668505E-20, -0.00824889197104678 ) )
#1477 = CARTESIAN_POINT( '', ( 0.0177800000000100, -1.00019150655173E-14, -0.00824889197105678 ) )
#1478 = VECTOR( '', #1971, 1.00000000000000 )
#1479 = CARTESIAN_POINT( '', ( 0.0177800000000000, 0.00357187500000000, -0.00618666897828509 ) )
#1482 = CARTESIAN_POINT( '', ( 0.0182953361644576, 1.00083116851585E-14, -0.00824889197105678 ) )
#1483 = CARTESIAN_POINT( '', ( 0.0177800000000100, 0.00191416204343983, -0.00714375000001000 ) )
#1484 = CARTESIAN_POINT( '', ( 0.0177800000000100, 0.00357187500001000, -0.00618666897829509 ) )
#1492 = CARTESIAN_POINT( '', ( 0.0177800000000100, 0.00357187500001000, -0.00618666897829509 ) )
#1493 = CARTESIAN_POINT( '', ( 0.0177800000000100, 0.00522958795658016, -0.00522958795658017 ) )
#1494 = CARTESIAN_POINT( '', ( 0.0182953361644576, 0.00714375000000999, -0.00412444598553340 ) )
#1500 = COLOUR_RGB( '', 0.647058844600000, 0.647058844600000, 0.647058844600000 )
#1501 = CARTESIAN_POINT( '', ( 0.00368321821885671, -0.00711200000000000, -0.00410611511447662 ) )
#1502 = CARTESIAN_POINT( '', ( 0.00304800000000000, -0.00355600000000000, -0.00615917267171493 ) )
#1505 = CARTESIAN_POINT( '', ( 0.00368321821886671, -0.00711200000001000, -0.00410611511448662 ) )
#1506 = CARTESIAN_POINT( '', ( 0.00304800000001000, -0.00520634534343986, -0.00520634534343986 ) )
#1507 = CARTESIAN_POINT( '', ( 0.00304800000001000, -0.00355600000001000, -0.00615917267172493 ) )
#1513 = CARTESIAN_POINT( '', ( 0.00368321821885671, 3.88946133437832E-20, -0.00821223022895324 ) )
#1516 = CARTESIAN_POINT( '', ( 0.00304800000001000, -0.00355600000001000, -0.00615917267172493 ) )
#1517 = CARTESIAN_POINT( '', ( 0.00304800000001000, -0.00190565465658015, -0.00711200000000999 ) )
#1518 = CARTESIAN_POINT( '', ( 0.00368321821886671, -1.00075560774168E-14, -0.00821223022896323 ) )
#1524 = CARTESIAN_POINT( '', ( 0.0120647817811433, 0.00000000000000, -0.00821223022895324 ) )
#1525 = CARTESIAN_POINT( '', ( 0.0127000000000100, 1.00019128207071E-14, -0.00821223022896324 ) )
#1526 = VECTOR( '', #1972, 1.00000000000000 )
#1527 = CARTESIAN_POINT( '', ( 0.0127000000000000, -0.00355600000000000, -0.00615917267171492 ) )
#1530 = CARTESIAN_POINT( '', ( 0.0120647817811533, 1.00068004696751E-14, -0.00821223022896324 ) )
#1531 = CARTESIAN_POINT( '', ( 0.0127000000000100, -0.00190565465658014, -0.00711200000001001 ) )
#1532 = CARTESIAN_POINT( '', ( 0.0127000000000100, -0.00355600000001000, -0.00615917267172492 ) )
#1538 = CARTESIAN_POINT( '', ( 0.0120647817811433, -0.00711200000000000, -0.00410611511447662 ) )
#1541 = CARTESIAN_POINT( '', ( 0.0127000000000100, -0.00355600000001000, -0.00615917267172492 ) )
#1542 = CARTESIAN_POINT( '', ( 0.0127000000000100, -0.00520634534343986, -0.00520634534343985 ) )
#1543 = CARTESIAN_POINT( '', ( 0.0120647817811533, -0.00711200000001001, -0.00410611511448661 ) )
#1549 = CARTESIAN_POINT( '', ( 0.0127000000000100, -0.00711200000001000, -0.00410611511448662 ) )
#1550 = VECTOR( '', #1973, 1.00000000000000 )
#1551 = COLOUR_RGB( '', 0.647058844600000, 0.647058844600000, 0.647058844600000 )
#1552 = CARTESIAN_POINT( '', ( -1.00015791812302E-14, 0.00000000000000, 0.00711200000000000 ) )
#1553 = AXIS2_PLACEMENT_3D( '', #1974, #1975, #1976 )
#1554 = CARTESIAN_POINT( '', ( 0.00304800000000000, 0.00355600000000000, -0.00615917267171493 ) )
#1555 = AXIS2_PLACEMENT_3D( '', #1977, #1978, #1979 )
#1556 = AXIS2_PLACEMENT_3D( '', #1980, #1981, #1982 )
#1557 = AXIS2_PLACEMENT_3D( '', #1983, #1984, #1985 )
#1558 = AXIS2_PLACEMENT_3D( '', #1986, #1987, #1988 )
#1559 = COLOUR_RGB( '', 0.647058844600000, 0.647058844600000, 0.647058844600000 )
#1560 = CARTESIAN_POINT( '', ( 0.0251460000000000, 0.00357187500000000, 0.00618666897828508 ) )
#1561 = CARTESIAN_POINT( '', ( 0.0251460000000000, -0.00357187500000000, 0.00618666897828508 ) )
#1562 = AXIS2_PLACEMENT_3D( '', #1989, #1990, #1991 )
#1563 = CARTESIAN_POINT( '', ( 0.0246306638355524, 4.22994972382185E-18, 0.00824889197104678 ) )
#1566 = CARTESIAN_POINT( '', ( 0.0246306638355624, 1.00052627011713E-14, 0.00824889197105678 ) )
#1567 = CARTESIAN_POINT( '', ( 0.0251460000000100, 0.00191416204343982, 0.00714375000001000 ) )
#1568 = CARTESIAN_POINT( '', ( 0.0251460000000100, 0.00357187500001000, 0.00618666897829508 ) )
#1576 = CARTESIAN_POINT( '', ( 0.0251460000000100, -0.00357187500001000, 0.00618666897829508 ) )
#1577 = CARTESIAN_POINT( '', ( 0.0251460000000100, -0.00191416204343980, 0.00714375000001001 ) )
#1578 = CARTESIAN_POINT( '', ( 0.0246306638355624, 1.00105519553631E-14, 0.00824889197105678 ) )
#1584 = COLOUR_RGB( '', 0.647058844600000, 0.647058844600000, 0.647058844600000 )
#1585 = CARTESIAN_POINT( '', ( 0.00368321821885671, -9.86988268891764E-18, 0.00821223022895324 ) )
#1588 = CARTESIAN_POINT( '', ( 0.00368321821886671, -1.00075560774168E-14, 0.00821223022896324 ) )
#1589 = CARTESIAN_POINT( '', ( 0.00304800000001000, -0.00190565465658016, 0.00711200000000999 ) )
#1590 = CARTESIAN_POINT( '', ( 0.00304800000001000, -0.00355600000001000, 0.00615917267172492 ) )
#1596 = CARTESIAN_POINT( '', ( 0.0127000000000100, -0.00711200000001000, 0.00410611511448662 ) )
#1597 = VECTOR( '', #1992, 1.00000000000000 )
#1598 = CARTESIAN_POINT( '', ( 0.0120647817811433, 3.88946133437832E-20, 0.00821223022895324 ) )
#1601 = CARTESIAN_POINT( '', ( 0.0127000000000100, -0.00355600000001001, 0.00615917267172493 ) )
#1602 = CARTESIAN_POINT( '', ( 0.0127000000000100, -0.00190565465658015, 0.00711200000001000 ) )
#1603 = CARTESIAN_POINT( '', ( 0.0120647817811533, -1.00037780387084E-14, 0.00821223022896324 ) )
#1609 = CARTESIAN_POINT( '', ( 0.0127000000000100, -1.00019128207071E-14, 0.00821223022896324 ) )
#1610 = VECTOR( '', #1993, 1.00000000000000 )
#1611 = COLOUR_RGB( '', 0.647058844600000, 0.647058844600000, 0.647058844600000 )
#1614 = CARTESIAN_POINT( '', ( 0.0177800000000100, -0.00357187500001001, -0.00618666897829508 ) )
#1615 = CARTESIAN_POINT( '', ( 0.0177800000000100, -0.00191416204343983, -0.00714375000001000 ) )
#1616 = CARTESIAN_POINT( '', ( 0.0182953361644576, -1.00158677625753E-14, -0.00824889197105677 ) )
#1622 = AXIS2_PLACEMENT_3D( '', #1994, #1995, #1996 )
#1623 = COLOUR_RGB( '', 0.647058844600000, 0.647058844600000, 0.647058844600000 )
#1624 = CARTESIAN_POINT( '', ( 0.0182953361644476, -0.00714375000000000, 0.00412444598552339 ) )
#1627 = CARTESIAN_POINT( '', ( 0.0182953361644576, -0.00714375000001000, 0.00412444598553339 ) )
#1628 = CARTESIAN_POINT( '', ( 0.0177800000000100, -0.00714375000001000, 0.00191416204343984 ) )
#1629 = CARTESIAN_POINT( '', ( 0.0177800000000100, -0.00714375000001000, 1.00017624790516E-14 ) )
#1635 = CARTESIAN_POINT( '', ( 0.0177800000000000, -0.00357187500000000, 0.00618666897828508 ) )
#1638 = CARTESIAN_POINT( '', ( 0.0177800000000100, -0.00357187500001000, 0.00618666897829508 ) )
#1639 = CARTESIAN_POINT( '', ( 0.0177800000000100, -0.00522958795658019, 0.00522958795658015 ) )
#1640 = CARTESIAN_POINT( '', ( 0.0182953361644576, -0.00714375000001001, 0.00412444598553338 ) )
#1646 = AXIS2_PLACEMENT_3D( '', #1997, #1998, #1999 )
#1647 = COLOUR_RGB( '', 0.647058844600000, 0.647058844600000, 0.647058844600000 )
#1650 = CARTESIAN_POINT( '', ( 0.00304800000001000, -0.00711200000001000, -1.00017624790516E-14 ) )
#1651 = CARTESIAN_POINT( '', ( 0.00304800000001000, -0.00711200000001000, -0.00190565465658015 ) )
#1652 = CARTESIAN_POINT( '', ( 0.00368321821886671, -0.00711200000001000, -0.00410611511448662 ) )
#1660 = CARTESIAN_POINT( '', ( 0.0120647817811533, -0.00711200000001000, -0.00410611511448663 ) )
#1661 = CARTESIAN_POINT( '', ( 0.0127000000000100, -0.00711200000001000, -0.00190565465658015 ) )
#1662 = CARTESIAN_POINT( '', ( 0.0127000000000100, -0.00711200000001000, -1.00017624790516E-14 ) )
#1668 = COLOUR_RGB( '', 0.647058844600000, 0.647058844600000, 0.647058844600000 )
#1671 = CARTESIAN_POINT( '', ( 0.0251460000000100, 0.00357187500001000, 0.00618666897829508 ) )
#1672 = CARTESIAN_POINT( '', ( 0.0251460000000100, 0.00522958795658017, 0.00522958795658016 ) )
#1673 = CARTESIAN_POINT( '', ( 0.0246306638355624, 0.00714375000000999, 0.00412444598553339 ) )
#1679 = CARTESIAN_POINT( '', ( 0.0177800000000000, 0.00357187500000000, 0.00618666897828508 ) )
#1682 = CARTESIAN_POINT( '', ( 0.0182953361644576, 0.00714375000001001, 0.00412444598553339 ) )
#1683 = CARTESIAN_POINT( '', ( 0.0177800000000100, 0.00522958795658019, 0.00522958795658015 ) )
#1684 = CARTESIAN_POINT( '', ( 0.0177800000000100, 0.00357187500001000, 0.00618666897829508 ) )
#1690 = CARTESIAN_POINT( '', ( 0.0182953361644476, -7.04991620636974E-19, 0.00824889197104678 ) )
#1693 = CARTESIAN_POINT( '', ( 0.0177800000000100, 0.00357187500001000, 0.00618666897829508 ) )
#1694 = CARTESIAN_POINT( '', ( 0.0177800000000100, 0.00191416204343981, 0.00714375000001002 ) )
#1695 = CARTESIAN_POINT( '', ( 0.0182953361644576, -1.00075560774168E-14, 0.00824889197105678 ) )
#1701 = CARTESIAN_POINT( '', ( 0.0177800000000100, 1.00019150655173E-14, 0.00824889197105678 ) )
#1702 = VECTOR( '', #2000, 1.00000000000000 )
#1703 = COLOUR_RGB( '', 0.647058844600000, 0.647058844600000, 0.647058844600000 )
#1706 = CARTESIAN_POINT( '', ( 0.00368321821886671, 1.00098229006419E-14, -0.00821223022896323 ) )
#1707 = CARTESIAN_POINT( '', ( 0.00304800000001000, 0.00190565465658015, -0.00711200000001000 ) )
#1708 = CARTESIAN_POINT( '', ( 0.00304800000001000, 0.00355600000001000, -0.00615917267172493 ) )
#1714 = CARTESIAN_POINT( '', ( 0.00368321821885671, 0.00711200000000000, -0.00410611511447661 ) )
#1717 = CARTESIAN_POINT( '', ( 0.00304800000001000, 0.00355600000001000, -0.00615917267172493 ) )
#1718 = CARTESIAN_POINT( '', ( 0.00304800000001000, 0.00520634534343986, -0.00520634534343986 ) )
#1719 = CARTESIAN_POINT( '', ( 0.00368321821886671, 0.00711200000000999, -0.00410611511448663 ) )
#1725 = CARTESIAN_POINT( '', ( 0.0120647817811433, 0.00711200000000000, -0.00410611511447661 ) )
#1726 = CARTESIAN_POINT( '', ( 0.0127000000000100, 0.00711200000001000, -0.00410611511448662 ) )
#1727 = VECTOR( '', #2001, 1.00000000000000 )
#1728 = CARTESIAN_POINT( '', ( 0.0127000000000000, 0.00355600000000000, -0.00615917267171493 ) )
#1731 = CARTESIAN_POINT( '', ( 0.0120647817811533, 0.00711200000001000, -0.00410611511448662 ) )
#1732 = CARTESIAN_POINT( '', ( 0.0127000000000100, 0.00520634534343986, -0.00520634534343986 ) )
#1733 = CARTESIAN_POINT( '', ( 0.0127000000000100, 0.00355600000001000, -0.00615917267172493 ) )
#1741 = CARTESIAN_POINT( '', ( 0.0127000000000100, 0.00355600000001000, -0.00615917267172493 ) )
#1742 = CARTESIAN_POINT( '', ( 0.0127000000000100, 0.00190565465658014, -0.00711200000001000 ) )
#1743 = CARTESIAN_POINT( '', ( 0.0120647817811533, -1.00022668232250E-14, -0.00821223022896324 ) )
#1749 = COLOUR_RGB( '', 0.647058844600000, 0.647058844600000, 0.647058844600000 )
#1750 = CARTESIAN_POINT( '', ( 0.0177800000000000, 0.00000000000000, 0.00447675000002000 ) )
#1751 = AXIS2_PLACEMENT_3D( '', #2002, #2003, #2004 )
#1752 = AXIS2_PLACEMENT_3D( '', #2005, #2006, #2007 )
#1753 = AXIS2_PLACEMENT_3D( '', #2008, #2009, #2010 )
#1754 = AXIS2_PLACEMENT_3D( '', #2011, #2012, #2013 )
#1755 = COLOUR_RGB( '', 0.647058844600000, 0.647058844600000, 0.647058844600000 )
#1758 = CARTESIAN_POINT( '', ( 0.0182953361644576, 1.00113341161252E-14, 0.00824889197105678 ) )
#1759 = CARTESIAN_POINT( '', ( 0.0177800000000100, -0.00191416204343980, 0.00714375000001001 ) )
#1760 = CARTESIAN_POINT( '', ( 0.0177800000000100, -0.00357187500001000, 0.00618666897829508 ) )
#1766 = COLOUR_RGB( '', 0.647058844600000, 0.647058844600000, 0.647058844600000 )
#1767 = CARTESIAN_POINT( '', ( 0.0259080000000100, 2.00026507684936E-14, -0.00241300000000000 ) )
#1768 = AXIS2_PLACEMENT_3D( '', #2014, #2015, #2016 )
#1769 = CARTESIAN_POINT( '', ( 0.0259080000000000, 0.00000000000000, 0.00381000000000000 ) )
#1770 = AXIS2_PLACEMENT_3D( '', #2017, #2018, #2019 )
#1771 = COLOUR_RGB( '', 0.647058844600000, 0.647058844600000, 0.647058844600000 )
#1772 = CARTESIAN_POINT( '', ( 0.0152400000000000, 0.00000000000000, 0.00447675000000000 ) )
#1773 = AXIS2_PLACEMENT_3D( '', #2020, #2021, #2022 )
#1774 = COLOUR_RGB( '', 0.647058844600000, 0.647058844600000, 0.647058844600000 )
#1775 = AXIS2_PLACEMENT_3D( '', #2023, #2024, #2025 )
#1776 = COLOUR_RGB( '', 0.647058844600000, 0.647058844600000, 0.647058844600000 )
#1777 = CARTESIAN_POINT( '', ( 0.0152400000000000, 0.00000000000000, 0.00241300000000000 ) )
#1778 = AXIS2_PLACEMENT_3D( '', #2026, #2027, #2028 )
#1779 = COLOUR_RGB( '', 0.647058844600000, 0.647058844600000, 0.647058844600000 )
#1780 = AXIS2_PLACEMENT_3D( '', #2029, #2030, #2031 )
#1781 = COLOUR_RGB( '', 0.647058844600000, 0.647058844600000, 0.647058844600000 )
#1782 = CARTESIAN_POINT( '', ( 0.0127000000000000, 0.00355600000000000, 0.00615917267171493 ) )
#1783 = AXIS2_PLACEMENT_3D( '', #2032, #2033, #2034 )
#1786 = CARTESIAN_POINT( '', ( 0.0120647817811533, -1.00037780387084E-14, 0.00821223022896324 ) )
#1787 = CARTESIAN_POINT( '', ( 0.0127000000000100, 0.00190565465658014, 0.00711200000001001 ) )
#1788 = CARTESIAN_POINT( '', ( 0.0127000000000100, 0.00355600000001000, 0.00615917267172493 ) )
#1794 = COLOUR_RGB( '', 0.647058844600000, 0.647058844600000, 0.647058844600000 )
#1795 = COLOUR_RGB( '', 0.647058844600000, 0.647058844600000, 0.647058844600000 )
#1796 = CARTESIAN_POINT( '', ( 0.0127000000000000, 0.00711200000000000, 4.35470019419237E-19 ) )
#1797 = AXIS2_PLACEMENT_3D( '', #2035, #2036, #2037 )
#1798 = AXIS2_PLACEMENT_3D( '', #2038, #2039, #2040 )
#1799 = AXIS2_PLACEMENT_3D( '', #2041, #2042, #2043 )
#1800 = AXIS2_PLACEMENT_3D( '', #2044, #2045, #2046 )
#1801 = COLOUR_RGB( '', 0.647058844600000, 0.647058844600000, 0.647058844600000 )
#1804 = CARTESIAN_POINT( '', ( 0.00304800000001000, 0.00355600000001000, 0.00615917267172493 ) )
#1805 = CARTESIAN_POINT( '', ( 0.00304800000001000, 0.00190565465658014, 0.00711200000001000 ) )
#1806 = CARTESIAN_POINT( '', ( 0.00368321821886671, 1.00007556077417E-14, 0.00821223022896324 ) )
#1812 = COLOUR_RGB( '', 0.647058844600000, 0.647058844600000, 0.647058844600000 )
#1813 = CARTESIAN_POINT( '', ( 0.0120647817811433, 0.00711200000000000, 0.00410611511447661 ) )
#1816 = CARTESIAN_POINT( '', ( 0.0120647817811533, 0.00711200000001000, 0.00410611511448662 ) )
#1817 = CARTESIAN_POINT( '', ( 0.0127000000000100, 0.00711200000001000, 0.00190565465658014 ) )
#1818 = CARTESIAN_POINT( '', ( 0.0127000000000100, 0.00711200000001000, 1.00004354700194E-14 ) )
#1826 = CARTESIAN_POINT( '', ( 0.0127000000000100, 0.00355600000001000, 0.00615917267172493 ) )
#1827 = CARTESIAN_POINT( '', ( 0.0127000000000100, 0.00520634534343986, 0.00520634534343986 ) )
#1828 = CARTESIAN_POINT( '', ( 0.0120647817811533, 0.00711200000001000, 0.00410611511448662 ) )
#1834 = COLOUR_RGB( '', 0.647058844600000, 0.647058844600000, 0.647058844600000 )
#1835 = COLOUR_RGB( '', 0.647058844600000, 0.647058844600000, 0.647058844600000 )
#1836 = CARTESIAN_POINT( '', ( 0.0251460000000000, -0.00357187500000000, -0.00618666897828508 ) )
#1837 = AXIS2_PLACEMENT_3D( '', #2047, #2048, #2049 )
#1840 = CARTESIAN_POINT( '', ( 0.0246306638355624, -1.00045601994706E-14, -0.00824889197105678 ) )
#1841 = CARTESIAN_POINT( '', ( 0.0251460000000100, -0.00191416204343983, -0.00714375000001000 ) )
#1842 = CARTESIAN_POINT( '', ( 0.0251460000000100, -0.00357187500001000, -0.00618666897829508 ) )
#1848 = COLOUR_RGB( '', 0.647058844600000, 0.647058844600000, 0.647058844600000 )
#1849 = COLOUR_RGB( '', 0.647058844600000, 0.647058844600000, 0.647058844600000 )
#1850 = CARTESIAN_POINT( '', ( 0.0251460000000000, -0.00714375000000000, 2.21350157170522E-18 ) )
#1851 = AXIS2_PLACEMENT_3D( '', #2050, #2051, #2052 )
#1852 = AXIS2_PLACEMENT_3D( '', #2053, #2054, #2055 )
#1853 = CARTESIAN_POINT( '', ( 0.0251460000000200, 1.55525006934643E-18, 0.00685800000001000 ) )
#1854 = AXIS2_PLACEMENT_3D( '', #2056, #2057, #2058 )
#1855 = COLOUR_RGB( '', 0.647058844600000, 0.647058844600000, 0.647058844600000 )
#1856 = CARTESIAN_POINT( '', ( 0.0127000000000100, 0.00711200000001000, 0.00410611511448662 ) )
#1857 = VECTOR( '', #2059, 1.00000000000000 )
#1858 = COLOUR_RGB( '', 0.647058844600000, 0.647058844600000, 0.647058844600000 )
#1859 = COLOUR_RGB( '', 0.647058844600000, 0.647058844600000, 0.647058844600000 )
#1860 = COLOUR_RGB( '', 0.647058844600000, 0.647058844600000, 0.647058844600000 )
#1861 = CARTESIAN_POINT( '', ( 0.0378460000000000, 0.00000000000000, 0.00381000000002000 ) )
#1862 = AXIS2_PLACEMENT_3D( '', #2060, #2061, #2062 )
#1863 = COLOUR_RGB( '', 0.647058844600000, 0.647058844600000, 0.647058844600000 )
#1864 = COLOUR_RGB( '', 0.647058844600000, 0.647058844600000, 0.647058844600000 )
#1867 = CARTESIAN_POINT( '', ( 0.0127000000000100, 0.00711200000001000, 1.00004354700194E-14 ) )
#1868 = CARTESIAN_POINT( '', ( 0.0127000000000100, 0.00711200000001000, -0.00190565465658014 ) )
#1869 = CARTESIAN_POINT( '', ( 0.0120647817811533, 0.00711200000001000, -0.00410611511448662 ) )
#1875 = COLOUR_RGB( '', 0.647058844600000, 0.647058844600000, 0.647058844600000 )
#1876 = COLOUR_RGB( '', 0.647058844600000, 0.647058844600000, 0.647058844600000 )
#1877 = COLOUR_RGB( '', 0.647058844600000, 0.647058844600000, 0.647058844600000 )
#1878 = CARTESIAN_POINT( '', ( 0.0246306638355524, -0.00714375000000000, 0.00412444598552339 ) )
#1879 = CARTESIAN_POINT( '', ( 0.0177800000000100, -0.00714375000001000, 0.00412444598553339 ) )
#1880 = VECTOR( '', #2063, 1.00000000000000 )
#1883 = CARTESIAN_POINT( '', ( 0.0246306638355624, -0.00714375000001001, 0.00412444598553338 ) )
#1884 = CARTESIAN_POINT( '', ( 0.0251460000000100, -0.00522958795658020, 0.00522958795658016 ) )
#1885 = CARTESIAN_POINT( '', ( 0.0251460000000100, -0.00357187500001000, 0.00618666897829508 ) )
#1891 = COLOUR_RGB( '', 0.647058844600000, 0.647058844600000, 0.647058844600000 )
#1892 = CARTESIAN_POINT( '', ( 0.0246306638355524, -0.00714375000000000, -0.00412444598552339 ) )
#1895 = CARTESIAN_POINT( '', ( 0.0246306638355624, -0.00714375000001000, -0.00412444598553340 ) )
#1896 = CARTESIAN_POINT( '', ( 0.0251460000000100, -0.00714375000001001, -0.00191416204343986 ) )
#1897 = CARTESIAN_POINT( '', ( 0.0251460000000100, -0.00714375000001000, 1.00022135015717E-14 ) )
#1905 = CARTESIAN_POINT( '', ( 0.0251460000000100, -0.00714375000001000, 1.00022135015717E-14 ) )
#1906 = CARTESIAN_POINT( '', ( 0.0251460000000100, -0.00714375000001000, 0.00191416204343986 ) )
#1907 = CARTESIAN_POINT( '', ( 0.0246306638355624, -0.00714375000001000, 0.00412444598553340 ) )
#1913 = CARTESIAN_POINT( '', ( 0.0177800000000100, -0.00714375000001000, -0.00412444598553339 ) )
#1914 = VECTOR( '', #2064, 1.00000000000000 )
#1915 = COLOUR_RGB( '', 0.647058844600000, 0.647058844600000, 0.647058844600000 )
#1916 = CARTESIAN_POINT( '', ( 0.0378460000000200, 1.45266828087208E-19, 0.00685800000000000 ) )
#1917 = AXIS2_PLACEMENT_3D( '', #2065, #2066, #2067 )
#1918 = COLOUR_RGB( '', 0.647058844600000, 0.647058844600000, 0.647058844600000 )
#1919 = COLOUR_RGB( '', 0.647058844600000, 0.647058844600000, 0.647058844600000 )
#1920 = COLOUR_RGB( '', 0.647058844600000, 0.647058844600000, 0.647058844600000 )
#1921 = COLOUR_RGB( '', 0.647058844600000, 0.647058844600000, 0.647058844600000 )
#1924 = CARTESIAN_POINT( '', ( 0.0251460000000100, -0.00357187500001000, -0.00618666897829508 ) )
#1925 = CARTESIAN_POINT( '', ( 0.0251460000000100, -0.00522958795658019, -0.00522958795658016 ) )
#1926 = CARTESIAN_POINT( '', ( 0.0246306638355624, -0.00714375000001001, -0.00412444598553338 ) )
#1932 = COLOUR_RGB( '', 0.647058844600000, 0.647058844600000, 0.647058844600000 )
#1935 = CARTESIAN_POINT( '', ( 0.00368321821886671, 0.00711200000001000, -0.00410611511448661 ) )
#1936 = CARTESIAN_POINT( '', ( 0.00304800000001000, 0.00711200000001000, -0.00190565465658013 ) )
#1937 = CARTESIAN_POINT( '', ( 0.00304800000001000, 0.00711200000001000, -1.00029186653094E-14 ) )
#1943 = COLOUR_RGB( '', 0.647058844600000, 0.647058844600000, 0.647058844600000 )
#1944 = COLOUR_RGB( '', 0.647058844600000, 0.647058844600000, 0.647058844600000 )
#1945 = DIRECTION( '', ( 1.00000000000000, 3.93700787401420E-13, 3.93811809703882E-13 ) )
#1946 = DIRECTION( '', ( 1.00000000000000, 3.93700787401420E-13, 3.93811809703882E-13 ) )
#1947 = CARTESIAN_POINT( '', ( 0.0152400000000100, 0.00000000000000, 1.00009331500416E-14 ) )
#1948 = DIRECTION( '', ( 1.00000000000000, 0.00000000000000, 0.00000000000000 ) )
#1949 = DIRECTION( '', ( 0.00000000000000, 0.00000000000000, -1.00000000000000 ) )
#1950 = CARTESIAN_POINT( '', ( 0.00000000000000, 0.00000000000000, 0.00000000000000 ) )
#1951 = DIRECTION( '', ( 1.00000000000000, 0.00000000000000, 0.00000000000000 ) )
#1952 = DIRECTION( '', ( 0.00000000000000, 0.00000000000000, -1.00000000000000 ) )
#1953 = CARTESIAN_POINT( '', ( 0.0127000000000100, 0.00000000000000, -1.00000000000000E-14 ) )
#1954 = DIRECTION( '', ( 1.00000000000000, 0.00000000000000, 0.00000000000000 ) )
#1955 = DIRECTION( '', ( 0.00000000000000, 0.00000000000000, 1.00000000000000 ) )
#1956 = CARTESIAN_POINT( '', ( 0.00304800000001000, 0.00000000000000, -1.00032711611198E-14 ) )
#1957 = DIRECTION( '', ( -1.00000000000000, 0.00000000000000, 0.00000000000000 ) )
#1958 = DIRECTION( '', ( 0.00000000000000, 0.00000000000000, 1.00000000000000 ) )
#1959 = CARTESIAN_POINT( '', ( 0.0127000000000100, 0.00000000000000, -1.00011279865930E-14 ) )
#1960 = DIRECTION( '', ( 1.00000000000000, 0.00000000000000, 0.00000000000000 ) )
#1961 = DIRECTION( '', ( 0.00000000000000, 0.00000000000000, 1.00000000000000 ) )
#1962 = CARTESIAN_POINT( '', ( 0.0141605000000100, 0.00000000000000, -1.00008036904475E-14 ) )
#1963 = DIRECTION( '', ( 1.00000000000000, 0.00000000000000, 0.00000000000000 ) )
#1964 = DIRECTION( '', ( 0.00000000000000, 0.00000000000000, 1.00000000000000 ) )
#1965 = CARTESIAN_POINT( '', ( 0.0177800000000100, 0.00000000000000, 1.00000000000000E-14 ) )
#1966 = DIRECTION( '', ( -1.00000000000000, 0.00000000000000, 0.00000000000000 ) )
#1967 = DIRECTION( '', ( 0.00000000000000, 0.00000000000000, -1.00000000000000 ) )
#1968 = CARTESIAN_POINT( '', ( 0.00304800000001000, 0.00000000000000, -1.00032711611198E-14 ) )
#1969 = DIRECTION( '', ( -1.00000000000000, 0.00000000000000, 0.00000000000000 ) )
#1970 = DIRECTION( '', ( 0.00000000000000, 0.00000000000000, 1.00000000000000 ) )
#1971 = DIRECTION( '', ( 1.00000000000000, 3.93700787401420E-13, 3.93811809703882E-13 ) )
#1972 = DIRECTION( '', ( -1.00000000000000, 3.93700787401420E-13, -3.93922832006345E-13 ) )
#1973 = DIRECTION( '', ( -1.00000000000000, 3.93700787401420E-13, -3.93922832006345E-13 ) )
#1974 = CARTESIAN_POINT( '', ( 0.00000000000000, 0.00000000000000, -1.00039479530756E-14 ) )
#1975 = DIRECTION( '', ( 1.00000000000000, 0.00000000000000, 0.00000000000000 ) )
#1976 = DIRECTION( '', ( 0.00000000000000, 0.00000000000000, 1.00000000000000 ) )
#1977 = CARTESIAN_POINT( '', ( 0.00304800000001000, 0.00000000000000, -1.00032711611198E-14 ) )
#1978 = DIRECTION( '', ( -1.00000000000000, 0.00000000000000, 0.00000000000000 ) )
#1979 = DIRECTION( '', ( 0.00000000000000, 0.00000000000000, 1.00000000000000 ) )
#1980 = CARTESIAN_POINT( '', ( 0.00304800000001000, 0.00000000000000, -1.00032711611198E-14 ) )
#1981 = DIRECTION( '', ( -1.00000000000000, 0.00000000000000, 0.00000000000000 ) )
#1982 = DIRECTION( '', ( 0.00000000000000, 0.00000000000000, 1.00000000000000 ) )
#1983 = CARTESIAN_POINT( '', ( 0.00304800000001000, 0.00000000000000, -1.00032711611198E-14 ) )
#1984 = DIRECTION( '', ( -1.00000000000000, 0.00000000000000, 0.00000000000000 ) )
#1985 = DIRECTION( '', ( 0.00000000000000, 0.00000000000000, 1.00000000000000 ) )
#1986 = CARTESIAN_POINT( '', ( 0.00304800000001000, 0.00000000000000, -1.00032711611198E-14 ) )
#1987 = DIRECTION( '', ( -1.00000000000000, 0.00000000000000, 0.00000000000000 ) )
#1988 = DIRECTION( '', ( 0.00000000000000, 0.00000000000000, 1.00000000000000 ) )
#1989 = CARTESIAN_POINT( '', ( 0.0251460000000100, -1.00000000000000E-14, 1.00004510225201E-14 ) )
#1990 = DIRECTION( '', ( 1.00000000000000, 0.00000000000000, 0.00000000000000 ) )
#1991 = DIRECTION( '', ( 0.00000000000000, 0.00000000000000, -1.00000000000000 ) )
#1992 = DIRECTION( '', ( -1.00000000000000, 3.93700787401420E-13, -3.93922832006345E-13 ) )
#1993 = DIRECTION( '', ( -1.00000000000000, 3.93700787401420E-13, -3.93922832006345E-13 ) )
#1994 = CARTESIAN_POINT( '', ( 0.0177800000000100, 0.00000000000000, 1.00000000000000E-14 ) )
#1995 = DIRECTION( '', ( -1.00000000000000, 0.00000000000000, 0.00000000000000 ) )
#1996 = DIRECTION( '', ( 0.00000000000000, 0.00000000000000, -1.00000000000000 ) )
#1997 = CARTESIAN_POINT( '', ( 0.0177800000000100, 0.00000000000000, 1.00000000000000E-14 ) )
#1998 = DIRECTION( '', ( -1.00000000000000, 0.00000000000000, 0.00000000000000 ) )
#1999 = DIRECTION( '', ( 0.00000000000000, 0.00000000000000, -1.00000000000000 ) )
#2000 = DIRECTION( '', ( 1.00000000000000, 3.93700787401420E-13, 3.93811809703882E-13 ) )
#2001 = DIRECTION( '', ( -1.00000000000000, 3.93700787401420E-13, -3.93922832006345E-13 ) )
#2002 = CARTESIAN_POINT( '', ( 0.0177800000000100, 0.00000000000000, 1.00000000000000E-14 ) )
#2003 = DIRECTION( '', ( 1.00000000000000, 0.00000000000000, 0.00000000000000 ) )
#2004 = DIRECTION( '', ( 0.00000000000000, 0.00000000000000, 1.00000000000000 ) )
#2005 = CARTESIAN_POINT( '', ( 0.0177800000000100, 0.00000000000000, 1.00000000000000E-14 ) )
#2006 = DIRECTION( '', ( -1.00000000000000, 0.00000000000000, 0.00000000000000 ) )
#2007 = DIRECTION( '', ( 0.00000000000000, 0.00000000000000, -1.00000000000000 ) )
#2008 = CARTESIAN_POINT( '', ( 0.0177800000000100, 0.00000000000000, 1.00000000000000E-14 ) )
#2009 = DIRECTION( '', ( -1.00000000000000, 0.00000000000000, 0.00000000000000 ) )
#2010 = DIRECTION( '', ( 0.00000000000000, 0.00000000000000, -1.00000000000000 ) )
#2011 = CARTESIAN_POINT( '', ( 0.0177800000000100, 0.00000000000000, 1.00000000000000E-14 ) )
#2012 = DIRECTION( '', ( -1.00000000000000, 0.00000000000000, 0.00000000000000 ) )
#2013 = DIRECTION( '', ( 0.00000000000000, 0.00000000000000, -1.00000000000000 ) )
#2014 = CARTESIAN_POINT( '', ( 0.0259080000000100, 1.00026507684936E-14, 1.00000000000000E-14 ) )
#2015 = DIRECTION( '', ( 1.00000000000000, 0.00000000000000, 1.71745495844139E-23 ) )
#2016 = DIRECTION( '', ( 1.17549435082229E-38, 0.00000000000000, -1.00000000000000 ) )
#2017 = CARTESIAN_POINT( '', ( 0.0259080000000100, 0.00000000000000, -1.00026507684936E-14 ) )
#2018 = DIRECTION( '', ( -1.00000000000000, 0.00000000000000, 0.00000000000000 ) )
#2019 = DIRECTION( '', ( 0.00000000000000, 0.00000000000000, 1.00000000000000 ) )
#2020 = CARTESIAN_POINT( '', ( 0.0152400000000100, 0.00000000000000, -1.00005639932965E-14 ) )
#2021 = DIRECTION( '', ( 1.00000000000000, 0.00000000000000, 0.00000000000000 ) )
#2022 = DIRECTION( '', ( 0.00000000000000, 0.00000000000000, 1.00000000000000 ) )
#2023 = CARTESIAN_POINT( '', ( 0.0251460000000100, -1.00000000000000E-14, 1.00004510225201E-14 ) )
#2024 = DIRECTION( '', ( 1.00000000000000, 0.00000000000000, 0.00000000000000 ) )
#2025 = DIRECTION( '', ( 0.00000000000000, 0.00000000000000, -1.00000000000000 ) )
#2026 = CARTESIAN_POINT( '', ( 0.0152400000000100, 0.00000000000000, -1.00005639932965E-14 ) )
#2027 = DIRECTION( '', ( -1.00000000000000, 0.00000000000000, 0.00000000000000 ) )
#2028 = DIRECTION( '', ( 0.00000000000000, 0.00000000000000, 1.00000000000000 ) )
#2029 = CARTESIAN_POINT( '', ( 0.0251460000000100, -1.00000000000000E-14, 1.00004510225201E-14 ) )
#2030 = DIRECTION( '', ( 1.00000000000000, 0.00000000000000, 0.00000000000000 ) )
#2031 = DIRECTION( '', ( 0.00000000000000, 0.00000000000000, -1.00000000000000 ) )
#2032 = CARTESIAN_POINT( '', ( 0.0127000000000100, 0.00000000000000, -1.00000000000000E-14 ) )
#2033 = DIRECTION( '', ( 1.00000000000000, 0.00000000000000, 0.00000000000000 ) )
#2034 = DIRECTION( '', ( 0.00000000000000, 0.00000000000000, 1.00000000000000 ) )
#2035 = CARTESIAN_POINT( '', ( 0.0127000000000100, 0.00000000000000, -1.00000000000000E-14 ) )
#2036 = DIRECTION( '', ( 1.00000000000000, 0.00000000000000, 0.00000000000000 ) )
#2037 = DIRECTION( '', ( 0.00000000000000, 0.00000000000000, 1.00000000000000 ) )
#2038 = CARTESIAN_POINT( '', ( 0.0127000000000100, 0.00000000000000, -1.00000000000000E-14 ) )
#2039 = DIRECTION( '', ( 1.00000000000000, 0.00000000000000, 0.00000000000000 ) )
#2040 = DIRECTION( '', ( 0.00000000000000, 0.00000000000000, 1.00000000000000 ) )
#2041 = CARTESIAN_POINT( '', ( 0.0127000000000100, 0.00000000000000, -1.00000000000000E-14 ) )
#2042 = DIRECTION( '', ( 1.00000000000000, 0.00000000000000, 0.00000000000000 ) )
#2043 = DIRECTION( '', ( 0.00000000000000, 0.00000000000000, 1.00000000000000 ) )
#2044 = CARTESIAN_POINT( '', ( 0.0127000000000100, 0.00000000000000, -1.00000000000000E-14 ) )
#2045 = DIRECTION( '', ( 1.00000000000000, 0.00000000000000, 0.00000000000000 ) )
#2046 = DIRECTION( '', ( 0.00000000000000, 0.00000000000000, 1.00000000000000 ) )
#2047 = CARTESIAN_POINT( '', ( 0.0251460000000100, -1.00000000000000E-14, 1.00004510225201E-14 ) )
#2048 = DIRECTION( '', ( 1.00000000000000, 0.00000000000000, 0.00000000000000 ) )
#2049 = DIRECTION( '', ( 0.00000000000000, 0.00000000000000, -1.00000000000000 ) )
#2050 = CARTESIAN_POINT( '', ( 0.0251460000000100, -1.00000000000000E-14, 1.00004510225201E-14 ) )
#2051 = DIRECTION( '', ( 1.00000000000000, 0.00000000000000, 0.00000000000000 ) )
#2052 = DIRECTION( '', ( 0.00000000000000, 0.00000000000000, -1.00000000000000 ) )
#2053 = CARTESIAN_POINT( '', ( 0.0251460000000100, -1.00000000000000E-14, 1.00004510225201E-14 ) )
#2054 = DIRECTION( '', ( 1.00000000000000, 0.00000000000000, 0.00000000000000 ) )
#2055 = DIRECTION( '', ( 0.00000000000000, 0.00000000000000, -1.00000000000000 ) )
#2056 = CARTESIAN_POINT( '', ( 0.0251460000000100, 1.00015552500693E-14, 0.00000000000000 ) )
#2057 = DIRECTION( '', ( -1.00000000000000, 0.00000000000000, 0.00000000000000 ) )
#2058 = DIRECTION( '', ( 0.00000000000000, 0.00000000000000, 1.00000000000000 ) )
#2059 = DIRECTION( '', ( -1.00000000000000, 3.93700787401420E-13, -3.93922832006345E-13 ) )
#2060 = CARTESIAN_POINT( '', ( 0.0378460000000100, 0.00000000000000, 1.00000000000000E-14 ) )
#2061 = DIRECTION( '', ( -1.00000000000000, 0.00000000000000, 0.00000000000000 ) )
#2062 = DIRECTION( '', ( 0.00000000000000, 0.00000000000000, 1.00000000000000 ) )
#2063 = DIRECTION( '', ( 1.00000000000000, 3.93700787401420E-13, 3.93811809703882E-13 ) )
#2064 = DIRECTION( '', ( 1.00000000000000, 3.93700787401420E-13, 3.93811809703882E-13 ) )
#2065 = CARTESIAN_POINT( '', ( 0.0378460000000100, 1.00001452668281E-14, -1.00028199664825E-14 ) )
#2066 = DIRECTION( '', ( -1.00000000000000, 0.00000000000000, 0.00000000000000 ) )
#2067 = DIRECTION( '', ( 0.00000000000000, 0.00000000000000, 1.00000000000000 ) )
ENDSEC
END-ISO-10303-21
