# Supplementary material for: Design and operation of a molten salt electrochemical cell
Source: MethodsX. 2022 Feb 1;9:101626. doi: 10.1016/j.mex.2022.101626 (PMC8892162; doi:10.1016/j.mex.2022.101626)
Supplement: Supplementary file 1 [file mmc1.zip › Thermowell.step]

ISO-10303-21
HEADER
FILE_DESCRIPTION( ( '' ), ' ' )
FILE_NAME( '/vol/tmp/translate-16515117709555592414/5ec2fd32ad51d715697aa018.step', '2020-05-18T21:25:06', ( '' ), ( '' ), ' ', ' ', ' ' )
FILE_SCHEMA( ( 'AUTOMOTIVE_DESIGN { 1 0 10303 214 1 1 1 1 }' ) )
ENDSEC
DATA
#1 = MECHANICAL_DESIGN_GEOMETRIC_PRESENTATION_REPRESENTATION( ' ', ( #10, #11, #12, #13, #14 ), #6 )
#2 = PRODUCT_DEFINITION_CONTEXT( '', #15, 'design' )
#3 = APPLICATION_PROTOCOL_DEFINITION( 'international standard', 'automotive_design', 2001, #15 )
#4 = PRODUCT_CATEGORY_RELATIONSHIP( 'NONE', 'NONE', #16, #17 )
#5 = SHAPE_DEFINITION_REPRESENTATION( #18, #19 )
#6 = ( GEOMETRIC_REPRESENTATION_CONTEXT( 3 )GLOBAL_UNCERTAINTY_ASSIGNED_CONTEXT( ( #22 ) )GLOBAL_UNIT_ASSIGNED_CONTEXT( ( #24, #25, #26 ) )REPRESENTATION_CONTEXT( 'NONE', 'WORKSPACE' ) )
#10 = STYLED_ITEM( '', ( #28 ), #29 )
#11 = STYLED_ITEM( '', ( #30 ), #31 )
#12 = STYLED_ITEM( '', ( #32 ), #33 )
#13 = STYLED_ITEM( '', ( #34 ), #35 )
#14 = STYLED_ITEM( '', ( #36 ), #37 )
#15 = APPLICATION_CONTEXT( 'core data for automotive mechanical design processes' )
#16 = PRODUCT_CATEGORY( 'part', 'NONE' )
#17 = PRODUCT_RELATED_PRODUCT_CATEGORY( 'detail', ' ', ( #38 ) )
#18 = PRODUCT_DEFINITION_SHAPE( 'NONE', 'NONE', #39 )
#19 = ADVANCED_BREP_SHAPE_REPRESENTATION( 'Thermowell', ( #40, #41 ), #6 )
#22 = UNCERTAINTY_MEASURE_WITH_UNIT( LENGTH_MEASURE( 1.00000000000000E-06 ), #24, '', '' )
#24 = ( CONVERSION_BASED_UNIT( 'METRE', #44 )LENGTH_UNIT( )NAMED_UNIT( #47 ) )
#25 = ( NAMED_UNIT( #49 )PLANE_ANGLE_UNIT( )SI_UNIT( $, .RADIAN. ) )
#26 = ( NAMED_UNIT( #49 )SI_UNIT( $, .STERADIAN. )SOLID_ANGLE_UNIT( ) )
#28 = PRESENTATION_STYLE_ASSIGNMENT( ( #55 ) )
#29 = ADVANCED_FACE( '', ( #56, #57 ), #58, .F. )
#30 = PRESENTATION_STYLE_ASSIGNMENT( ( #59 ) )
#31 = ADVANCED_FACE( '', ( #60, #61 ), #62, .T. )
#32 = PRESENTATION_STYLE_ASSIGNMENT( ( #63 ) )
#33 = ADVANCED_FACE( '', ( #64, #65 ), #66, .T. )
#34 = PRESENTATION_STYLE_ASSIGNMENT( ( #67 ) )
#35 = ADVANCED_FACE( '', ( #68, #69 ), #70, .F. )
#36 = PRESENTATION_STYLE_ASSIGNMENT( ( #71 ) )
#37 = ADVANCED_FACE( '', ( #72, #73 ), #74, .F. )
#38 = PRODUCT( 'Thermowell', 'Thermowell', 'PART-Thermowell-DESC', ( #75 ) )
#39 = PRODUCT_DEFINITION( 'NONE', 'NONE', #76, #2 )
#40 = MANIFOLD_SOLID_BREP( 'Thermowell', #77 )
#41 = AXIS2_PLACEMENT_3D( '', #78, #79, #80 )
#44 = LENGTH_MEASURE_WITH_UNIT( LENGTH_MEASURE( 1.00000000000000 ), #81 )
#47 = DIMENSIONAL_EXPONENTS( 1.00000000000000, 0.00000000000000, 0.00000000000000, 0.00000000000000, 0.00000000000000, 0.00000000000000, 0.00000000000000 )
#49 = DIMENSIONAL_EXPONENTS( 0.00000000000000, 0.00000000000000, 0.00000000000000, 0.00000000000000, 0.00000000000000, 0.00000000000000, 0.00000000000000 )
#55 = SURFACE_STYLE_USAGE( .BOTH., #82 )
#56 = FACE_OUTER_BOUND( '', #83, .T. )
#57 = FACE_OUTER_BOUND( '', #84, .T. )
#58 = CYLINDRICAL_SURFACE( '', #85, 0.00120650000000000 )
#59 = SURFACE_STYLE_USAGE( .BOTH., #86 )
#60 = FACE_OUTER_BOUND( '', #87, .T. )
#61 = FACE_OUTER_BOUND( '', #88, .T. )
#62 = CYLINDRICAL_SURFACE( '', #89, 0.00158750000000000 )
#63 = SURFACE_STYLE_USAGE( .BOTH., #90 )
#64 = FACE_BOUND( '', #91, .T. )
#65 = FACE_OUTER_BOUND( '', #92, .T. )
#66 = SPHERICAL_SURFACE( '', #93, 0.00158750000000000 )
#67 = SURFACE_STYLE_USAGE( .BOTH., #94 )
#68 = FACE_BOUND( '', #95, .T. )
#69 = FACE_OUTER_BOUND( '', #96, .T. )
#70 = SPHERICAL_SURFACE( '', #97, 0.00120650000000000 )
#71 = SURFACE_STYLE_USAGE( .BOTH., #98 )
#72 = FACE_OUTER_BOUND( '', #99, .T. )
#73 = FACE_BOUND( '', #100, .T. )
#74 = PLANE( '', #101 )
#75 = PRODUCT_CONTEXT( '', #15, 'mechanical' )
#76 = PRODUCT_DEFINITION_FORMATION_WITH_SPECIFIED_SOURCE( ' ', 'NONE', #38, .NOT_KNOWN. )
#77 = CLOSED_SHELL( '', ( #35, #33, #31, #37, #29 ) )
#78 = CARTESIAN_POINT( '', ( 0.00000000000000, 0.00000000000000, 0.00000000000000 ) )
#79 = DIRECTION( '', ( 0.00000000000000, 0.00000000000000, 1.00000000000000 ) )
#80 = DIRECTION( '', ( 1.00000000000000, 0.00000000000000, 0.00000000000000 ) )
#81 = ( LENGTH_UNIT( )NAMED_UNIT( #47 )SI_UNIT( $, .METRE. ) )
#82 = SURFACE_SIDE_STYLE( '', ( #103 ) )
#83 = EDGE_LOOP( '', ( #104 ) )
#84 = EDGE_LOOP( '', ( #105 ) )
#85 = AXIS2_PLACEMENT_3D( '', #106, #107, #108 )
#86 = SURFACE_SIDE_STYLE( '', ( #109 ) )
#87 = EDGE_LOOP( '', ( #110 ) )
#88 = EDGE_LOOP( '', ( #111 ) )
#89 = AXIS2_PLACEMENT_3D( '', #112, #113, #114 )
#90 = SURFACE_SIDE_STYLE( '', ( #115 ) )
#91 = VERTEX_LOOP( '', #116 )
#92 = EDGE_LOOP( '', ( #117 ) )
#93 = AXIS2_PLACEMENT_3D( '', #118, #119, #120 )
#94 = SURFACE_SIDE_STYLE( '', ( #121 ) )
#95 = VERTEX_LOOP( '', #122 )
#96 = EDGE_LOOP( '', ( #123 ) )
#97 = AXIS2_PLACEMENT_3D( '', #124, #125, #126 )
#98 = SURFACE_SIDE_STYLE( '', ( #127 ) )
#99 = EDGE_LOOP( '', ( #128 ) )
#100 = EDGE_LOOP( '', ( #129 ) )
#101 = AXIS2_PLACEMENT_3D( '', #130, #131, #132 )
#103 = SURFACE_STYLE_FILL_AREA( #133 )
#104 = ORIENTED_EDGE( '', *, *, #134, .F. )
#105 = ORIENTED_EDGE( '', *, *, #135, .T. )
#106 = CARTESIAN_POINT( '', ( -2.47622355142610E-20, 0.00000000000000, 0.0618596356362104 ) )
#107 = DIRECTION( '', ( 8.93571658361185E-19, -0.00000000000000, 1.00000000000000 ) )
#108 = DIRECTION( '', ( -1.00000000000000, 0.00000000000000, 8.93571658361185E-19 ) )
#109 = SURFACE_STYLE_FILL_AREA( #136 )
#110 = ORIENTED_EDGE( '', *, *, #137, .T. )
#111 = ORIENTED_EDGE( '', *, *, #138, .F. )
#112 = CARTESIAN_POINT( '', ( -2.47622355142610E-20, 0.00000000000000, 0.0618596356362104 ) )
#113 = DIRECTION( '', ( 8.93571658361185E-19, -0.00000000000000, 1.00000000000000 ) )
#114 = DIRECTION( '', ( -1.00000000000000, 0.00000000000000, 8.93571658361185E-19 ) )
#115 = SURFACE_STYLE_FILL_AREA( #139 )
#116 = VERTEX_POINT( '', #140 )
#117 = ORIENTED_EDGE( '', *, *, #138, .T. )
#118 = CARTESIAN_POINT( '', ( -4.34507211414374E-19, 0.00000000000000, 2.29994012502507E-19 ) )
#119 = DIRECTION( '', ( 0.00000000000000, 0.00000000000000, -1.00000000000000 ) )
#120 = DIRECTION( '', ( 1.00000000000000, 0.00000000000000, 0.00000000000000 ) )
#121 = SURFACE_STYLE_FILL_AREA( #141 )
#122 = VERTEX_POINT( '', #142 )
#123 = ORIENTED_EDGE( '', *, *, #135, .F. )
#124 = CARTESIAN_POINT( '', ( -2.31331806831791E-20, 0.00000000000000, 1.82297035407115E-19 ) )
#125 = DIRECTION( '', ( 0.00000000000000, 0.00000000000000, -1.00000000000000 ) )
#126 = DIRECTION( '', ( 1.00000000000000, 0.00000000000000, 0.00000000000000 ) )
#127 = SURFACE_STYLE_FILL_AREA( #143 )
#128 = ORIENTED_EDGE( '', *, *, #137, .F. )
#129 = ORIENTED_EDGE( '', *, *, #134, .T. )
#130 = CARTESIAN_POINT( '', ( 0.00139699999999998, 0.00000000000000, 0.304800000000000 ) )
#131 = DIRECTION( '', ( -8.93571658361185E-19, 0.00000000000000, -1.00000000000000 ) )
#132 = DIRECTION( '', ( -1.00000000000000, 0.00000000000000, 8.93571658361185E-19 ) )
#133 = FILL_AREA_STYLE( '', ( #144 ) )
#134 = EDGE_CURVE( '', #145, #145, #146, .T. )
#135 = EDGE_CURVE( '', #147, #147, #148, .T. )
#136 = FILL_AREA_STYLE( '', ( #149 ) )
#137 = EDGE_CURVE( '', #150, #150, #151, .T. )
#138 = EDGE_CURVE( '', #152, #152, #153, .T. )
#139 = FILL_AREA_STYLE( '', ( #154 ) )
#140 = CARTESIAN_POINT( '', ( -3.38719416739701E-19, 0.00000000000000, -0.00158750000000000 ) )
#141 = FILL_AREA_STYLE( '', ( #155 ) )
#142 = CARTESIAN_POINT( '', ( 4.96655432695722E-20, 0.00000000000000, -0.00120650000000000 ) )
#143 = FILL_AREA_STYLE( '', ( #156 ) )
#144 = FILL_AREA_STYLE_COLOUR( '', #157 )
#145 = VERTEX_POINT( '', #158 )
#146 = CIRCLE( '', #159, 0.00120650000000000 )
#147 = VERTEX_POINT( '', #160 )
#148 = CIRCLE( '', #161, 0.00120650000000000 )
#149 = FILL_AREA_STYLE_COLOUR( '', #162 )
#150 = VERTEX_POINT( '', #163 )
#151 = CIRCLE( '', #164, 0.00158750000000000 )
#152 = VERTEX_POINT( '', #165 )
#153 = CIRCLE( '', #166, 0.00158750000000000 )
#154 = FILL_AREA_STYLE_COLOUR( '', #167 )
#155 = FILL_AREA_STYLE_COLOUR( '', #168 )
#156 = FILL_AREA_STYLE_COLOUR( '', #169 )
#157 = COLOUR_RGB( '', 0.800000011900000, 0.800000011900000, 0.800000011900000 )
#158 = CARTESIAN_POINT( '', ( -0.00120649999999996, 0.00000000000000, 0.304800000000000 ) )
#159 = AXIS2_PLACEMENT_3D( '', #170, #171, #172 )
#160 = CARTESIAN_POINT( '', ( -0.00120650000000000, 0.00000000000000, 1.07809420581277E-21 ) )
#161 = AXIS2_PLACEMENT_3D( '', #173, #174, #175 )
#162 = COLOUR_RGB( '', 0.800000011900000, 0.800000011900000, 0.800000011900000 )
#163 = CARTESIAN_POINT( '', ( -0.00158750000000000, 0.00000000000000, 0.304800000000000 ) )
#164 = AXIS2_PLACEMENT_3D( '', #176, #177, #178 )
#165 = CARTESIAN_POINT( '', ( -0.00158750000000000, 0.00000000000000, 1.41854500764838E-21 ) )
#166 = AXIS2_PLACEMENT_3D( '', #179, #180, #181 )
#167 = COLOUR_RGB( '', 0.800000011900000, 0.800000011900000, 0.800000011900000 )
#168 = COLOUR_RGB( '', 0.800000011900000, 0.800000011900000, 0.800000011900000 )
#169 = COLOUR_RGB( '', 0.800000011900000, 0.800000011900000, 0.800000011900000 )
#170 = CARTESIAN_POINT( '', ( 1.92322388753161E-19, 0.00000000000000, 0.304800000000000 ) )
#171 = DIRECTION( '', ( -8.93571658361185E-19, 0.00000000000000, -1.00000000000000 ) )
#172 = DIRECTION( '', ( -1.00000000000000, 0.00000000000000, 8.93571658361185E-19 ) )
#173 = CARTESIAN_POINT( '', ( -8.00382527153282E-20, 0.00000000000000, 0.00000000000000 ) )
#174 = DIRECTION( '', ( -8.93571658361185E-19, 0.00000000000000, -1.00000000000000 ) )
#175 = DIRECTION( '', ( -1.00000000000000, 0.00000000000000, 8.93571658361185E-19 ) )
#176 = CARTESIAN_POINT( '', ( 1.92322388753161E-19, 0.00000000000000, 0.304800000000000 ) )
#177 = DIRECTION( '', ( -8.93571658361185E-19, 0.00000000000000, -1.00000000000000 ) )
#178 = DIRECTION( '', ( -1.00000000000000, 0.00000000000000, 8.93571658361185E-19 ) )
#179 = CARTESIAN_POINT( '', ( -8.00382527153282E-20, 0.00000000000000, 0.00000000000000 ) )
#180 = DIRECTION( '', ( -8.93571658361185E-19, 0.00000000000000, -1.00000000000000 ) )
#181 = DIRECTION( '', ( -1.00000000000000, 0.00000000000000, 8.93571658361185E-19 ) )
ENDSEC
END-ISO-10303-21
