# Supplementary material for: Design and operation of a molten salt electrochemical cell
Source: MethodsX. 2022 Feb 1;9:101626. doi: 10.1016/j.mex.2022.101626 (PMC8892162; doi:10.1016/j.mex.2022.101626)
Supplement: Supplementary file 1 [file mmc1.zip › Top Lid.step]

ISO-10303-21
HEADER
FILE_DESCRIPTION( ( '' ), ' ' )
FILE_NAME( '/vol/tmp/translate-1095262330656629184/5ec2fcd030279915704ca3de.step', '2020-05-18T21:23:28', ( '' ), ( '' ), ' ', ' ', ' ' )
FILE_SCHEMA( ( 'AUTOMOTIVE_DESIGN { 1 0 10303 214 1 1 1 1 }' ) )
ENDSEC
DATA
#1 = MECHANICAL_DESIGN_GEOMETRIC_PRESENTATION_REPRESENTATION( ' ', ( #10, #11, #12, #13, #14, #15, #16, #17, #18, #19, #20, #21, #22, #23, #24, #25, #26, #27, #28, #29, #30, #31, #32, #33, #34, #35, #36, #37, #38, #39, #40, #41, #42, #43, #44 ), #6 )
#2 = PRODUCT_DEFINITION_CONTEXT( '', #45, 'design' )
#3 = APPLICATION_PROTOCOL_DEFINITION( 'international standard', 'automotive_design', 2001, #45 )
#4 = PRODUCT_CATEGORY_RELATIONSHIP( 'NONE', 'NONE', #46, #47 )
#5 = SHAPE_DEFINITION_REPRESENTATION( #48, #49 )
#6 = ( GEOMETRIC_REPRESENTATION_CONTEXT( 3 )GLOBAL_UNCERTAINTY_ASSIGNED_CONTEXT( ( #52 ) )GLOBAL_UNIT_ASSIGNED_CONTEXT( ( #54, #55, #56 ) )REPRESENTATION_CONTEXT( 'NONE', 'WORKSPACE' ) )
#10 = STYLED_ITEM( '', ( #58 ), #59 )
#11 = STYLED_ITEM( '', ( #60 ), #61 )
#12 = STYLED_ITEM( '', ( #62 ), #63 )
#13 = STYLED_ITEM( '', ( #64 ), #65 )
#14 = STYLED_ITEM( '', ( #66 ), #67 )
#15 = STYLED_ITEM( '', ( #68 ), #69 )
#16 = STYLED_ITEM( '', ( #70 ), #71 )
#17 = STYLED_ITEM( '', ( #72 ), #73 )
#18 = STYLED_ITEM( '', ( #74 ), #75 )
#19 = STYLED_ITEM( '', ( #76 ), #77 )
#20 = STYLED_ITEM( '', ( #78 ), #79 )
#21 = STYLED_ITEM( '', ( #80 ), #81 )
#22 = STYLED_ITEM( '', ( #82 ), #83 )
#23 = STYLED_ITEM( '', ( #84 ), #85 )
#24 = STYLED_ITEM( '', ( #86 ), #87 )
#25 = STYLED_ITEM( '', ( #88 ), #89 )
#26 = STYLED_ITEM( '', ( #90 ), #91 )
#27 = STYLED_ITEM( '', ( #92 ), #93 )
#28 = STYLED_ITEM( '', ( #94 ), #95 )
#29 = STYLED_ITEM( '', ( #96 ), #97 )
#30 = STYLED_ITEM( '', ( #98 ), #99 )
#31 = STYLED_ITEM( '', ( #100 ), #101 )
#32 = STYLED_ITEM( '', ( #102 ), #103 )
#33 = STYLED_ITEM( '', ( #104 ), #105 )
#34 = STYLED_ITEM( '', ( #106 ), #107 )
#35 = STYLED_ITEM( '', ( #108 ), #109 )
#36 = STYLED_ITEM( '', ( #110 ), #111 )
#37 = STYLED_ITEM( '', ( #112 ), #113 )
#38 = STYLED_ITEM( '', ( #114 ), #115 )
#39 = STYLED_ITEM( '', ( #116 ), #117 )
#40 = STYLED_ITEM( '', ( #118 ), #119 )
#41 = STYLED_ITEM( '', ( #120 ), #121 )
#42 = STYLED_ITEM( '', ( #122 ), #123 )
#43 = STYLED_ITEM( '', ( #124 ), #125 )
#44 = STYLED_ITEM( '', ( #126 ), #127 )
#45 = APPLICATION_CONTEXT( 'core data for automotive mechanical design processes' )
#46 = PRODUCT_CATEGORY( 'part', 'NONE' )
#47 = PRODUCT_RELATED_PRODUCT_CATEGORY( 'detail', ' ', ( #128 ) )
#48 = PRODUCT_DEFINITION_SHAPE( 'NONE', 'NONE', #129 )
#49 = ADVANCED_BREP_SHAPE_REPRESENTATION( 'Top Flange', ( #130, #131 ), #6 )
#52 = UNCERTAINTY_MEASURE_WITH_UNIT( LENGTH_MEASURE( 1.00000000000000E-06 ), #54, '', '' )
#54 = ( CONVERSION_BASED_UNIT( 'METRE', #134 )LENGTH_UNIT( )NAMED_UNIT( #137 ) )
#55 = ( NAMED_UNIT( #139 )PLANE_ANGLE_UNIT( )SI_UNIT( $, .RADIAN. ) )
#56 = ( NAMED_UNIT( #139 )SI_UNIT( $, .STERADIAN. )SOLID_ANGLE_UNIT( ) )
#58 = PRESENTATION_STYLE_ASSIGNMENT( ( #145 ) )
#59 = ADVANCED_FACE( '', ( #146, #147 ), #148, .F. )
#60 = PRESENTATION_STYLE_ASSIGNMENT( ( #149 ) )
#61 = ADVANCED_FACE( '', ( #150, #151 ), #152, .T. )
#62 = PRESENTATION_STYLE_ASSIGNMENT( ( #153 ) )
#63 = ADVANCED_FACE( '', ( #154, #155 ), #156, .F. )
#64 = PRESENTATION_STYLE_ASSIGNMENT( ( #157 ) )
#65 = ADVANCED_FACE( '', ( #158, #159 ), #160, .T. )
#66 = PRESENTATION_STYLE_ASSIGNMENT( ( #161 ) )
#67 = ADVANCED_FACE( '', ( #162, #163 ), #164, .F. )
#68 = PRESENTATION_STYLE_ASSIGNMENT( ( #165 ) )
#69 = ADVANCED_FACE( '', ( #166, #167 ), #168, .F. )
#70 = PRESENTATION_STYLE_ASSIGNMENT( ( #169 ) )
#71 = ADVANCED_FACE( '', ( #170, #171 ), #172, .T. )
#72 = PRESENTATION_STYLE_ASSIGNMENT( ( #173 ) )
#73 = ADVANCED_FACE( '', ( #174, #175 ), #176, .F. )
#74 = PRESENTATION_STYLE_ASSIGNMENT( ( #177 ) )
#75 = ADVANCED_FACE( '', ( #178, #179 ), #180, .T. )
#76 = PRESENTATION_STYLE_ASSIGNMENT( ( #181 ) )
#77 = ADVANCED_FACE( '', ( #182, #183 ), #184, .F. )
#78 = PRESENTATION_STYLE_ASSIGNMENT( ( #185 ) )
#79 = ADVANCED_FACE( '', ( #186, #187 ), #188, .F. )
#80 = PRESENTATION_STYLE_ASSIGNMENT( ( #189 ) )
#81 = ADVANCED_FACE( '', ( #190, #191 ), #192, .T. )
#82 = PRESENTATION_STYLE_ASSIGNMENT( ( #193 ) )
#83 = ADVANCED_FACE( '', ( #194, #195 ), #196, .T. )
#84 = PRESENTATION_STYLE_ASSIGNMENT( ( #197 ) )
#85 = ADVANCED_FACE( '', ( #198, #199 ), #200, .F. )
#86 = PRESENTATION_STYLE_ASSIGNMENT( ( #201 ) )
#87 = ADVANCED_FACE( '', ( #202, #203 ), #204, .F. )
#88 = PRESENTATION_STYLE_ASSIGNMENT( ( #205 ) )
#89 = ADVANCED_FACE( '', ( #206, #207 ), #208, .F. )
#90 = PRESENTATION_STYLE_ASSIGNMENT( ( #209 ) )
#91 = ADVANCED_FACE( '', ( #210, #211 ), #212, .T. )
#92 = PRESENTATION_STYLE_ASSIGNMENT( ( #213 ) )
#93 = ADVANCED_FACE( '', ( #214, #215 ), #216, .F. )
#94 = PRESENTATION_STYLE_ASSIGNMENT( ( #217 ) )
#95 = ADVANCED_FACE( '', ( #218, #219 ), #220, .F. )
#96 = PRESENTATION_STYLE_ASSIGNMENT( ( #221 ) )
#97 = ADVANCED_FACE( '', ( #222, #223 ), #224, .F. )
#98 = PRESENTATION_STYLE_ASSIGNMENT( ( #225 ) )
#99 = ADVANCED_FACE( '', ( #226, #227 ), #228, .F. )
#100 = PRESENTATION_STYLE_ASSIGNMENT( ( #229 ) )
#101 = ADVANCED_FACE( '', ( #230, #231 ), #232, .F. )
#102 = PRESENTATION_STYLE_ASSIGNMENT( ( #233 ) )
#103 = ADVANCED_FACE( '', ( #234, #235 ), #236, .T. )
#104 = PRESENTATION_STYLE_ASSIGNMENT( ( #237 ) )
#105 = ADVANCED_FACE( '', ( #238, #239 ), #240, .F. )
#106 = PRESENTATION_STYLE_ASSIGNMENT( ( #241 ) )
#107 = ADVANCED_FACE( '', ( #242, #243 ), #244, .F. )
#108 = PRESENTATION_STYLE_ASSIGNMENT( ( #245 ) )
#109 = ADVANCED_FACE( '', ( #246, #247, #248, #249, #250, #251, #252, #253, #254, #255, #256, #257 ), #258, .T. )
#110 = PRESENTATION_STYLE_ASSIGNMENT( ( #259 ) )
#111 = ADVANCED_FACE( '', ( #260, #261 ), #262, .F. )
#112 = PRESENTATION_STYLE_ASSIGNMENT( ( #263 ) )
#113 = ADVANCED_FACE( '', ( #264, #265 ), #266, .F. )
#114 = PRESENTATION_STYLE_ASSIGNMENT( ( #267 ) )
#115 = ADVANCED_FACE( '', ( #268, #269 ), #270, .F. )
#116 = PRESENTATION_STYLE_ASSIGNMENT( ( #271 ) )
#117 = ADVANCED_FACE( '', ( #272, #273 ), #274, .T. )
#118 = PRESENTATION_STYLE_ASSIGNMENT( ( #275 ) )
#119 = ADVANCED_FACE( '', ( #276, #277 ), #278, .T. )
#120 = PRESENTATION_STYLE_ASSIGNMENT( ( #279 ) )
#121 = ADVANCED_FACE( '', ( #280, #281 ), #282, .F. )
#122 = PRESENTATION_STYLE_ASSIGNMENT( ( #283 ) )
#123 = ADVANCED_FACE( '', ( #284, #285, #286, #287, #288, #289, #290 ), #291, .T. )
#124 = PRESENTATION_STYLE_ASSIGNMENT( ( #292 ) )
#125 = ADVANCED_FACE( '', ( #293, #294 ), #295, .F. )
#126 = PRESENTATION_STYLE_ASSIGNMENT( ( #296 ) )
#127 = ADVANCED_FACE( '', ( #297, #298 ), #299, .T. )
#128 = PRODUCT( 'Top Flange', 'Top Flange', 'PART-Top Flange-DESC', ( #300 ) )
#129 = PRODUCT_DEFINITION( 'NONE', 'NONE', #301, #2 )
#130 = MANIFOLD_SOLID_BREP( 'Top Flange', #302 )
#131 = AXIS2_PLACEMENT_3D( '', #303, #304, #305 )
#134 = LENGTH_MEASURE_WITH_UNIT( LENGTH_MEASURE( 1.00000000000000 ), #306 )
#137 = DIMENSIONAL_EXPONENTS( 1.00000000000000, 0.00000000000000, 0.00000000000000, 0.00000000000000, 0.00000000000000, 0.00000000000000, 0.00000000000000 )
#139 = DIMENSIONAL_EXPONENTS( 0.00000000000000, 0.00000000000000, 0.00000000000000, 0.00000000000000, 0.00000000000000, 0.00000000000000, 0.00000000000000 )
#145 = SURFACE_STYLE_USAGE( .BOTH., #307 )
#146 = FACE_OUTER_BOUND( '', #308, .T. )
#147 = FACE_BOUND( '', #309, .T. )
#148 = CONICAL_SURFACE( '', #310, 0.857167300700000, 1.02974425870000 )
#149 = SURFACE_STYLE_USAGE( .BOTH., #311 )
#150 = FACE_BOUND( '', #312, .T. )
#151 = FACE_OUTER_BOUND( '', #313, .T. )
#152 = PLANE( '', #314 )
#153 = SURFACE_STYLE_USAGE( .BOTH., #315 )
#154 = FACE_OUTER_BOUND( '', #316, .T. )
#155 = FACE_OUTER_BOUND( '', #317, .T. )
#156 = CYLINDRICAL_SURFACE( '', #318, 0.00698500000000000 )
#157 = SURFACE_STYLE_USAGE( .BOTH., #319 )
#158 = FACE_OUTER_BOUND( '', #320, .T. )
#159 = FACE_OUTER_BOUND( '', #321, .T. )
#160 = CYLINDRICAL_SURFACE( '', #322, 0.0474980000000000 )
#161 = SURFACE_STYLE_USAGE( .BOTH., #323 )
#162 = FACE_OUTER_BOUND( '', #324, .T. )
#163 = FACE_BOUND( '', #325, .T. )
#164 = CONICAL_SURFACE( '', #326, 0.857167300700000, 1.02974425870000 )
#165 = SURFACE_STYLE_USAGE( .BOTH., #327 )
#166 = FACE_OUTER_BOUND( '', #328, .T. )
#167 = FACE_OUTER_BOUND( '', #329, .T. )
#168 = CYLINDRICAL_SURFACE( '', #330, 0.00698500000000000 )
#169 = SURFACE_STYLE_USAGE( .BOTH., #331 )
#170 = FACE_OUTER_BOUND( '', #332, .T. )
#171 = FACE_BOUND( '', #333, .T. )
#172 = PLANE( '', #334 )
#173 = SURFACE_STYLE_USAGE( .BOTH., #335 )
#174 = FACE_OUTER_BOUND( '', #336, .T. )
#175 = FACE_OUTER_BOUND( '', #337, .T. )
#176 = TOROIDAL_SURFACE( '', #338, 0.0474980000000000, 0.00149860000000000 )
#177 = SURFACE_STYLE_USAGE( .BOTH., #339 )
#178 = FACE_OUTER_BOUND( '', #340, .T. )
#179 = FACE_OUTER_BOUND( '', #341, .T. )
#180 = CYLINDRICAL_SURFACE( '', #342, 0.0301752000000000 )
#181 = SURFACE_STYLE_USAGE( .BOTH., #343 )
#182 = FACE_OUTER_BOUND( '', #344, .T. )
#183 = FACE_BOUND( '', #345, .T. )
#184 = CONICAL_SURFACE( '', #346, 0.857167300700000, 1.02974425870000 )
#185 = SURFACE_STYLE_USAGE( .BOTH., #347 )
#186 = FACE_OUTER_BOUND( '', #348, .T. )
#187 = FACE_OUTER_BOUND( '', #349, .T. )
#188 = TOROIDAL_SURFACE( '', #350, 0.0403860000000000, 0.000381000000000000 )
#189 = SURFACE_STYLE_USAGE( .BOTH., #351 )
#190 = FACE_BOUND( '', #352, .T. )
#191 = FACE_OUTER_BOUND( '', #353, .T. )
#192 = PLANE( '', #354 )
#193 = SURFACE_STYLE_USAGE( .BOTH., #355 )
#194 = FACE_OUTER_BOUND( '', #356, .T. )
#195 = FACE_OUTER_BOUND( '', #357, .T. )
#196 = CYLINDRICAL_SURFACE( '', #358, 0.0400050000000000 )
#197 = SURFACE_STYLE_USAGE( .BOTH., #359 )
#198 = FACE_OUTER_BOUND( '', #360, .T. )
#199 = FACE_OUTER_BOUND( '', #361, .T. )
#200 = CYLINDRICAL_SURFACE( '', #362, 0.00698500000000000 )
#201 = SURFACE_STYLE_USAGE( .BOTH., #363 )
#202 = FACE_OUTER_BOUND( '', #364, .T. )
#203 = FACE_OUTER_BOUND( '', #365, .T. )
#204 = CYLINDRICAL_SURFACE( '', #366, 0.00113030000000000 )
#205 = SURFACE_STYLE_USAGE( .BOTH., #367 )
#206 = FACE_OUTER_BOUND( '', #368, .T. )
#207 = FACE_OUTER_BOUND( '', #369, .T. )
#208 = CYLINDRICAL_SURFACE( '', #370, 0.00113030000000000 )
#209 = SURFACE_STYLE_USAGE( .BOTH., #371 )
#210 = FACE_OUTER_BOUND( '', #372, .T. )
#211 = FACE_OUTER_BOUND( '', #373, .T. )
#212 = TOROIDAL_SURFACE( '', #374, 0.0453644000000000, 0.000381000000000000 )
#213 = SURFACE_STYLE_USAGE( .BOTH., #375 )
#214 = FACE_OUTER_BOUND( '', #376, .T. )
#215 = FACE_OUTER_BOUND( '', #377, .T. )
#216 = CYLINDRICAL_SURFACE( '', #378, 0.00698500000000000 )
#217 = SURFACE_STYLE_USAGE( .BOTH., #379 )
#218 = FACE_OUTER_BOUND( '', #380, .T. )
#219 = FACE_BOUND( '', #381, .T. )
#220 = CONICAL_SURFACE( '', #382, 0.857167300700000, 1.02974425870000 )
#221 = SURFACE_STYLE_USAGE( .BOTH., #383 )
#222 = FACE_OUTER_BOUND( '', #384, .T. )
#223 = FACE_OUTER_BOUND( '', #385, .T. )
#224 = CYLINDRICAL_SURFACE( '', #386, 0.00113030000000000 )
#225 = SURFACE_STYLE_USAGE( .BOTH., #387 )
#226 = FACE_OUTER_BOUND( '', #388, .T. )
#227 = FACE_OUTER_BOUND( '', #389, .T. )
#228 = CYLINDRICAL_SURFACE( '', #390, 0.00113030000000000 )
#229 = SURFACE_STYLE_USAGE( .BOTH., #391 )
#230 = FACE_OUTER_BOUND( '', #392, .T. )
#231 = FACE_OUTER_BOUND( '', #393, .T. )
#232 = CYLINDRICAL_SURFACE( '', #394, 0.00331470000000000 )
#233 = SURFACE_STYLE_USAGE( .BOTH., #395 )
#234 = FACE_OUTER_BOUND( '', #396, .T. )
#235 = FACE_OUTER_BOUND( '', #397, .T. )
#236 = CYLINDRICAL_SURFACE( '', #398, 0.0474980000000000 )
#237 = SURFACE_STYLE_USAGE( .BOTH., #399 )
#238 = FACE_OUTER_BOUND( '', #400, .T. )
#239 = FACE_OUTER_BOUND( '', #401, .T. )
#240 = CYLINDRICAL_SURFACE( '', #402, 0.00698500000000000 )
#241 = SURFACE_STYLE_USAGE( .BOTH., #403 )
#242 = FACE_OUTER_BOUND( '', #404, .T. )
#243 = FACE_OUTER_BOUND( '', #405, .T. )
#244 = CYLINDRICAL_SURFACE( '', #406, 0.0449834000000000 )
#245 = SURFACE_STYLE_USAGE( .BOTH., #407 )
#246 = FACE_BOUND( '', #408, .T. )
#247 = FACE_BOUND( '', #409, .T. )
#248 = FACE_BOUND( '', #410, .T. )
#249 = FACE_BOUND( '', #411, .T. )
#250 = FACE_BOUND( '', #412, .T. )
#251 = FACE_BOUND( '', #413, .T. )
#252 = FACE_BOUND( '', #414, .T. )
#253 = FACE_BOUND( '', #415, .T. )
#254 = FACE_BOUND( '', #416, .T. )
#255 = FACE_BOUND( '', #417, .T. )
#256 = FACE_BOUND( '', #418, .T. )
#257 = FACE_OUTER_BOUND( '', #419, .T. )
#258 = PLANE( '', #420 )
#259 = SURFACE_STYLE_USAGE( .BOTH., #421 )
#260 = FACE_OUTER_BOUND( '', #422, .T. )
#261 = FACE_OUTER_BOUND( '', #423, .T. )
#262 = TOROIDAL_SURFACE( '', #424, 0.0446024000000000, 0.000381000000000000 )
#263 = SURFACE_STYLE_USAGE( .BOTH., #425 )
#264 = FACE_OUTER_BOUND( '', #426, .T. )
#265 = FACE_OUTER_BOUND( '', #427, .T. )
#266 = CYLINDRICAL_SURFACE( '', #428, 0.0350012000000000 )
#267 = SURFACE_STYLE_USAGE( .BOTH., #429 )
#268 = FACE_OUTER_BOUND( '', #430, .T. )
#269 = FACE_OUTER_BOUND( '', #431, .T. )
#270 = CYLINDRICAL_SURFACE( '', #432, 0.00113030000000000 )
#271 = SURFACE_STYLE_USAGE( .BOTH., #433 )
#272 = FACE_OUTER_BOUND( '', #434, .T. )
#273 = FACE_OUTER_BOUND( '', #435, .T. )
#274 = TOROIDAL_SURFACE( '', #436, 0.0396240000000000, 0.000381000000000000 )
#275 = SURFACE_STYLE_USAGE( .BOTH., #437 )
#276 = FACE_BOUND( '', #438, .T. )
#277 = FACE_OUTER_BOUND( '', #439, .T. )
#278 = PLANE( '', #440 )
#279 = SURFACE_STYLE_USAGE( .BOTH., #441 )
#280 = FACE_OUTER_BOUND( '', #442, .T. )
#281 = FACE_BOUND( '', #443, .T. )
#282 = CONICAL_SURFACE( '', #444, 0.857167300700000, 1.02974425870000 )
#283 = SURFACE_STYLE_USAGE( .BOTH., #445 )
#284 = FACE_BOUND( '', #446, .T. )
#285 = FACE_BOUND( '', #447, .T. )
#286 = FACE_BOUND( '', #448, .T. )
#287 = FACE_BOUND( '', #449, .T. )
#288 = FACE_BOUND( '', #450, .T. )
#289 = FACE_BOUND( '', #451, .T. )
#290 = FACE_OUTER_BOUND( '', #452, .T. )
#291 = PLANE( '', #453 )
#292 = SURFACE_STYLE_USAGE( .BOTH., #454 )
#293 = FACE_OUTER_BOUND( '', #455, .T. )
#294 = FACE_OUTER_BOUND( '', #456, .T. )
#295 = CYLINDRICAL_SURFACE( '', #457, 0.00698500000000000 )
#296 = SURFACE_STYLE_USAGE( .BOTH., #458 )
#297 = FACE_OUTER_BOUND( '', #459, .T. )
#298 = FACE_BOUND( '', #460, .T. )
#299 = PLANE( '', #461 )
#300 = PRODUCT_CONTEXT( '', #45, 'mechanical' )
#301 = PRODUCT_DEFINITION_FORMATION_WITH_SPECIFIED_SOURCE( ' ', 'NONE', #128, .NOT_KNOWN. )
#302 = CLOSED_SHELL( '', ( #77, #87, #85, #75, #61, #113, #103, #73, #127, #91, #107, #111, #71, #79, #83, #117, #125, #93, #105, #69, #63, #101, #119, #81, #65, #123, #109, #89, #67, #115, #95, #97, #121, #99, #59 ) )
#303 = CARTESIAN_POINT( '', ( 0.00000000000000, 0.00000000000000, 0.00000000000000 ) )
#304 = DIRECTION( '', ( 0.00000000000000, 0.00000000000000, 1.00000000000000 ) )
#305 = DIRECTION( '', ( 1.00000000000000, 0.00000000000000, 0.00000000000000 ) )
#306 = ( LENGTH_UNIT( )NAMED_UNIT( #137 )SI_UNIT( $, .METRE. ) )
#307 = SURFACE_SIDE_STYLE( '', ( #463 ) )
#308 = EDGE_LOOP( '', ( #464 ) )
#309 = VERTEX_LOOP( '', #465 )
#310 = AXIS2_PLACEMENT_3D( '', #466, #467, #468 )
#311 = SURFACE_SIDE_STYLE( '', ( #469 ) )
#312 = EDGE_LOOP( '', ( #470 ) )
#313 = EDGE_LOOP( '', ( #471 ) )
#314 = AXIS2_PLACEMENT_3D( '', #472, #473, #474 )
#315 = SURFACE_SIDE_STYLE( '', ( #475 ) )
#316 = EDGE_LOOP( '', ( #476 ) )
#317 = EDGE_LOOP( '', ( #477 ) )
#318 = AXIS2_PLACEMENT_3D( '', #478, #479, #480 )
#319 = SURFACE_SIDE_STYLE( '', ( #481 ) )
#320 = EDGE_LOOP( '', ( #482 ) )
#321 = EDGE_LOOP( '', ( #483 ) )
#322 = AXIS2_PLACEMENT_3D( '', #484, #485, #486 )
#323 = SURFACE_SIDE_STYLE( '', ( #487 ) )
#324 = EDGE_LOOP( '', ( #488 ) )
#325 = VERTEX_LOOP( '', #489 )
#326 = AXIS2_PLACEMENT_3D( '', #490, #491, #492 )
#327 = SURFACE_SIDE_STYLE( '', ( #493 ) )
#328 = EDGE_LOOP( '', ( #494 ) )
#329 = EDGE_LOOP( '', ( #495 ) )
#330 = AXIS2_PLACEMENT_3D( '', #496, #497, #498 )
#331 = SURFACE_SIDE_STYLE( '', ( #499 ) )
#332 = EDGE_LOOP( '', ( #500 ) )
#333 = EDGE_LOOP( '', ( #501 ) )
#334 = AXIS2_PLACEMENT_3D( '', #502, #503, #504 )
#335 = SURFACE_SIDE_STYLE( '', ( #505 ) )
#336 = EDGE_LOOP( '', ( #506 ) )
#337 = EDGE_LOOP( '', ( #507 ) )
#338 = AXIS2_PLACEMENT_3D( '', #508, #509, #510 )
#339 = SURFACE_SIDE_STYLE( '', ( #511 ) )
#340 = EDGE_LOOP( '', ( #512 ) )
#341 = EDGE_LOOP( '', ( #513 ) )
#342 = AXIS2_PLACEMENT_3D( '', #514, #515, #516 )
#343 = SURFACE_SIDE_STYLE( '', ( #517 ) )
#344 = EDGE_LOOP( '', ( #518 ) )
#345 = VERTEX_LOOP( '', #519 )
#346 = AXIS2_PLACEMENT_3D( '', #520, #521, #522 )
#347 = SURFACE_SIDE_STYLE( '', ( #523 ) )
#348 = EDGE_LOOP( '', ( #524 ) )
#349 = EDGE_LOOP( '', ( #525 ) )
#350 = AXIS2_PLACEMENT_3D( '', #526, #527, #528 )
#351 = SURFACE_SIDE_STYLE( '', ( #529 ) )
#352 = EDGE_LOOP( '', ( #530 ) )
#353 = EDGE_LOOP( '', ( #531 ) )
#354 = AXIS2_PLACEMENT_3D( '', #532, #533, #534 )
#355 = SURFACE_SIDE_STYLE( '', ( #535 ) )
#356 = EDGE_LOOP( '', ( #536 ) )
#357 = EDGE_LOOP( '', ( #537 ) )
#358 = AXIS2_PLACEMENT_3D( '', #538, #539, #540 )
#359 = SURFACE_SIDE_STYLE( '', ( #541 ) )
#360 = EDGE_LOOP( '', ( #542 ) )
#361 = EDGE_LOOP( '', ( #543 ) )
#362 = AXIS2_PLACEMENT_3D( '', #544, #545, #546 )
#363 = SURFACE_SIDE_STYLE( '', ( #547 ) )
#364 = EDGE_LOOP( '', ( #548 ) )
#365 = EDGE_LOOP( '', ( #549 ) )
#366 = AXIS2_PLACEMENT_3D( '', #550, #551, #552 )
#367 = SURFACE_SIDE_STYLE( '', ( #553 ) )
#368 = EDGE_LOOP( '', ( #554 ) )
#369 = EDGE_LOOP( '', ( #555 ) )
#370 = AXIS2_PLACEMENT_3D( '', #556, #557, #558 )
#371 = SURFACE_SIDE_STYLE( '', ( #559 ) )
#372 = EDGE_LOOP( '', ( #560 ) )
#373 = EDGE_LOOP( '', ( #561 ) )
#374 = AXIS2_PLACEMENT_3D( '', #562, #563, #564 )
#375 = SURFACE_SIDE_STYLE( '', ( #565 ) )
#376 = EDGE_LOOP( '', ( #566 ) )
#377 = EDGE_LOOP( '', ( #567 ) )
#378 = AXIS2_PLACEMENT_3D( '', #568, #569, #570 )
#379 = SURFACE_SIDE_STYLE( '', ( #571 ) )
#380 = EDGE_LOOP( '', ( #572 ) )
#381 = VERTEX_LOOP( '', #573 )
#382 = AXIS2_PLACEMENT_3D( '', #574, #575, #576 )
#383 = SURFACE_SIDE_STYLE( '', ( #577 ) )
#384 = EDGE_LOOP( '', ( #578 ) )
#385 = EDGE_LOOP( '', ( #579 ) )
#386 = AXIS2_PLACEMENT_3D( '', #580, #581, #582 )
#387 = SURFACE_SIDE_STYLE( '', ( #583 ) )
#388 = EDGE_LOOP( '', ( #584 ) )
#389 = EDGE_LOOP( '', ( #585 ) )
#390 = AXIS2_PLACEMENT_3D( '', #586, #587, #588 )
#391 = SURFACE_SIDE_STYLE( '', ( #589 ) )
#392 = EDGE_LOOP( '', ( #590 ) )
#393 = EDGE_LOOP( '', ( #591 ) )
#394 = AXIS2_PLACEMENT_3D( '', #592, #593, #594 )
#395 = SURFACE_SIDE_STYLE( '', ( #595 ) )
#396 = EDGE_LOOP( '', ( #596 ) )
#397 = EDGE_LOOP( '', ( #597 ) )
#398 = AXIS2_PLACEMENT_3D( '', #598, #599, #600 )
#399 = SURFACE_SIDE_STYLE( '', ( #601 ) )
#400 = EDGE_LOOP( '', ( #602 ) )
#401 = EDGE_LOOP( '', ( #603 ) )
#402 = AXIS2_PLACEMENT_3D( '', #604, #605, #606 )
#403 = SURFACE_SIDE_STYLE( '', ( #607 ) )
#404 = EDGE_LOOP( '', ( #608 ) )
#405 = EDGE_LOOP( '', ( #609 ) )
#406 = AXIS2_PLACEMENT_3D( '', #610, #611, #612 )
#407 = SURFACE_SIDE_STYLE( '', ( #613 ) )
#408 = EDGE_LOOP( '', ( #614 ) )
#409 = EDGE_LOOP( '', ( #615 ) )
#410 = EDGE_LOOP( '', ( #616 ) )
#411 = EDGE_LOOP( '', ( #617 ) )
#412 = EDGE_LOOP( '', ( #618 ) )
#413 = EDGE_LOOP( '', ( #619 ) )
#414 = EDGE_LOOP( '', ( #620 ) )
#415 = EDGE_LOOP( '', ( #621 ) )
#416 = EDGE_LOOP( '', ( #622 ) )
#417 = EDGE_LOOP( '', ( #623 ) )
#418 = EDGE_LOOP( '', ( #624 ) )
#419 = EDGE_LOOP( '', ( #625 ) )
#420 = AXIS2_PLACEMENT_3D( '', #626, #627, #628 )
#421 = SURFACE_SIDE_STYLE( '', ( #629 ) )
#422 = EDGE_LOOP( '', ( #630 ) )
#423 = EDGE_LOOP( '', ( #631 ) )
#424 = AXIS2_PLACEMENT_3D( '', #632, #633, #634 )
#425 = SURFACE_SIDE_STYLE( '', ( #635 ) )
#426 = EDGE_LOOP( '', ( #636 ) )
#427 = EDGE_LOOP( '', ( #637 ) )
#428 = AXIS2_PLACEMENT_3D( '', #638, #639, #640 )
#429 = SURFACE_SIDE_STYLE( '', ( #641 ) )
#430 = EDGE_LOOP( '', ( #642 ) )
#431 = EDGE_LOOP( '', ( #643 ) )
#432 = AXIS2_PLACEMENT_3D( '', #644, #645, #646 )
#433 = SURFACE_SIDE_STYLE( '', ( #647 ) )
#434 = EDGE_LOOP( '', ( #648 ) )
#435 = EDGE_LOOP( '', ( #649 ) )
#436 = AXIS2_PLACEMENT_3D( '', #650, #651, #652 )
#437 = SURFACE_SIDE_STYLE( '', ( #653 ) )
#438 = EDGE_LOOP( '', ( #654 ) )
#439 = EDGE_LOOP( '', ( #655 ) )
#440 = AXIS2_PLACEMENT_3D( '', #656, #657, #658 )
#441 = SURFACE_SIDE_STYLE( '', ( #659 ) )
#442 = EDGE_LOOP( '', ( #660 ) )
#443 = VERTEX_LOOP( '', #661 )
#444 = AXIS2_PLACEMENT_3D( '', #662, #663, #664 )
#445 = SURFACE_SIDE_STYLE( '', ( #665 ) )
#446 = EDGE_LOOP( '', ( #666 ) )
#447 = EDGE_LOOP( '', ( #667 ) )
#448 = EDGE_LOOP( '', ( #668 ) )
#449 = EDGE_LOOP( '', ( #669 ) )
#450 = EDGE_LOOP( '', ( #670 ) )
#451 = EDGE_LOOP( '', ( #671 ) )
#452 = EDGE_LOOP( '', ( #672 ) )
#453 = AXIS2_PLACEMENT_3D( '', #673, #674, #675 )
#454 = SURFACE_SIDE_STYLE( '', ( #676 ) )
#455 = EDGE_LOOP( '', ( #677 ) )
#456 = EDGE_LOOP( '', ( #678 ) )
#457 = AXIS2_PLACEMENT_3D( '', #679, #680, #681 )
#458 = SURFACE_SIDE_STYLE( '', ( #682 ) )
#459 = EDGE_LOOP( '', ( #683 ) )
#460 = EDGE_LOOP( '', ( #684 ) )
#461 = AXIS2_PLACEMENT_3D( '', #685, #686, #687 )
#463 = SURFACE_STYLE_FILL_AREA( #688 )
#464 = ORIENTED_EDGE( '', *, *, #689, .T. )
#465 = VERTEX_POINT( '', #690 )
#466 = CARTESIAN_POINT( '', ( 0.0241568355138969, 0.512827922152367, -0.00784903165712366 ) )
#467 = DIRECTION( '', ( -0.00000000000000, 1.00000000000000, -0.00000000000000 ) )
#468 = DIRECTION( '', ( 0.00000000000000, 0.00000000000000, 1.00000000000000 ) )
#469 = SURFACE_STYLE_FILL_AREA( #691 )
#470 = ORIENTED_EDGE( '', *, *, #692, .T. )
#471 = ORIENTED_EDGE( '', *, *, #693, .F. )
#472 = CARTESIAN_POINT( '', ( 0.0350012000000000, 0.00317500000000000, 0.00000000000000 ) )
#473 = DIRECTION( '', ( 0.00000000000000, 1.00000000000000, 0.00000000000000 ) )
#474 = DIRECTION( '', ( -1.00000000000000, 0.00000000000000, 0.00000000000000 ) )
#475 = SURFACE_STYLE_FILL_AREA( #694 )
#476 = ORIENTED_EDGE( '', *, *, #695, .T. )
#477 = ORIENTED_EDGE( '', *, *, #696, .T. )
#478 = CARTESIAN_POINT( '', ( -0.0171996668858940, 0.00673100000000000, 0.00558851053987117 ) )
#479 = DIRECTION( '', ( -0.00000000000000, 1.00000000000000, -0.00000000000000 ) )
#480 = DIRECTION( '', ( 1.00000000000000, 0.00000000000000, 0.00000000000000 ) )
#481 = SURFACE_STYLE_FILL_AREA( #697 )
#482 = ORIENTED_EDGE( '', *, *, #698, .T. )
#483 = ORIENTED_EDGE( '', *, *, #699, .F. )
#484 = CARTESIAN_POINT( '', ( 0.00000000000000, 0.00596900000000000, 0.00000000000000 ) )
#485 = DIRECTION( '', ( -0.00000000000000, 1.00000000000000, -0.00000000000000 ) )
#486 = DIRECTION( '', ( 1.00000000000000, 0.00000000000000, 0.00000000000000 ) )
#487 = SURFACE_STYLE_FILL_AREA( #700 )
#488 = ORIENTED_EDGE( '', *, *, #701, .T. )
#489 = VERTEX_POINT( '', #702 )
#490 = CARTESIAN_POINT( '', ( -0.0149297454082288, 0.512827922152367, 0.0205490316571236 ) )
#491 = DIRECTION( '', ( -0.00000000000000, 1.00000000000000, -0.00000000000000 ) )
#492 = DIRECTION( '', ( 0.00000000000000, 0.00000000000000, 1.00000000000000 ) )
#493 = SURFACE_STYLE_FILL_AREA( #703 )
#494 = ORIENTED_EDGE( '', *, *, #704, .T. )
#495 = ORIENTED_EDGE( '', *, *, #705, .T. )
#496 = CARTESIAN_POINT( '', ( -0.0106299787306573, 0.00673100000000000, -0.0146309105398726 ) )
#497 = DIRECTION( '', ( -0.00000000000000, 1.00000000000000, -0.00000000000000 ) )
#498 = DIRECTION( '', ( 1.00000000000000, 0.00000000000000, 0.00000000000000 ) )
#499 = SURFACE_STYLE_FILL_AREA( #706 )
#500 = ORIENTED_EDGE( '', *, *, #707, .T. )
#501 = ORIENTED_EDGE( '', *, *, #708, .F. )
#502 = CARTESIAN_POINT( '', ( 0.0403860000000000, -0.00393700000000000, 0.00000000000000 ) )
#503 = DIRECTION( '', ( 0.00000000000000, -1.00000000000000, 0.00000000000000 ) )
#504 = DIRECTION( '', ( 1.00000000000000, 0.00000000000000, 0.00000000000000 ) )
#505 = SURFACE_STYLE_FILL_AREA( #709 )
#506 = ORIENTED_EDGE( '', *, *, #710, .T. )
#507 = ORIENTED_EDGE( '', *, *, #698, .F. )
#508 = CARTESIAN_POINT( '', ( 0.00000000000000, 0.000965200000000000, 0.00000000000000 ) )
#509 = DIRECTION( '', ( 0.00000000000000, -1.00000000000000, -0.00000000000000 ) )
#510 = DIRECTION( '', ( -0.809016994374948, 0.00000000000000, -0.587785252292473 ) )
#511 = SURFACE_STYLE_FILL_AREA( #711 )
#512 = ORIENTED_EDGE( '', *, *, #712, .T. )
#513 = ORIENTED_EDGE( '', *, *, #692, .F. )
#514 = CARTESIAN_POINT( '', ( 0.00000000000000, 0.00596900000000000, 0.00000000000000 ) )
#515 = DIRECTION( '', ( -0.00000000000000, 1.00000000000000, -0.00000000000000 ) )
#516 = DIRECTION( '', ( 1.00000000000000, 0.00000000000000, 0.00000000000000 ) )
#517 = SURFACE_STYLE_FILL_AREA( #713 )
#518 = ORIENTED_EDGE( '', *, *, #714, .T. )
#519 = VERTEX_POINT( '', #715 )
#520 = CARTESIAN_POINT( '', ( 0.0149297454082288, 0.512827922152367, 0.0205490316571236 ) )
#521 = DIRECTION( '', ( -0.00000000000000, 1.00000000000000, -0.00000000000000 ) )
#522 = DIRECTION( '', ( 0.00000000000000, 0.00000000000000, 1.00000000000000 ) )
#523 = SURFACE_STYLE_FILL_AREA( #716 )
#524 = ORIENTED_EDGE( '', *, *, #708, .T. )
#525 = ORIENTED_EDGE( '', *, *, #717, .F. )
#526 = CARTESIAN_POINT( '', ( 0.00000000000000, -0.00431800000000000, 0.00000000000000 ) )
#527 = DIRECTION( '', ( 0.00000000000000, -1.00000000000000, -0.00000000000000 ) )
#528 = DIRECTION( '', ( -0.809016994374948, 0.00000000000000, -0.587785252292473 ) )
#529 = SURFACE_STYLE_FILL_AREA( #718 )
#530 = ORIENTED_EDGE( '', *, *, #719, .T. )
#531 = ORIENTED_EDGE( '', *, *, #720, .F. )
#532 = CARTESIAN_POINT( '', ( 0.0474980000000000, 0.00596900000000000, 0.00000000000000 ) )
#533 = DIRECTION( '', ( 0.00000000000000, 1.00000000000000, 0.00000000000000 ) )
#534 = DIRECTION( '', ( -1.00000000000000, 0.00000000000000, 0.00000000000000 ) )
#535 = SURFACE_STYLE_FILL_AREA( #721 )
#536 = ORIENTED_EDGE( '', *, *, #717, .T. )
#537 = ORIENTED_EDGE( '', *, *, #722, .F. )
#538 = CARTESIAN_POINT( '', ( 0.00000000000000, 0.00596900000000000, 0.00000000000000 ) )
#539 = DIRECTION( '', ( -0.00000000000000, 1.00000000000000, -0.00000000000000 ) )
#540 = DIRECTION( '', ( 1.00000000000000, 0.00000000000000, 0.00000000000000 ) )
#541 = SURFACE_STYLE_FILL_AREA( #723 )
#542 = ORIENTED_EDGE( '', *, *, #724, .F. )
#543 = ORIENTED_EDGE( '', *, *, #725, .T. )
#544 = CARTESIAN_POINT( '', ( 0.00000000000000, -0.00469900000000000, 0.00000000000000 ) )
#545 = DIRECTION( '', ( -0.00000000000000, 1.00000000000000, -0.00000000000000 ) )
#546 = DIRECTION( '', ( 1.00000000000000, 0.00000000000000, 0.00000000000000 ) )
#547 = SURFACE_STYLE_FILL_AREA( #726 )
#548 = ORIENTED_EDGE( '', *, *, #727, .T. )
#549 = ORIENTED_EDGE( '', *, *, #714, .F. )
#550 = CARTESIAN_POINT( '', ( 0.0149297454082288, 0.00187942362115658, 0.0205490316571236 ) )
#551 = DIRECTION( '', ( -0.00000000000000, -1.00000000000000, -0.00000000000000 ) )
#552 = DIRECTION( '', ( 0.00000000000000, 0.00000000000000, 1.00000000000000 ) )
#553 = SURFACE_STYLE_FILL_AREA( #728 )
#554 = ORIENTED_EDGE( '', *, *, #729, .T. )
#555 = ORIENTED_EDGE( '', *, *, #701, .F. )
#556 = CARTESIAN_POINT( '', ( -0.0149297454082288, 0.00187942362115658, 0.0205490316571236 ) )
#557 = DIRECTION( '', ( -0.00000000000000, -1.00000000000000, -0.00000000000000 ) )
#558 = DIRECTION( '', ( 0.00000000000000, 0.00000000000000, 1.00000000000000 ) )
#559 = SURFACE_STYLE_FILL_AREA( #730 )
#560 = ORIENTED_EDGE( '', *, *, #731, .T. )
#561 = ORIENTED_EDGE( '', *, *, #732, .F. )
#562 = CARTESIAN_POINT( '', ( 0.00000000000000, -0.00558800000000000, 0.00000000000000 ) )
#563 = DIRECTION( '', ( 0.00000000000000, -1.00000000000000, -0.00000000000000 ) )
#564 = DIRECTION( '', ( -0.809016994374948, 0.00000000000000, -0.587785252292473 ) )
#565 = SURFACE_STYLE_FILL_AREA( #733 )
#566 = ORIENTED_EDGE( '', *, *, #734, .T. )
#567 = ORIENTED_EDGE( '', *, *, #735, .T. )
#568 = CARTESIAN_POINT( '', ( 0.0171996668858952, 0.00673100000000000, 0.00558851053987292 ) )
#569 = DIRECTION( '', ( -0.00000000000000, 1.00000000000000, -0.00000000000000 ) )
#570 = DIRECTION( '', ( 1.00000000000000, 0.00000000000000, 0.00000000000000 ) )
#571 = SURFACE_STYLE_FILL_AREA( #736 )
#572 = ORIENTED_EDGE( '', *, *, #737, .T. )
#573 = VERTEX_POINT( '', #738 )
#574 = CARTESIAN_POINT( '', ( -0.0241568355138969, 0.512827922152367, -0.00784903165712367 ) )
#575 = DIRECTION( '', ( -0.00000000000000, 1.00000000000000, -0.00000000000000 ) )
#576 = DIRECTION( '', ( 0.00000000000000, 0.00000000000000, 1.00000000000000 ) )
#577 = SURFACE_STYLE_FILL_AREA( #739 )
#578 = ORIENTED_EDGE( '', *, *, #740, .T. )
#579 = ORIENTED_EDGE( '', *, *, #741, .F. )
#580 = CARTESIAN_POINT( '', ( 0.00000000000000, 0.00187942362115658, -0.0254000000000000 ) )
#581 = DIRECTION( '', ( -0.00000000000000, -1.00000000000000, -0.00000000000000 ) )
#582 = DIRECTION( '', ( 0.00000000000000, 0.00000000000000, 1.00000000000000 ) )
#583 = SURFACE_STYLE_FILL_AREA( #742 )
#584 = ORIENTED_EDGE( '', *, *, #743, .T. )
#585 = ORIENTED_EDGE( '', *, *, #689, .F. )
#586 = CARTESIAN_POINT( '', ( 0.0241568355138969, 0.00187942362115658, -0.00784903165712366 ) )
#587 = DIRECTION( '', ( -0.00000000000000, -1.00000000000000, -0.00000000000000 ) )
#588 = DIRECTION( '', ( 0.00000000000000, 0.00000000000000, 1.00000000000000 ) )
#589 = SURFACE_STYLE_FILL_AREA( #744 )
#590 = ORIENTED_EDGE( '', *, *, #745, .T. )
#591 = ORIENTED_EDGE( '', *, *, #746, .T. )
#592 = CARTESIAN_POINT( '', ( 0.00000000000000, 0.0461010000000000, 0.00000000000000 ) )
#593 = DIRECTION( '', ( -0.00000000000000, 1.00000000000000, -0.00000000000000 ) )
#594 = DIRECTION( '', ( 1.00000000000000, 0.00000000000000, 0.00000000000000 ) )
#595 = SURFACE_STYLE_FILL_AREA( #747 )
#596 = ORIENTED_EDGE( '', *, *, #720, .T. )
#597 = ORIENTED_EDGE( '', *, *, #710, .F. )
#598 = CARTESIAN_POINT( '', ( 0.00000000000000, 0.00596900000000000, 0.00000000000000 ) )
#599 = DIRECTION( '', ( -0.00000000000000, 1.00000000000000, -0.00000000000000 ) )
#600 = DIRECTION( '', ( 1.00000000000000, 0.00000000000000, 0.00000000000000 ) )
#601 = SURFACE_STYLE_FILL_AREA( #748 )
#602 = ORIENTED_EDGE( '', *, *, #749, .T. )
#603 = ORIENTED_EDGE( '', *, *, #750, .T. )
#604 = CARTESIAN_POINT( '', ( 0.0106299787306606, 0.00673100000000000, -0.0146309105398715 ) )
#605 = DIRECTION( '', ( -0.00000000000000, 1.00000000000000, -0.00000000000000 ) )
#606 = DIRECTION( '', ( 1.00000000000000, 0.00000000000000, 0.00000000000000 ) )
#607 = SURFACE_STYLE_FILL_AREA( #751 )
#608 = ORIENTED_EDGE( '', *, *, #732, .T. )
#609 = ORIENTED_EDGE( '', *, *, #752, .F. )
#610 = CARTESIAN_POINT( '', ( 0.00000000000000, 0.00596900000000000, 0.00000000000000 ) )
#611 = DIRECTION( '', ( -0.00000000000000, 1.00000000000000, -0.00000000000000 ) )
#612 = DIRECTION( '', ( 1.00000000000000, 0.00000000000000, 0.00000000000000 ) )
#613 = SURFACE_STYLE_FILL_AREA( #753 )
#614 = ORIENTED_EDGE( '', *, *, #743, .F. )
#615 = ORIENTED_EDGE( '', *, *, #740, .F. )
#616 = ORIENTED_EDGE( '', *, *, #754, .F. )
#617 = ORIENTED_EDGE( '', *, *, #729, .F. )
#618 = ORIENTED_EDGE( '', *, *, #727, .F. )
#619 = ORIENTED_EDGE( '', *, *, #745, .F. )
#620 = ORIENTED_EDGE( '', *, *, #695, .F. )
#621 = ORIENTED_EDGE( '', *, *, #704, .F. )
#622 = ORIENTED_EDGE( '', *, *, #749, .F. )
#623 = ORIENTED_EDGE( '', *, *, #734, .F. )
#624 = ORIENTED_EDGE( '', *, *, #755, .F. )
#625 = ORIENTED_EDGE( '', *, *, #712, .F. )
#626 = CARTESIAN_POINT( '', ( 0.0474980000000000, 0.00596900000000000, 0.00000000000000 ) )
#627 = DIRECTION( '', ( 0.00000000000000, 1.00000000000000, 0.00000000000000 ) )
#628 = DIRECTION( '', ( -1.00000000000000, 0.00000000000000, 0.00000000000000 ) )
#629 = SURFACE_STYLE_FILL_AREA( #756 )
#630 = ORIENTED_EDGE( '', *, *, #752, .T. )
#631 = ORIENTED_EDGE( '', *, *, #707, .F. )
#632 = CARTESIAN_POINT( '', ( 0.00000000000000, -0.00431800000000000, 0.00000000000000 ) )
#633 = DIRECTION( '', ( 0.00000000000000, -1.00000000000000, -0.00000000000000 ) )
#634 = DIRECTION( '', ( -0.809016994374948, 0.00000000000000, -0.587785252292473 ) )
#635 = SURFACE_STYLE_FILL_AREA( #757 )
#636 = ORIENTED_EDGE( '', *, *, #693, .T. )
#637 = ORIENTED_EDGE( '', *, *, #719, .F. )
#638 = CARTESIAN_POINT( '', ( 0.00000000000000, 0.00596900000000000, 0.00000000000000 ) )
#639 = DIRECTION( '', ( -0.00000000000000, 1.00000000000000, -0.00000000000000 ) )
#640 = DIRECTION( '', ( 1.00000000000000, 0.00000000000000, 0.00000000000000 ) )
#641 = SURFACE_STYLE_FILL_AREA( #758 )
#642 = ORIENTED_EDGE( '', *, *, #754, .T. )
#643 = ORIENTED_EDGE( '', *, *, #737, .F. )
#644 = CARTESIAN_POINT( '', ( -0.0241568355138969, 0.00187942362115658, -0.00784903165712367 ) )
#645 = DIRECTION( '', ( -0.00000000000000, -1.00000000000000, -0.00000000000000 ) )
#646 = DIRECTION( '', ( 0.00000000000000, 0.00000000000000, 1.00000000000000 ) )
#647 = SURFACE_STYLE_FILL_AREA( #759 )
#648 = ORIENTED_EDGE( '', *, *, #722, .T. )
#649 = ORIENTED_EDGE( '', *, *, #760, .F. )
#650 = CARTESIAN_POINT( '', ( 0.00000000000000, -0.00558800000000000, 0.00000000000000 ) )
#651 = DIRECTION( '', ( 0.00000000000000, -1.00000000000000, -0.00000000000000 ) )
#652 = DIRECTION( '', ( -0.809016994374948, 0.00000000000000, -0.587785252292473 ) )
#653 = SURFACE_STYLE_FILL_AREA( #761 )
#654 = ORIENTED_EDGE( '', *, *, #746, .F. )
#655 = ORIENTED_EDGE( '', *, *, #724, .T. )
#656 = CARTESIAN_POINT( '', ( 0.00000000000000, -0.00469900000000000, 0.00000000000000 ) )
#657 = DIRECTION( '', ( 0.00000000000000, -1.00000000000000, 0.00000000000000 ) )
#658 = DIRECTION( '', ( 1.00000000000000, 0.00000000000000, 0.00000000000000 ) )
#659 = SURFACE_STYLE_FILL_AREA( #762 )
#660 = ORIENTED_EDGE( '', *, *, #741, .T. )
#661 = VERTEX_POINT( '', #763 )
#662 = CARTESIAN_POINT( '', ( 0.00000000000000, 0.512827922152368, -0.0254000000000000 ) )
#663 = DIRECTION( '', ( -0.00000000000000, 1.00000000000000, -0.00000000000000 ) )
#664 = DIRECTION( '', ( 0.00000000000000, 0.00000000000000, 1.00000000000000 ) )
#665 = SURFACE_STYLE_FILL_AREA( #764 )
#666 = ORIENTED_EDGE( '', *, *, #725, .F. )
#667 = ORIENTED_EDGE( '', *, *, #696, .F. )
#668 = ORIENTED_EDGE( '', *, *, #705, .F. )
#669 = ORIENTED_EDGE( '', *, *, #750, .F. )
#670 = ORIENTED_EDGE( '', *, *, #735, .F. )
#671 = ORIENTED_EDGE( '', *, *, #765, .F. )
#672 = ORIENTED_EDGE( '', *, *, #760, .T. )
#673 = CARTESIAN_POINT( '', ( 0.0453644000000000, -0.00596900000000000, 0.00000000000000 ) )
#674 = DIRECTION( '', ( 0.00000000000000, -1.00000000000000, 0.00000000000000 ) )
#675 = DIRECTION( '', ( 1.00000000000000, 0.00000000000000, 0.00000000000000 ) )
#676 = SURFACE_STYLE_FILL_AREA( #766 )
#677 = ORIENTED_EDGE( '', *, *, #755, .T. )
#678 = ORIENTED_EDGE( '', *, *, #765, .T. )
#679 = CARTESIAN_POINT( '', ( 0.00000000000000, 0.00673100000000000, 0.0180848000000000 ) )
#680 = DIRECTION( '', ( -0.00000000000000, 1.00000000000000, -0.00000000000000 ) )
#681 = DIRECTION( '', ( 1.00000000000000, 0.00000000000000, 0.00000000000000 ) )
#682 = SURFACE_STYLE_FILL_AREA( #767 )
#683 = ORIENTED_EDGE( '', *, *, #699, .T. )
#684 = ORIENTED_EDGE( '', *, *, #731, .F. )
#685 = CARTESIAN_POINT( '', ( 0.0453644000000000, -0.00596900000000000, 0.00000000000000 ) )
#686 = DIRECTION( '', ( 0.00000000000000, -1.00000000000000, 0.00000000000000 ) )
#687 = DIRECTION( '', ( 1.00000000000000, 0.00000000000000, 0.00000000000000 ) )
#688 = FILL_AREA_STYLE( '', ( #768 ) )
#689 = EDGE_CURVE( '', #769, #769, #770, .T. )
#690 = CARTESIAN_POINT( '', ( 0.0241568355138969, -0.00221015275768685, -0.00784903165712366 ) )
#691 = FILL_AREA_STYLE( '', ( #771 ) )
#692 = EDGE_CURVE( '', #772, #772, #773, .T. )
#693 = EDGE_CURVE( '', #774, #774, #775, .T. )
#694 = FILL_AREA_STYLE( '', ( #776 ) )
#695 = EDGE_CURVE( '', #777, #777, #778, .T. )
#696 = EDGE_CURVE( '', #779, #779, #780, .T. )
#697 = FILL_AREA_STYLE( '', ( #781 ) )
#698 = EDGE_CURVE( '', #782, #782, #783, .T. )
#699 = EDGE_CURVE( '', #784, #784, #785, .T. )
#700 = FILL_AREA_STYLE( '', ( #786 ) )
#701 = EDGE_CURVE( '', #787, #787, #788, .T. )
#702 = CARTESIAN_POINT( '', ( -0.0149297454082288, -0.00221015275768685, 0.0205490316571236 ) )
#703 = FILL_AREA_STYLE( '', ( #789 ) )
#704 = EDGE_CURVE( '', #790, #790, #791, .T. )
#705 = EDGE_CURVE( '', #792, #792, #793, .T. )
#706 = FILL_AREA_STYLE( '', ( #794 ) )
#707 = EDGE_CURVE( '', #795, #795, #796, .T. )
#708 = EDGE_CURVE( '', #797, #797, #798, .T. )
#709 = FILL_AREA_STYLE( '', ( #799 ) )
#710 = EDGE_CURVE( '', #800, #800, #801, .T. )
#711 = FILL_AREA_STYLE( '', ( #802 ) )
#712 = EDGE_CURVE( '', #803, #803, #804, .T. )
#713 = FILL_AREA_STYLE( '', ( #805 ) )
#714 = EDGE_CURVE( '', #806, #806, #807, .T. )
#715 = CARTESIAN_POINT( '', ( 0.0149297454082288, -0.00221015275768685, 0.0205490316571236 ) )
#716 = FILL_AREA_STYLE( '', ( #808 ) )
#717 = EDGE_CURVE( '', #809, #809, #810, .T. )
#718 = FILL_AREA_STYLE( '', ( #811 ) )
#719 = EDGE_CURVE( '', #812, #812, #813, .T. )
#720 = EDGE_CURVE( '', #814, #814, #815, .T. )
#721 = FILL_AREA_STYLE( '', ( #816 ) )
#722 = EDGE_CURVE( '', #817, #817, #818, .T. )
#723 = FILL_AREA_STYLE( '', ( #819 ) )
#724 = EDGE_CURVE( '', #820, #820, #821, .T. )
#725 = EDGE_CURVE( '', #822, #822, #823, .T. )
#726 = FILL_AREA_STYLE( '', ( #824 ) )
#727 = EDGE_CURVE( '', #825, #825, #826, .T. )
#728 = FILL_AREA_STYLE( '', ( #827 ) )
#729 = EDGE_CURVE( '', #828, #828, #829, .T. )
#730 = FILL_AREA_STYLE( '', ( #830 ) )
#731 = EDGE_CURVE( '', #831, #831, #832, .T. )
#732 = EDGE_CURVE( '', #833, #833, #834, .T. )
#733 = FILL_AREA_STYLE( '', ( #835 ) )
#734 = EDGE_CURVE( '', #836, #836, #837, .T. )
#735 = EDGE_CURVE( '', #838, #838, #839, .T. )
#736 = FILL_AREA_STYLE( '', ( #840 ) )
#737 = EDGE_CURVE( '', #841, #841, #842, .T. )
#738 = CARTESIAN_POINT( '', ( -0.0241568355138969, -0.00221015275768685, -0.00784903165712367 ) )
#739 = FILL_AREA_STYLE( '', ( #843 ) )
#740 = EDGE_CURVE( '', #844, #844, #845, .T. )
#741 = EDGE_CURVE( '', #846, #846, #847, .T. )
#742 = FILL_AREA_STYLE( '', ( #848 ) )
#743 = EDGE_CURVE( '', #849, #849, #850, .T. )
#744 = FILL_AREA_STYLE( '', ( #851 ) )
#745 = EDGE_CURVE( '', #852, #852, #853, .T. )
#746 = EDGE_CURVE( '', #854, #854, #855, .T. )
#747 = FILL_AREA_STYLE( '', ( #856 ) )
#748 = FILL_AREA_STYLE( '', ( #857 ) )
#749 = EDGE_CURVE( '', #858, #858, #859, .T. )
#750 = EDGE_CURVE( '', #860, #860, #861, .T. )
#751 = FILL_AREA_STYLE( '', ( #862 ) )
#752 = EDGE_CURVE( '', #863, #863, #864, .T. )
#753 = FILL_AREA_STYLE( '', ( #865 ) )
#754 = EDGE_CURVE( '', #866, #866, #867, .T. )
#755 = EDGE_CURVE( '', #868, #868, #869, .T. )
#756 = FILL_AREA_STYLE( '', ( #870 ) )
#757 = FILL_AREA_STYLE( '', ( #871 ) )
#758 = FILL_AREA_STYLE( '', ( #872 ) )
#759 = FILL_AREA_STYLE( '', ( #873 ) )
#760 = EDGE_CURVE( '', #874, #874, #875, .T. )
#761 = FILL_AREA_STYLE( '', ( #876 ) )
#762 = FILL_AREA_STYLE( '', ( #877 ) )
#763 = CARTESIAN_POINT( '', ( 3.25260651745652E-19, -0.00221015275768685, -0.0254000000000000 ) )
#764 = FILL_AREA_STYLE( '', ( #878 ) )
#765 = EDGE_CURVE( '', #879, #879, #880, .T. )
#766 = FILL_AREA_STYLE( '', ( #881 ) )
#767 = FILL_AREA_STYLE( '', ( #882 ) )
#768 = FILL_AREA_STYLE_COLOUR( '', #883 )
#769 = VERTEX_POINT( '', #884 )
#770 = CIRCLE( '', #885, 0.00113030000000000 )
#771 = FILL_AREA_STYLE_COLOUR( '', #886 )
#772 = VERTEX_POINT( '', #887 )
#773 = CIRCLE( '', #888, 0.0301752000000000 )
#774 = VERTEX_POINT( '', #889 )
#775 = CIRCLE( '', #890, 0.0350012000000000 )
#776 = FILL_AREA_STYLE_COLOUR( '', #891 )
#777 = VERTEX_POINT( '', #892 )
#778 = CIRCLE( '', #893, 0.00698500000000000 )
#779 = VERTEX_POINT( '', #894 )
#780 = CIRCLE( '', #895, 0.00698500000000000 )
#781 = FILL_AREA_STYLE_COLOUR( '', #896 )
#782 = VERTEX_POINT( '', #897 )
#783 = CIRCLE( '', #898, 0.0474980000000000 )
#784 = VERTEX_POINT( '', #899 )
#785 = CIRCLE( '', #900, 0.0474980000000000 )
#786 = FILL_AREA_STYLE_COLOUR( '', #901 )
#787 = VERTEX_POINT( '', #902 )
#788 = CIRCLE( '', #903, 0.00113030000000000 )
#789 = FILL_AREA_STYLE_COLOUR( '', #904 )
#790 = VERTEX_POINT( '', #905 )
#791 = CIRCLE( '', #906, 0.00698500000000000 )
#792 = VERTEX_POINT( '', #907 )
#793 = CIRCLE( '', #908, 0.00698500000000000 )
#794 = FILL_AREA_STYLE_COLOUR( '', #909 )
#795 = VERTEX_POINT( '', #910 )
#796 = CIRCLE( '', #911, 0.0446024000000000 )
#797 = VERTEX_POINT( '', #912 )
#798 = CIRCLE( '', #913, 0.0403860000000000 )
#799 = FILL_AREA_STYLE_COLOUR( '', #914 )
#800 = VERTEX_POINT( '', #915 )
#801 = CIRCLE( '', #916, 0.0474980000000000 )
#802 = FILL_AREA_STYLE_COLOUR( '', #917 )
#803 = VERTEX_POINT( '', #918 )
#804 = CIRCLE( '', #919, 0.0301752000000000 )
#805 = FILL_AREA_STYLE_COLOUR( '', #920 )
#806 = VERTEX_POINT( '', #921 )
#807 = CIRCLE( '', #922, 0.00113030000000000 )
#808 = FILL_AREA_STYLE_COLOUR( '', #923 )
#809 = VERTEX_POINT( '', #924 )
#810 = CIRCLE( '', #925, 0.0400050000000000 )
#811 = FILL_AREA_STYLE_COLOUR( '', #926 )
#812 = VERTEX_POINT( '', #927 )
#813 = CIRCLE( '', #928, 0.0350012000000000 )
#814 = VERTEX_POINT( '', #929 )
#815 = CIRCLE( '', #930, 0.0474980000000000 )
#816 = FILL_AREA_STYLE_COLOUR( '', #931 )
#817 = VERTEX_POINT( '', #932 )
#818 = CIRCLE( '', #933, 0.0400050000000000 )
#819 = FILL_AREA_STYLE_COLOUR( '', #934 )
#820 = VERTEX_POINT( '', #935 )
#821 = CIRCLE( '', #936, 0.00698500000000000 )
#822 = VERTEX_POINT( '', #937 )
#823 = CIRCLE( '', #938, 0.00698500000000000 )
#824 = FILL_AREA_STYLE_COLOUR( '', #939 )
#825 = VERTEX_POINT( '', #940 )
#826 = CIRCLE( '', #941, 0.00113030000000000 )
#827 = FILL_AREA_STYLE_COLOUR( '', #942 )
#828 = VERTEX_POINT( '', #943 )
#829 = CIRCLE( '', #944, 0.00113030000000000 )
#830 = FILL_AREA_STYLE_COLOUR( '', #945 )
#831 = VERTEX_POINT( '', #946 )
#832 = CIRCLE( '', #947, 0.0453644000000000 )
#833 = VERTEX_POINT( '', #948 )
#834 = CIRCLE( '', #949, 0.0449834000000000 )
#835 = FILL_AREA_STYLE_COLOUR( '', #950 )
#836 = VERTEX_POINT( '', #951 )
#837 = CIRCLE( '', #952, 0.00698500000000000 )
#838 = VERTEX_POINT( '', #953 )
#839 = CIRCLE( '', #954, 0.00698500000000000 )
#840 = FILL_AREA_STYLE_COLOUR( '', #955 )
#841 = VERTEX_POINT( '', #956 )
#842 = CIRCLE( '', #957, 0.00113030000000000 )
#843 = FILL_AREA_STYLE_COLOUR( '', #958 )
#844 = VERTEX_POINT( '', #959 )
#845 = CIRCLE( '', #960, 0.00113030000000000 )
#846 = VERTEX_POINT( '', #961 )
#847 = CIRCLE( '', #962, 0.00113030000000000 )
#848 = FILL_AREA_STYLE_COLOUR( '', #963 )
#849 = VERTEX_POINT( '', #964 )
#850 = CIRCLE( '', #965, 0.00113030000000000 )
#851 = FILL_AREA_STYLE_COLOUR( '', #966 )
#852 = VERTEX_POINT( '', #967 )
#853 = CIRCLE( '', #968, 0.00331470000000000 )
#854 = VERTEX_POINT( '', #969 )
#855 = CIRCLE( '', #970, 0.00331470000000000 )
#856 = FILL_AREA_STYLE_COLOUR( '', #971 )
#857 = FILL_AREA_STYLE_COLOUR( '', #972 )
#858 = VERTEX_POINT( '', #973 )
#859 = CIRCLE( '', #974, 0.00698500000000000 )
#860 = VERTEX_POINT( '', #975 )
#861 = CIRCLE( '', #976, 0.00698500000000000 )
#862 = FILL_AREA_STYLE_COLOUR( '', #977 )
#863 = VERTEX_POINT( '', #978 )
#864 = CIRCLE( '', #979, 0.0449834000000000 )
#865 = FILL_AREA_STYLE_COLOUR( '', #980 )
#866 = VERTEX_POINT( '', #981 )
#867 = CIRCLE( '', #982, 0.00113030000000000 )
#868 = VERTEX_POINT( '', #983 )
#869 = CIRCLE( '', #984, 0.00698500000000000 )
#870 = FILL_AREA_STYLE_COLOUR( '', #985 )
#871 = FILL_AREA_STYLE_COLOUR( '', #986 )
#872 = FILL_AREA_STYLE_COLOUR( '', #987 )
#873 = FILL_AREA_STYLE_COLOUR( '', #988 )
#874 = VERTEX_POINT( '', #989 )
#875 = CIRCLE( '', #990, 0.0396240000000000 )
#876 = FILL_AREA_STYLE_COLOUR( '', #991 )
#877 = FILL_AREA_STYLE_COLOUR( '', #992 )
#878 = FILL_AREA_STYLE_COLOUR( '', #993 )
#879 = VERTEX_POINT( '', #994 )
#880 = CIRCLE( '', #995, 0.00698500000000000 )
#881 = FILL_AREA_STYLE_COLOUR( '', #996 )
#882 = FILL_AREA_STYLE_COLOUR( '', #997 )
#883 = COLOUR_RGB( '', 0.698039233700000, 0.698039233700000, 0.729411780800000 )
#884 = CARTESIAN_POINT( '', ( 0.0241568355138969, -0.00153100000000000, -0.00671873165712366 ) )
#885 = AXIS2_PLACEMENT_3D( '', #998, #999, #1000 )
#886 = COLOUR_RGB( '', 0.698039233700000, 0.698039233700000, 0.729411780800000 )
#887 = CARTESIAN_POINT( '', ( 0.0301752000000000, 0.00317500000000000, 0.00000000000000 ) )
#888 = AXIS2_PLACEMENT_3D( '', #1001, #1002, #1003 )
#889 = CARTESIAN_POINT( '', ( 0.0350012000000000, 0.00317500000000000, 0.00000000000000 ) )
#890 = AXIS2_PLACEMENT_3D( '', #1004, #1005, #1006 )
#891 = COLOUR_RGB( '', 0.698039233700000, 0.698039233700000, 0.729411780800000 )
#892 = CARTESIAN_POINT( '', ( -0.0241846668858940, 0.00596900000000000, 0.00558851053987117 ) )
#893 = AXIS2_PLACEMENT_3D( '', #1007, #1008, #1009 )
#894 = CARTESIAN_POINT( '', ( -0.0102146668858940, -0.00596900000000000, 0.00558851053987117 ) )
#895 = AXIS2_PLACEMENT_3D( '', #1010, #1011, #1012 )
#896 = COLOUR_RGB( '', 0.698039233700000, 0.698039233700000, 0.729411780800000 )
#897 = CARTESIAN_POINT( '', ( 0.0474980000000000, -0.000533400000000000, 0.00000000000000 ) )
#898 = AXIS2_PLACEMENT_3D( '', #1013, #1014, #1015 )
#899 = CARTESIAN_POINT( '', ( 0.0474980000000000, -0.00596900000000000, 0.00000000000000 ) )
#900 = AXIS2_PLACEMENT_3D( '', #1016, #1017, #1018 )
#901 = COLOUR_RGB( '', 0.698039233700000, 0.698039233700000, 0.729411780800000 )
#902 = CARTESIAN_POINT( '', ( -0.0149297454082288, -0.00153100000000000, 0.0216793316571237 ) )
#903 = AXIS2_PLACEMENT_3D( '', #1019, #1020, #1021 )
#904 = COLOUR_RGB( '', 0.698039233700000, 0.698039233700000, 0.729411780800000 )
#905 = CARTESIAN_POINT( '', ( -0.0176149787306573, 0.00596900000000000, -0.0146309105398726 ) )
#906 = AXIS2_PLACEMENT_3D( '', #1022, #1023, #1024 )
#907 = CARTESIAN_POINT( '', ( -0.00364497873065730, -0.00596900000000000, -0.0146309105398726 ) )
#908 = AXIS2_PLACEMENT_3D( '', #1025, #1026, #1027 )
#909 = COLOUR_RGB( '', 0.698039233700000, 0.698039233700000, 0.729411780800000 )
#910 = CARTESIAN_POINT( '', ( 0.0446024000000000, -0.00393700000000000, 0.00000000000000 ) )
#911 = AXIS2_PLACEMENT_3D( '', #1028, #1029, #1030 )
#912 = CARTESIAN_POINT( '', ( 0.0403860000000000, -0.00393700000000000, 0.00000000000000 ) )
#913 = AXIS2_PLACEMENT_3D( '', #1031, #1032, #1033 )
#914 = COLOUR_RGB( '', 0.698039233700000, 0.698039233700000, 0.729411780800000 )
#915 = CARTESIAN_POINT( '', ( 0.0474980000000000, 0.00246380000000000, 0.00000000000000 ) )
#916 = AXIS2_PLACEMENT_3D( '', #1034, #1035, #1036 )
#917 = COLOUR_RGB( '', 0.698039233700000, 0.698039233700000, 0.729411780800000 )
#918 = CARTESIAN_POINT( '', ( 0.0301752000000000, 0.00596900000000000, 0.00000000000000 ) )
#919 = AXIS2_PLACEMENT_3D( '', #1037, #1038, #1039 )
#920 = COLOUR_RGB( '', 0.698039233700000, 0.698039233700000, 0.729411780800000 )
#921 = CARTESIAN_POINT( '', ( 0.0149297454082288, -0.00153100000000000, 0.0216793316571237 ) )
#922 = AXIS2_PLACEMENT_3D( '', #1040, #1041, #1042 )
#923 = COLOUR_RGB( '', 0.698039233700000, 0.698039233700000, 0.729411780800000 )
#924 = CARTESIAN_POINT( '', ( 0.0400050000000000, -0.00431800000000000, 0.00000000000000 ) )
#925 = AXIS2_PLACEMENT_3D( '', #1043, #1044, #1045 )
#926 = COLOUR_RGB( '', 0.698039233700000, 0.698039233700000, 0.729411780800000 )
#927 = CARTESIAN_POINT( '', ( 0.0350012000000000, 0.00596900000000000, 0.00000000000000 ) )
#928 = AXIS2_PLACEMENT_3D( '', #1046, #1047, #1048 )
#929 = CARTESIAN_POINT( '', ( 0.0474980000000000, 0.00596900000000000, 0.00000000000000 ) )
#930 = AXIS2_PLACEMENT_3D( '', #1049, #1050, #1051 )
#931 = COLOUR_RGB( '', 0.698039233700000, 0.698039233700000, 0.729411780800000 )
#932 = CARTESIAN_POINT( '', ( 0.0400050000000000, -0.00558800000000000, 0.00000000000000 ) )
#933 = AXIS2_PLACEMENT_3D( '', #1052, #1053, #1054 )
#934 = COLOUR_RGB( '', 0.698039233700000, 0.698039233700000, 0.729411780800000 )
#935 = CARTESIAN_POINT( '', ( 0.00698500000000000, -0.00469900000000000, 0.00000000000000 ) )
#936 = AXIS2_PLACEMENT_3D( '', #1055, #1056, #1057 )
#937 = CARTESIAN_POINT( '', ( 0.00698500000000000, -0.00596900000000000, 0.00000000000000 ) )
#938 = AXIS2_PLACEMENT_3D( '', #1058, #1059, #1060 )
#939 = COLOUR_RGB( '', 0.698039233700000, 0.698039233700000, 0.729411780800000 )
#940 = CARTESIAN_POINT( '', ( 0.0149297454082288, 0.00596900000000000, 0.0216793316571237 ) )
#941 = AXIS2_PLACEMENT_3D( '', #1061, #1062, #1063 )
#942 = COLOUR_RGB( '', 0.698039233700000, 0.698039233700000, 0.729411780800000 )
#943 = CARTESIAN_POINT( '', ( -0.0149297454082288, 0.00596900000000000, 0.0216793316571237 ) )
#944 = AXIS2_PLACEMENT_3D( '', #1064, #1065, #1066 )
#945 = COLOUR_RGB( '', 0.698039233700000, 0.698039233700000, 0.729411780800000 )
#946 = CARTESIAN_POINT( '', ( 0.0453644000000000, -0.00596900000000000, 0.00000000000000 ) )
#947 = AXIS2_PLACEMENT_3D( '', #1067, #1068, #1069 )
#948 = CARTESIAN_POINT( '', ( 0.0449834000000000, -0.00558800000000000, 0.00000000000000 ) )
#949 = AXIS2_PLACEMENT_3D( '', #1070, #1071, #1072 )
#950 = COLOUR_RGB( '', 0.698039233700000, 0.698039233700000, 0.729411780800000 )
#951 = CARTESIAN_POINT( '', ( 0.0102146668858952, 0.00596900000000000, 0.00558851053987292 ) )
#952 = AXIS2_PLACEMENT_3D( '', #1073, #1074, #1075 )
#953 = CARTESIAN_POINT( '', ( 0.0241846668858952, -0.00596900000000000, 0.00558851053987292 ) )
#954 = AXIS2_PLACEMENT_3D( '', #1076, #1077, #1078 )
#955 = COLOUR_RGB( '', 0.698039233700000, 0.698039233700000, 0.729411780800000 )
#956 = CARTESIAN_POINT( '', ( -0.0241568355138969, -0.00153100000000000, -0.00671873165712367 ) )
#957 = AXIS2_PLACEMENT_3D( '', #1079, #1080, #1081 )
#958 = COLOUR_RGB( '', 0.698039233700000, 0.698039233700000, 0.729411780800000 )
#959 = CARTESIAN_POINT( '', ( 0.00000000000000, 0.00596900000000000, -0.0242697000000000 ) )
#960 = AXIS2_PLACEMENT_3D( '', #1082, #1083, #1084 )
#961 = CARTESIAN_POINT( '', ( 0.00000000000000, -0.00153100000000000, -0.0242697000000000 ) )
#962 = AXIS2_PLACEMENT_3D( '', #1085, #1086, #1087 )
#963 = COLOUR_RGB( '', 0.698039233700000, 0.698039233700000, 0.729411780800000 )
#964 = CARTESIAN_POINT( '', ( 0.0241568355138969, 0.00596900000000000, -0.00671873165712366 ) )
#965 = AXIS2_PLACEMENT_3D( '', #1088, #1089, #1090 )
#966 = COLOUR_RGB( '', 0.698039233700000, 0.698039233700000, 0.729411780800000 )
#967 = CARTESIAN_POINT( '', ( -0.00331470000000000, 0.00596900000000000, 0.00000000000000 ) )
#968 = AXIS2_PLACEMENT_3D( '', #1091, #1092, #1093 )
#969 = CARTESIAN_POINT( '', ( 0.00331470000000000, -0.00469900000000000, 0.00000000000000 ) )
#970 = AXIS2_PLACEMENT_3D( '', #1094, #1095, #1096 )
#971 = COLOUR_RGB( '', 0.698039233700000, 0.698039233700000, 0.729411780800000 )
#972 = COLOUR_RGB( '', 0.698039233700000, 0.698039233700000, 0.729411780800000 )
#973 = CARTESIAN_POINT( '', ( 0.00364497873066060, 0.00596900000000000, -0.0146309105398715 ) )
#974 = AXIS2_PLACEMENT_3D( '', #1097, #1098, #1099 )
#975 = CARTESIAN_POINT( '', ( 0.0176149787306606, -0.00596900000000000, -0.0146309105398715 ) )
#976 = AXIS2_PLACEMENT_3D( '', #1100, #1101, #1102 )
#977 = COLOUR_RGB( '', 0.698039233700000, 0.698039233700000, 0.729411780800000 )
#978 = CARTESIAN_POINT( '', ( 0.0449834000000000, -0.00431800000000000, 0.00000000000000 ) )
#979 = AXIS2_PLACEMENT_3D( '', #1103, #1104, #1105 )
#980 = COLOUR_RGB( '', 0.698039233700000, 0.698039233700000, 0.729411780800000 )
#981 = CARTESIAN_POINT( '', ( -0.0241568355138969, 0.00596900000000000, -0.00671873165712367 ) )
#982 = AXIS2_PLACEMENT_3D( '', #1106, #1107, #1108 )
#983 = CARTESIAN_POINT( '', ( -0.00698500000000000, 0.00596900000000000, 0.0180848000000000 ) )
#984 = AXIS2_PLACEMENT_3D( '', #1109, #1110, #1111 )
#985 = COLOUR_RGB( '', 0.698039233700000, 0.698039233700000, 0.729411780800000 )
#986 = COLOUR_RGB( '', 0.698039233700000, 0.698039233700000, 0.729411780800000 )
#987 = COLOUR_RGB( '', 0.698039233700000, 0.698039233700000, 0.729411780800000 )
#988 = COLOUR_RGB( '', 0.698039233700000, 0.698039233700000, 0.729411780800000 )
#989 = CARTESIAN_POINT( '', ( 0.0396240000000000, -0.00596900000000000, 0.00000000000000 ) )
#990 = AXIS2_PLACEMENT_3D( '', #1112, #1113, #1114 )
#991 = COLOUR_RGB( '', 0.698039233700000, 0.698039233700000, 0.729411780800000 )
#992 = COLOUR_RGB( '', 0.698039233700000, 0.698039233700000, 0.729411780800000 )
#993 = COLOUR_RGB( '', 0.698039233700000, 0.698039233700000, 0.729411780800000 )
#994 = CARTESIAN_POINT( '', ( 0.00698500000000000, -0.00596900000000000, 0.0180848000000000 ) )
#995 = AXIS2_PLACEMENT_3D( '', #1115, #1116, #1117 )
#996 = COLOUR_RGB( '', 0.698039233700000, 0.698039233700000, 0.729411780800000 )
#997 = COLOUR_RGB( '', 0.698039233700000, 0.698039233700000, 0.729411780800000 )
#998 = CARTESIAN_POINT( '', ( 0.0241568355138969, -0.00153100000000000, -0.00784903165712366 ) )
#999 = DIRECTION( '', ( 0.00000000000000, 1.00000000000000, 0.00000000000000 ) )
#1000 = DIRECTION( '', ( 0.00000000000000, 0.00000000000000, 1.00000000000000 ) )
#1001 = CARTESIAN_POINT( '', ( 0.00000000000000, 0.00317500000000000, 0.00000000000000 ) )
#1002 = DIRECTION( '', ( 0.00000000000000, -1.00000000000000, 0.00000000000000 ) )
#1003 = DIRECTION( '', ( 1.00000000000000, 0.00000000000000, 0.00000000000000 ) )
#1004 = CARTESIAN_POINT( '', ( 0.00000000000000, 0.00317500000000000, 0.00000000000000 ) )
#1005 = DIRECTION( '', ( 0.00000000000000, -1.00000000000000, 0.00000000000000 ) )
#1006 = DIRECTION( '', ( 1.00000000000000, 0.00000000000000, 0.00000000000000 ) )
#1007 = CARTESIAN_POINT( '', ( -0.0171996668858940, 0.00596900000000000, 0.00558851053987117 ) )
#1008 = DIRECTION( '', ( 0.00000000000000, 1.00000000000000, 0.00000000000000 ) )
#1009 = DIRECTION( '', ( -1.00000000000000, 0.00000000000000, 0.00000000000000 ) )
#1010 = CARTESIAN_POINT( '', ( -0.0171996668858940, -0.00596900000000000, 0.00558851053987117 ) )
#1011 = DIRECTION( '', ( 0.00000000000000, -1.00000000000000, 0.00000000000000 ) )
#1012 = DIRECTION( '', ( 1.00000000000000, 0.00000000000000, 0.00000000000000 ) )
#1013 = CARTESIAN_POINT( '', ( 0.00000000000000, -0.000533400000000000, 0.00000000000000 ) )
#1014 = DIRECTION( '', ( 0.00000000000000, -1.00000000000000, 0.00000000000000 ) )
#1015 = DIRECTION( '', ( 1.00000000000000, 0.00000000000000, 0.00000000000000 ) )
#1016 = CARTESIAN_POINT( '', ( 0.00000000000000, -0.00596900000000000, 0.00000000000000 ) )
#1017 = DIRECTION( '', ( 0.00000000000000, -1.00000000000000, 0.00000000000000 ) )
#1018 = DIRECTION( '', ( 1.00000000000000, 0.00000000000000, 0.00000000000000 ) )
#1019 = CARTESIAN_POINT( '', ( -0.0149297454082288, -0.00153100000000000, 0.0205490316571236 ) )
#1020 = DIRECTION( '', ( 0.00000000000000, 1.00000000000000, 0.00000000000000 ) )
#1021 = DIRECTION( '', ( 0.00000000000000, 0.00000000000000, 1.00000000000000 ) )
#1022 = CARTESIAN_POINT( '', ( -0.0106299787306573, 0.00596900000000000, -0.0146309105398726 ) )
#1023 = DIRECTION( '', ( 0.00000000000000, 1.00000000000000, 0.00000000000000 ) )
#1024 = DIRECTION( '', ( -1.00000000000000, 0.00000000000000, 0.00000000000000 ) )
#1025 = CARTESIAN_POINT( '', ( -0.0106299787306573, -0.00596900000000000, -0.0146309105398726 ) )
#1026 = DIRECTION( '', ( 0.00000000000000, -1.00000000000000, 0.00000000000000 ) )
#1027 = DIRECTION( '', ( 1.00000000000000, 0.00000000000000, 0.00000000000000 ) )
#1028 = CARTESIAN_POINT( '', ( 0.00000000000000, -0.00393700000000000, 0.00000000000000 ) )
#1029 = DIRECTION( '', ( 0.00000000000000, -1.00000000000000, 0.00000000000000 ) )
#1030 = DIRECTION( '', ( 1.00000000000000, 0.00000000000000, 0.00000000000000 ) )
#1031 = CARTESIAN_POINT( '', ( 0.00000000000000, -0.00393700000000000, 0.00000000000000 ) )
#1032 = DIRECTION( '', ( 0.00000000000000, -1.00000000000000, 0.00000000000000 ) )
#1033 = DIRECTION( '', ( 1.00000000000000, 0.00000000000000, 0.00000000000000 ) )
#1034 = CARTESIAN_POINT( '', ( 0.00000000000000, 0.00246380000000000, 0.00000000000000 ) )
#1035 = DIRECTION( '', ( 0.00000000000000, -1.00000000000000, 0.00000000000000 ) )
#1036 = DIRECTION( '', ( 1.00000000000000, 0.00000000000000, 0.00000000000000 ) )
#1037 = CARTESIAN_POINT( '', ( 0.00000000000000, 0.00596900000000000, 0.00000000000000 ) )
#1038 = DIRECTION( '', ( 0.00000000000000, -1.00000000000000, 0.00000000000000 ) )
#1039 = DIRECTION( '', ( 1.00000000000000, 0.00000000000000, 0.00000000000000 ) )
#1040 = CARTESIAN_POINT( '', ( 0.0149297454082288, -0.00153100000000000, 0.0205490316571236 ) )
#1041 = DIRECTION( '', ( 0.00000000000000, 1.00000000000000, 0.00000000000000 ) )
#1042 = DIRECTION( '', ( 0.00000000000000, 0.00000000000000, 1.00000000000000 ) )
#1043 = CARTESIAN_POINT( '', ( 0.00000000000000, -0.00431800000000000, 0.00000000000000 ) )
#1044 = DIRECTION( '', ( 0.00000000000000, -1.00000000000000, 0.00000000000000 ) )
#1045 = DIRECTION( '', ( 1.00000000000000, 0.00000000000000, 0.00000000000000 ) )
#1046 = CARTESIAN_POINT( '', ( 0.00000000000000, 0.00596900000000000, 0.00000000000000 ) )
#1047 = DIRECTION( '', ( 0.00000000000000, -1.00000000000000, 0.00000000000000 ) )
#1048 = DIRECTION( '', ( 1.00000000000000, 0.00000000000000, 0.00000000000000 ) )
#1049 = CARTESIAN_POINT( '', ( 0.00000000000000, 0.00596900000000000, 0.00000000000000 ) )
#1050 = DIRECTION( '', ( 0.00000000000000, -1.00000000000000, 0.00000000000000 ) )
#1051 = DIRECTION( '', ( 1.00000000000000, 0.00000000000000, 0.00000000000000 ) )
#1052 = CARTESIAN_POINT( '', ( 0.00000000000000, -0.00558800000000000, 0.00000000000000 ) )
#1053 = DIRECTION( '', ( 0.00000000000000, -1.00000000000000, 0.00000000000000 ) )
#1054 = DIRECTION( '', ( 1.00000000000000, 0.00000000000000, 0.00000000000000 ) )
#1055 = CARTESIAN_POINT( '', ( 0.00000000000000, -0.00469900000000000, 0.00000000000000 ) )
#1056 = DIRECTION( '', ( 0.00000000000000, -1.00000000000000, 0.00000000000000 ) )
#1057 = DIRECTION( '', ( 1.00000000000000, 0.00000000000000, 0.00000000000000 ) )
#1058 = CARTESIAN_POINT( '', ( 0.00000000000000, -0.00596900000000000, 0.00000000000000 ) )
#1059 = DIRECTION( '', ( 0.00000000000000, -1.00000000000000, 0.00000000000000 ) )
#1060 = DIRECTION( '', ( 1.00000000000000, 0.00000000000000, 0.00000000000000 ) )
#1061 = CARTESIAN_POINT( '', ( 0.0149297454082288, 0.00596900000000000, 0.0205490316571236 ) )
#1062 = DIRECTION( '', ( 0.00000000000000, 1.00000000000000, 0.00000000000000 ) )
#1063 = DIRECTION( '', ( 0.00000000000000, 0.00000000000000, 1.00000000000000 ) )
#1064 = CARTESIAN_POINT( '', ( -0.0149297454082288, 0.00596900000000000, 0.0205490316571236 ) )
#1065 = DIRECTION( '', ( 0.00000000000000, 1.00000000000000, 0.00000000000000 ) )
#1066 = DIRECTION( '', ( 0.00000000000000, 0.00000000000000, 1.00000000000000 ) )
#1067 = CARTESIAN_POINT( '', ( 0.00000000000000, -0.00596900000000000, 0.00000000000000 ) )
#1068 = DIRECTION( '', ( 0.00000000000000, -1.00000000000000, 0.00000000000000 ) )
#1069 = DIRECTION( '', ( 1.00000000000000, 0.00000000000000, 0.00000000000000 ) )
#1070 = CARTESIAN_POINT( '', ( 0.00000000000000, -0.00558800000000000, 0.00000000000000 ) )
#1071 = DIRECTION( '', ( 0.00000000000000, -1.00000000000000, 0.00000000000000 ) )
#1072 = DIRECTION( '', ( 1.00000000000000, 0.00000000000000, 0.00000000000000 ) )
#1073 = CARTESIAN_POINT( '', ( 0.0171996668858952, 0.00596900000000000, 0.00558851053987292 ) )
#1074 = DIRECTION( '', ( 0.00000000000000, 1.00000000000000, 0.00000000000000 ) )
#1075 = DIRECTION( '', ( -1.00000000000000, 0.00000000000000, 0.00000000000000 ) )
#1076 = CARTESIAN_POINT( '', ( 0.0171996668858952, -0.00596900000000000, 0.00558851053987292 ) )
#1077 = DIRECTION( '', ( 0.00000000000000, -1.00000000000000, 0.00000000000000 ) )
#1078 = DIRECTION( '', ( 1.00000000000000, 0.00000000000000, 0.00000000000000 ) )
#1079 = CARTESIAN_POINT( '', ( -0.0241568355138969, -0.00153100000000000, -0.00784903165712367 ) )
#1080 = DIRECTION( '', ( 0.00000000000000, 1.00000000000000, 0.00000000000000 ) )
#1081 = DIRECTION( '', ( 0.00000000000000, 0.00000000000000, 1.00000000000000 ) )
#1082 = CARTESIAN_POINT( '', ( 0.00000000000000, 0.00596900000000000, -0.0254000000000000 ) )
#1083 = DIRECTION( '', ( 0.00000000000000, 1.00000000000000, 0.00000000000000 ) )
#1084 = DIRECTION( '', ( 0.00000000000000, 0.00000000000000, 1.00000000000000 ) )
#1085 = CARTESIAN_POINT( '', ( 0.00000000000000, -0.00153100000000000, -0.0254000000000000 ) )
#1086 = DIRECTION( '', ( 0.00000000000000, 1.00000000000000, 0.00000000000000 ) )
#1087 = DIRECTION( '', ( 0.00000000000000, 0.00000000000000, 1.00000000000000 ) )
#1088 = CARTESIAN_POINT( '', ( 0.0241568355138969, 0.00596900000000000, -0.00784903165712366 ) )
#1089 = DIRECTION( '', ( 0.00000000000000, 1.00000000000000, 0.00000000000000 ) )
#1090 = DIRECTION( '', ( 0.00000000000000, 0.00000000000000, 1.00000000000000 ) )
#1091 = CARTESIAN_POINT( '', ( 0.00000000000000, 0.00596900000000000, 0.00000000000000 ) )
#1092 = DIRECTION( '', ( 0.00000000000000, 1.00000000000000, 0.00000000000000 ) )
#1093 = DIRECTION( '', ( -1.00000000000000, 0.00000000000000, 0.00000000000000 ) )
#1094 = CARTESIAN_POINT( '', ( 0.00000000000000, -0.00469900000000000, 0.00000000000000 ) )
#1095 = DIRECTION( '', ( 0.00000000000000, -1.00000000000000, 0.00000000000000 ) )
#1096 = DIRECTION( '', ( 1.00000000000000, 0.00000000000000, 0.00000000000000 ) )
#1097 = CARTESIAN_POINT( '', ( 0.0106299787306606, 0.00596900000000000, -0.0146309105398715 ) )
#1098 = DIRECTION( '', ( 0.00000000000000, 1.00000000000000, 0.00000000000000 ) )
#1099 = DIRECTION( '', ( -1.00000000000000, 0.00000000000000, 0.00000000000000 ) )
#1100 = CARTESIAN_POINT( '', ( 0.0106299787306606, -0.00596900000000000, -0.0146309105398715 ) )
#1101 = DIRECTION( '', ( 0.00000000000000, -1.00000000000000, 0.00000000000000 ) )
#1102 = DIRECTION( '', ( 1.00000000000000, 0.00000000000000, 0.00000000000000 ) )
#1103 = CARTESIAN_POINT( '', ( 0.00000000000000, -0.00431800000000000, 0.00000000000000 ) )
#1104 = DIRECTION( '', ( 0.00000000000000, -1.00000000000000, 0.00000000000000 ) )
#1105 = DIRECTION( '', ( 1.00000000000000, 0.00000000000000, 0.00000000000000 ) )
#1106 = CARTESIAN_POINT( '', ( -0.0241568355138969, 0.00596900000000000, -0.00784903165712367 ) )
#1107 = DIRECTION( '', ( 0.00000000000000, 1.00000000000000, 0.00000000000000 ) )
#1108 = DIRECTION( '', ( 0.00000000000000, 0.00000000000000, 1.00000000000000 ) )
#1109 = CARTESIAN_POINT( '', ( 0.00000000000000, 0.00596900000000000, 0.0180848000000000 ) )
#1110 = DIRECTION( '', ( 0.00000000000000, 1.00000000000000, 0.00000000000000 ) )
#1111 = DIRECTION( '', ( -1.00000000000000, 0.00000000000000, 0.00000000000000 ) )
#1112 = CARTESIAN_POINT( '', ( 0.00000000000000, -0.00596900000000000, 0.00000000000000 ) )
#1113 = DIRECTION( '', ( 0.00000000000000, -1.00000000000000, 0.00000000000000 ) )
#1114 = DIRECTION( '', ( 1.00000000000000, 0.00000000000000, 0.00000000000000 ) )
#1115 = CARTESIAN_POINT( '', ( 0.00000000000000, -0.00596900000000000, 0.0180848000000000 ) )
#1116 = DIRECTION( '', ( 0.00000000000000, -1.00000000000000, 0.00000000000000 ) )
#1117 = DIRECTION( '', ( 1.00000000000000, 0.00000000000000, 0.00000000000000 ) )
ENDSEC
END-ISO-10303-21
